# Supplementary material for: Physiological function of gut microbiota and metabolome on successful pregnancy and lactation in the captive Yangtze finless porpoise (Neophocaena asiaeorientalis asiaeorientalis)
Source: Biol Reprod. 2024 Aug 13;111(6):1249–61. doi: 10.1093/biolre/ioae123 (PMC11647103; doi:10.1093/biolre/ioae123)
Supplement: Table_S2_ioae123 [file table_s2_ioae123.xlsx]

## Sheet: Positive ion mode
Metab ID	Metabolite	Library ID	KEGG Compound ID	M/Z	Retention time	Fragmentation Score	Theoretical Fragmentation Score	Mass Error	YNP1	YNP2	YNP3	FEP1	FEP2	FEP3	FMP1	FMP2	FMP3	FL1	FL2	FL3	QC01	QC02	QC03
metab_3	4-Methylstyrene	HMDB0246518	-	119.086	5.9391	81.5	0	2.49918	5.907	5.926	5.91	5.892	5.917	5.703	5.69	5.751	5.751	5.938	5.9	5.788	5.88	5.882	5.883
metab_5	2-Hydroxy-6-pentadeca-8,11,14-trienyl benzoic acid	HMDB0247824	-	325.216	5.9313	0	45.9	0.0856122	5.592	5.614	5.67	6.215	5.934	5.404	5.245	5.324	5.094	5.757	5.822	4.849	5.612	5.594	5.596
metab_11	Prostaglandin E3	HMDB0002664;HMDB0247474;LMFA03010135	C06439	351.217	5.9157	0	60.6	0.118827	5.981	6.081	6.116	5.968	5.798	4.895	4.4	4.28	3.887	5.856	6.122	3.913	5.674	5.642	5.663
metab_27	Furanogermenone	HMDB0036766	C17488	197.133	5.9001	0	81.4	0.673646	5.333	5.491	5.49	5.49	5.496	5.169	5.178	5	5.109	5.419	5.624	5.085	5.309	5.281	5.282
metab_28	Gibberellin A14	LMPR0104170015;HMDB0303454	C11858	349.201	5.8534	0	41.2	-0.0151078	5.597	5.725	5.786	5.714	5.435	4.921	4.412	3.914	3.285	5.57	5.949	3.382	5.396	5.379	5.391
metab_35	(all-E)-1,8,10-Heptadecatriene-4,6-diyne-3,12-diol	HMDB0039737	-	291.195	5.8924	0	51.3	-0.148992	6.401	6.598	6.406	6.329	6.309	5.453	5.372	5.462	5.31	6.105	6.359	5.121	6.09	6.077	6.085
metab_36	Cyclohexa-2,4-dienylmethanol	HMDB0250648	-	93.0705	5.8924	0	63.1	5.31173	5.326	5.414	5.349	5.334	5.303	5.002	4.95	4.985	4.982	5.225	5.333	4.983	5.21	5.217	5.205
metab_39	Porson	HMDB0030810	-	790.38	5.8846	0	85.6	0.267269	4.942	4.122	5.004	4.142	4.328	4.874	4.088	5.245	4.763	4.898	4.613	4.699	4.986	4.98	5.056
metab_40	(5E,8E,11E)-13-[(2S,3S)-3-Pentylthiiran-2-yl]trideca-5,8,11-trienoic acid	HMDB0244591	-	369.243	5.8846	0	49.2	-9.70783	5.619	5.778	5.524	5.815	5.915	5.773	5.754	5.536	5.633	5.865	5.824	5.725	5.824	5.809	5.82
metab_47	Thymyl acetate	HMDB0303499	C09909	193.123	5.8846	38.8	0	1.08467	5.646	5.821	5.679	5.655	5.631	5.156	5.075	5.106	5.155	5.563	5.706	5.08	5.494	5.488	5.503
metab_48	P-Tolualdehyde	HMDB0029638	C06758	121.065	5.8846	90	0	2.33114	5.503	5.512	5.536	5.421	5.412	5.237	5.194	5.345	5.305	5.473	5.528	5.339	5.467	5.449	5.462
metab_60	(3E,5Z)-3,5-Octadien-1-ol	HMDB0040149	-	109.102	5.8611	0	44.7	3.32976	5.395	5.543	5.403	5.389	5.415	5.038	5.033	5.049	5.023	5.215	5.331	5.003	5.273	5.267	5.275
metab_63	(12E)-9-Hydroxyoctadecenoylcarnitine	HMDB0241534	-	424.342	5.8456	0	68.3	-0.209425	6.358	6.355	6.397	6.14	6.081	5.945	6.341	6.175	6.275	6.256	6.102	6.288	6.359	6.343	6.354
metab_65	Leptomycin B	HMDB0254018	-	563.337	5.8456	0	52.8	4.05258	6.132	6.205	5.976	6.298	6.407	6.598	6.779	6.636	6.718	6.242	6.352	6.477	6.541	6.528	6.536
metab_66	Thr Val Leu Thr Ser	-	-	561.321	5.8456	60.8	0	-6.62757	5.827	5.91	5.403	5.916	6.17	6.16	6.448	6.387	6.544	5.588	5.939	6.163	6.201	6.195	6.163
metab_75	20-Carboxy-leukotriene B4	LMFA03020016;HMDB0006059;PW_C002644	C05950	384.238	5.8299	0	53.5	0.157001	5.361	5.424	5.581	5.407	5.032	4.784	4.415	3.524	3.375	5.371	5.584	3.472	5.092	5.08	5.088
metab_77	D-erythro-Sphingosine C-17	-	-	268.264	5.8299	48.2	0	0.0127373	5.225	5.024	5.055	4.832	5.281	5.783	5.309	4.875	5.127	5.399	5.322	5.551	5.335	5.32	5.331
metab_79	(12Z,15Z)-10-Hydroxyoctadeca-12,15-dienoylcarnitine	HMDB0241545	-	422.327	5.8221	0	37.7	-0.0361273	5.921	5.907	5.916	5.663	5.609	5.789	6.001	5.61	5.77	5.965	5.677	5.816	5.918	5.906	5.908
metab_80	Hexadecasphingosine	HMDB0242181;LMSP01040008	-	254.248	5.8064	0	46.7	-0.0368321	5.65	5.538	5.473	5.381	5.716	6.103	5.755	5.362	5.532	5.773	5.652	5.799	5.755	5.743	5.75
metab_81	(9Z,12Z,15Z)-17-Hydroxyoctadeca-9,12,15-trienoylcarnitine	HMDB0241554	-	438.322	5.8064	0	34.9	0.561763	5.531	5.576	5.416	5.361	5.225	5.798	5.9	5.137	5.293	5.752	5.218	5.439	5.603	5.596	5.598
metab_86	3-Hydroxytetradecanoyl carnitine	HMDB0061640	-	370.295	5.7986	0	50.5	0.270689	5.944	5.926	5.922	5.89	5.721	6.064	6.247	5.628	5.737	5.914	5.722	5.812	5.958	5.947	5.948
metab_89	N-Oleoyl Glutamic acid	LMFA08020088;HMDB0241959	-	412.306	5.7909	0	51.6	-0.311253	6.124	6.158	6.083	5.931	5.977	6.198	6.401	5.835	5.896	6.103	5.901	5.942	6.138	6.117	6.118
metab_94	Acetylpterosin C	HMDB0030764	-	277.144	5.7831	0	51.6	0.397075	3.312	3.86	3.372	4.592	4.708	4.675	4.697	4.782	4.986	4.398	4.456	3.594	4.761	4.737	4.738
metab_97	Contignasterol	HMDB0250439	C19902	508.339	5.7753	0	46.3	-2.18651	5.7	5.477	5.948	5.331	6.003	5.465	5.387	4.654	5.024	4.609	5.235	5.189	5.296	5.304	5.306
metab_104	DG(LTE4/0:0/2:0)	HMDB0296926	-	538.281	5.7441	0	48.8	-3.41821	6.13	5.812	5.763	6.317	5.888	5.884	6.107	6.217	6.053	6.113	5.58	5.719	5.224	5.23	5.279
metab_107	2,6-Dimethoxyphenol	HMDB0034158	C10787	155.07	5.7207	40.4	0	0.345832	3.107	2.922	3.143	2.941	3.844	4.226	4.289	2.889	2.907	2.922	3.148	3.005	4.324	4.346	4.328
metab_115	3,10-Dihydroxytetradecanoylcarnitine	HMDB0241355	-	426.285	5.6897	0	62.6	5.72699	5.286	5.38	5.086	5.366	5.379	5.503	5.742	5.015	5.448	5.306	5.249	5.24	5.366	5.363	5.361
metab_116	Pentadecanoylglycine	HMDB0013300	-	322.238	5.6819	0	54.8	8.47902	5.026	5.095	5.082	5.335	5.21	3.686	3.958	1.494	1.512	3.726	4.288	1.607	4.52	4.494	4.515
metab_127	1-[5-(morpholine-4-carbonyl)-2,3-dihydroindol-1-yl]ethanone	-	-	275.139	5.587	50.5	0	-0.371543	5.433	5.594	5.282	4.912	5.196	5.575	6.157	5.653	5.573	5.559	5.844	5.797	5.672	5.663	5.672
metab_128	3-amino-2-naphthoic acid	-	-	188.071	5.587	45.7	0	0.164908	4.582	4.761	4.448	4.062	4.516	4.744	5.326	4.76	4.709	4.728	5.057	4.965	4.875	4.869	4.864
metab_131	Geranic acid	HMDB0036103;LMFA01030784;HMDB0304369	C16461	213.087	1.9289	0	59.1	5.26671	3.605	3.355	3.499	4.627	4.289	3.702	3.781	3.503	3.435	4.157	3.829	3.832	3.81	3.806	3.827
metab_135	Gentianine	HMDB0303030	C06525	158.06	1.9133	0	65.1	0.670342	4.073	3.61	4.022	3.912	4.428	3.582	3.189	3.974	4.367	3.074	4.033	3.663	4.154	4.129	4.178
metab_139	P-Hydroxyl-ethotoin	HMDB0061174	-	221.092	1.9055	0	61.4	0.421679	5.599	5.222	5.524	5.471	5.755	5.436	5.37	5.585	5.865	5.05	5.48	5.444	5.7	5.696	5.697
metab_143	Cibaric acid	LMFA02000289;HMDB0038580	-	307.19	5.8689	0	63.8	-0.117278	6.442	6.765	6.432	6.313	6.293	5.043	5.026	5.309	4.785	6.173	6.639	4.285	6.164	6.157	6.153
metab_154	13-Hydroxyoctadecanoylcarnitine	HMDB0241521	-	426.358	5.8611	0	52.7	-0.023403	6.238	6.214	6.278	6.211	6.03	6.136	6.401	6.241	6.312	6.278	6.231	6.311	6.298	6.281	6.293
metab_155	L-Glutamic Acid	HMDB0060475;PW_C000095;HMDB0000148;HMDB0003339;MJDBOTE0000649	C00217;C00025;C00302	130.05	0.6088	42.7	0	1.52132	5.949	5.513	6.177	5.531	5.315	6.101	5.983	6.21	6.084	5.993	6.359	6.666	6.155	6.149	6.153
metab_170	Glu Ala	-	-	219.098	0.624	32.1	0	0.0368833	5.471	4.729	5.688	5.172	5.164	5.771	5.531	5.698	5.729	4.771	5.127	5.485	5.455	5.449	5.45
metab_182	Lactulose	HMDB0000740	C07064	365.105	0.6395	75.9	0	-0.0467538	3.736	4.592	3.741	5.762	5.702	5.269	5.179	5.141	5.68	5.587	5.425	4.919	5.287	5.279	5.279
metab_184	Gamma-Glutamylglycine	HMDB0011667	-	268.09	0.6395	0	56	0.0151035	4.838	3.385	5.293	4.362	4.572	5.266	4.833	5.224	5.147	3.991	4.666	5.05	4.97	4.964	4.954
metab_191	Creatine	HMDB0000064;PW_C000046;MJDBOTE0000560	C00300	132.077	0.655	73.7	0	1.35118	6.577	6.595	6.78	6.737	6.592	6.718	6.759	6.555	6.622	6.586	6.65	6.61	6.637	6.631	6.633
metab_193	N-formimidoyl-glutamic acid	HMDB0255140;HMDB0000854	C00439	175.071	0.655	0	45.8	0.447195	5.18	5.166	4.779	5.366	4.683	5.117	5.523	5.377	5.584	5.341	5.383	5.871	5.407	5.405	5.407
metab_196	5,6-Dihydrouridine	HMDB0000497	-	264.119	0.655	0	71.4	-0.0950791	5.59	5.458	5.356	5.372	5.528	5.849	5.291	5.475	5.504	5.619	5.56	5.469	5.516	5.51	5.504
metab_205	Lacto-N-biose I	HMDB0006575;HMDB0252594	C06372	406.132	0.6629	0	77.5	-0.0873216	4.647	5.011	4.238	6.53	6.435	5.411	5.649	5.658	5.46	5.984	5.893	5.414	5.776	5.77	5.76
metab_206	Gln Gln Asn	-	-	389.178	0.6629	53.1	0	-0.358145	3.018	3.979	3.024	3.004	2.975	2.96	2.951	5.333	4.785	3.753	4.455	4.515	3.768	3.766	3.884
metab_209	Gamma-D-Glutamylglycine	-	-	205.082	0.6629	52.4	0	0.0433064	5.007	4.372	5.35	4.113	3.506	5.309	5.05	5.256	4.864	4.39	5.156	5.8	5.269	5.27	5.264
metab_211	N-Methyl-L-glutamate	HMDB0062660	C01046	162.076	0.6782	40.2	0	0.559599	5.632	5.402	5.808	5.594	5.396	5.565	5.552	5.737	5.589	5.548	5.649	6.042	5.778	5.774	5.773
metab_216	Delta-Valerolactone	HMDB0250981	C02240	101.06	0.686	0	45.1	5.06734	6.037	6.553	5.427	6.055	6.254	6.255	6.27	6.204	6.438	6.559	6.535	6.531	6.419	6.416	6.416
metab_221	N-Acetyl-L-Histidine	HMDB0032055	C02997	198.087	0.6937	95.1	0	-0.332156	6.982	7.046	6.961	6.908	7.246	7.185	7.17	6.901	6.847	7.033	6.855	7.178	6.998	6.997	6.993
metab_224	2-Pyrimidine Acetic Acid	-	-	139.05	0.7015	50.3	0	0.564396	5.791	5.393	5.373	5.763	5.661	5.727	6.007	5.559	4.853	5.027	5.232	5.272	5.522	5.526	5.527
metab_229	Gamma-L-Glutamyl-L-pipecolic acid	HMDB0038614	-	241.118	0.7015	0	68	-0.0280786	4.92	5.019	5.119	4.49	4.246	4.536	4.745	4.575	4.661	4.613	4.792	4.706	4.986	4.983	4.984
metab_231	Sphingosine	HMDB0000252;LMSP01010001;PW_C000172	C00319	282.279	5.8456	47	0	-0.0166524	6.55	6.449	6.308	6.256	6.558	6.819	6.6	6.334	6.429	6.676	6.545	6.85	6.562	6.547	6.558
metab_268	Icofungipen	HMDB0253367	-	142.086	0.7015	0	30.2	0.787028	4.49	4.626	3.642	4.607	4.332	4.401	4.347	4.303	4.46	4.718	4.637	4.511	4.506	4.502	4.509
metab_275	PA(20:4(8Z,11Z,14Z,17Z)-2OH(5S,6R)/10:0)	HMDB0262718	-	345.177	0.9353	0	31.9	9.51058	5.919	5.949	5.382	5.846	6.112	6.245	5.8	6.134	5.954	5.999	6.149	6.377	6.184	6.178	6.172
metab_278	L-Carnitine	PW_C000044;HMDB0000062;MJDBOTE0000806	C00318	162.113	0.6088	92.4	0	0.432856	7.546	7.508	7.472	7.457	7.522	7.404	7.499	7.521	7.522	7.532	7.615	7.714	7.518	7.515	7.513
metab_286	O-Acetylcarnitine	HMDB0240773;HMDB0000201	C02571	204.123	0.998	76	0	0.612056	6.791	4.953	7.57	5.136	4.823	4.026	3.724	7.188	7.397	5.384	5.871	5.836	6.958	6.952	6.945
metab_290	Urocanic acid	HMDB0062562;HMDB0000301;PW_C000205	C00785	139.05	1.0293	91.1	0	0.706045	6.404	6.049	5.975	6.446	6.393	6.494	6.767	6.283	5.514	5.568	5.86	5.949	6.202	6.198	6.198
metab_293	Idrapril	HMDB0253380	-	259.129	1.0293	0	42	-0.123411	4.955	5.242	5.352	4.68	4.671	4.958	5.171	4.734	4.876	4.96	5.144	4.964	5.292	5.286	5.28
metab_295	Maleic acid homopolymer	HMDB0036232	C00922	145.05	1.045	0	32.1	0.645776	7.043	7.106	7.037	7.015	7.011	6.941	6.926	6.918	6.927	7.042	7.006	6.932	7.027	7.026	7.012
metab_311	Laminine	-	-	189.16	0.5544	68.7	0	0.559814	6.858	6.583	6.913	6.222	6.394	6.571	6.344	6.583	6.421	6.711	6.649	6.704	6.645	6.639	6.643
metab_316	3a,6b,7a,12a-Tetrahydroxy-5b-cholanoic acid	HMDB0000399	C01094	442.317	5.7831	0	84.9	0.661604	6.008	6.083	5.966	6.004	6.246	6.069	6.045	5.825	5.869	6.003	6.153	5.965	6.281	6.266	6.267
metab_327	N-Hydroxy-L-tyrosine	HMDB0038750	C03004	239.103	1.9289	0	47.9	1.68701	5.082	5.174	4.493	5.25	5.096	5.27	5.35	5.007	5.153	5.016	5.28	5.118	5.105	5.095	5.095
metab_360	Cadaverine	HMDB0002322;MJDBOTE0000688	C01672	103.124	0.4918	51.2	0	4.84747	5.166	4.729	4.634	4.475	4.886	5.912	5.308	4.984	5.189	5.237	4.335	4.938	5.093	5.079	5.081
metab_368	Alcoifosfamide	PW_C040490;HMDB0060693	C16558	261.031	0.4918	0	42.8	-5.58292	4.814	4.641	4.656	4.056	4.512	3.966	4.082	4.07	4.602	5.523	5.091	5.184	4.787	4.763	4.764
metab_376	Pipecolic Acid	HMDB0000070;HMDB0000716;MJDBOTE0000664	C00408	130.086	0.4996	49.9	0	1.49323	5.858	5.416	5.931	5.462	5.38	5.878	5.67	5.857	5.907	5.5	5.441	5.793	5.686	5.684	5.685
metab_385	Prenyl glucoside	HMDB0031876	C09808	519.241	0.4996	0	58.5	-0.086653	5.13	4.91	5.173	3.447	3.417	4.653	4.748	5.221	5.131	3.428	4.691	4.879	4.818	4.812	4.794
metab_386	Histidylarginine	HMDB0028879	-	156.593	0.5074	0	42.8	0.763671	3.726	3.564	3.843	3.828	4.114	3.6	2.995	3.922	4.021	4.317	4.641	4.785	4.357	4.357	4.358
metab_389	Fructosyl-lysine	HMDB0034879;HMDB0252495;HMDB0242138	C16488	309.166	0.5074	0	67.2	-0.429446	4.537	4.023	4.622	3.522	3.388	3.665	4.247	4.528	4.404	4.18	4.051	4.626	4.411	4.423	4.412
metab_393	Galactosylhydroxylysine	HMDB0242167;HMDB0246151;HMDB0000600	C05547	347.142	0.5153	0	68.2	-0.535185	5.356	4.03	5.255	3.445	3.628	4.788	4.751	5.193	4.713	3.719	4.273	4.72	4.748	4.741	4.728
metab_394	5-Amino-1-[(2R,3R,4S,5R)-3,4-dihydroxy-5-(hydroxymethyl)oxolan-2-yl]oxyimidazole-4-carboxamide	HMDB0257644	-	566.216	0.5153	0	33	-0.416727	5.143	4.696	5.305	3.437	3.408	3.393	4.582	3.872	4.826	3.418	3.484	3.501	4.413	4.407	4.395
metab_395	Carboxymethyl chitosan	HMDB0249663	-	588.199	0.5231	0	71.9	0.767113	5.749	5.604	5.922	3.504	3.475	3.46	5.357	4.69	5.558	3.485	4.861	4.405	5.253	5.251	5.249
metab_434	Lys Glu	-	-	276.155	0.6395	63.8	0	-0.0611772	6.249	5.77	6.31	5.537	5.464	5.885	5.934	6.057	5.997	5.838	6.17	6.696	6.184	6.178	6.173
metab_435	L-Proline	PW_C000106;HMDB0000162;HMDB0251528;MJDBOTE0000527	C00148	116.071	0.6705	63.5	0	3.28653	7.367	6.812	7.398	7.188	7.173	7.514	7.403	7.275	7.318	6.642	6.857	6.977	7.187	7.183	7.182
metab_446	2,3-dihydrobenzofuran	HMDB0013815	-	121.065	1.6164	45.3	0	2.58824	5.629	5.332	5.581	5.391	5.266	5.325	5.279	5.222	5.283	5.251	5.247	5.218	5.346	5.351	5.353
metab_456	2-Hydroxycinnamic acid	HMDB0041592;HMDB0002641	C01772;C05838	182.081	1.6087	73.2	0	0.76725	7.576	7.457	7.583	7.483	7.478	7.593	7.506	7.474	7.443	7.328	7.431	7.379	7.473	7.47	7.471
metab_458	Butyric acid	HMDB0000039;PW_C000028;LMFA01010004	C00246	106.087	0.5779	0	32.8	5.00827	2.386	2.352	2.391	2.372	2.343	2.328	2.319	2.319	2.338	2.353	2.418	2.435	3.661	3.647	3.657
metab_463	Creatinine aspartate	HMDB0250526	-	265.056	0.5858	0	53.6	6.54142	4.541	4.288	5.369	3.509	3.48	3.465	3.456	4.166	4.241	4.387	5.172	5.129	4.695	4.694	4.714
metab_466	L-Methionine S-oxide	HMDB0002005	C02989	166.053	0.6317	82.1	0	0.777435	5.966	5.645	5.878	5.858	5.964	5.636	5.484	5.578	5.386	5.174	5.493	5.327	5.584	5.578	5.577
metab_471	Lysylhydroxyproline	HMDB0028952	-	260.161	0.5935	0	60.5	-0.118019	4.717	3.716	5.1	4.409	4.454	5.086	4.694	4.976	5.09	4.293	4.613	4.875	4.757	4.764	4.751
metab_475	Gln Gly	-	-	204.098	0.6011	56	0	0.315377	3.166	3.569	4.058	3.152	3.123	3.31	3.099	5.189	4.88	3.133	4.647	4.742	4.336	4.358	4.359
metab_484	1,6-di-O-Galloylglucose	HMDB0302910	C04101	523.048	0.6088	0	45.7	-0.70711	4.639	5.04	4.505	5.107	5.226	5.415	5.302	5.116	5.498	5.158	5.304	4.882	5.24	5.24	5.248
metab_485	L-Epicatechol	HMDB0001871;MJDBOTE0001156	C09727	273.075	0.6166	46.7	0	-2.61062	3.797	3.86	3.779	4.195	3.731	4.981	4.87	4.879	4.808	4.813	5.073	5.353	4.868	4.845	4.863
metab_487	(3R,4R)-3-Amino-1-hydroxy-4-methylpyrrolidin-2-one	HMDB0243603	-	113.071	0.624	0	30.8	2.93391	4.693	4.41	4.236	4.763	4.65	4.995	4.77	4.58	5.006	4.5	4.352	4.344	4.703	4.684	4.685
metab_494	4-Trimethylammoniobutanoic Acid	PW_C000899;HMDB0001161	C01181	146.118	0.6395	78.2	0	0.683513	6.484	6.529	6.504	6.547	6.278	6.437	6.531	6.338	6.385	6.595	6.309	6.369	6.591	6.591	6.586
metab_517	Turicine	HMDB0029409	C21513	160.097	0.6705	0	67.3	0.786024	4.238	4.318	4.235	4.695	4.446	4.702	4.614	4.617	4.97	4.659	4.611	4.714	4.621	4.623	4.617
metab_526	5-Aminopentanoic acid	LMFA01100040;HMDB0003355	C00431	118.087	0.686	85.8	0	2.62167	7.482	7.61	7.447	7.504	7.601	7.645	7.582	7.54	7.61	7.548	7.59	7.575	7.576	7.572	7.572
metab_529	1-Methylhistidine	HMDB0000001;PW_C000001	C01152	152.082	0.686	0	63.2	0.479609	4.687	4.814	4.707	4.579	4.965	4.907	4.901	4.525	4.479	4.788	4.49	4.953	4.727	4.708	4.71
metab_530	Glycine glutamate	HMDB0252864	-	220.069	0.686	0	45.6	-1.42171	4.171	4.904	4.207	4.489	5.147	4.768	4.853	4.043	4.169	4.31	4.395	4.335	4.333	4.327	4.355
metab_535	2-Hydroxyadenine	HMDB0000403	-	152.057	0.7015	0	67.5	0.552492	6.123	6.132	6.097	6.092	5.898	5.848	5.948	5.91	5.959	6.099	6.036	6	6.018	6.017	6.018
metab_541	Alpha-[3-[(Hydroxymethyl)nitrosoamino]propyl]-3-pyridinemethanol	HMDB0062444	C19580	258.145	0.7015	0	38.4	-0.0719973	6.257	5.301	6.223	5.221	5.01	4.439	4.641	5.369	4.379	5.672	6.019	6.121	5.798	5.794	5.789
metab_543	Riesling acetal	HMDB0037562	-	290.171	0.7015	0	56.1	-7.62431	6.167	6.002	6.56	5.645	6.016	5.9	5.619	6.34	5.844	6.361	6.557	6.464	6.254	6.255	6.257
metab_547	2-Amino-2-methyl-1-propanol	HMDB0244974	-	72.0815	0.7169	0	71.3	8.29829	6.118	5.973	6.175	6.114	6.207	6.2	6.125	6.113	6.051	5.787	5.942	5.855	6.036	6.031	6.032
metab_550	(E)-Zeatin glucoside	HMDB0303782	-	414.198	0.7169	0	34.7	-0.542866	5.024	4.909	5.333	4.693	4.9	5.144	4.824	5.275	5.134	5.068	5.404	5.459	5.21	5.191	5.193
metab_564	(S)-Propane-1,2-diol	HMDB0006213	C02917	77.0604	0.7714	0	32.5	9.34317	2.7	4.431	2.319	4.644	4.384	2.512	4.054	3.618	3.696	3.745	5.057	2.363	4.181	4.168	4.169
metab_567	(3R)-3,4-Dihydroxy-3-(hydroxymethyl)butanenitrile 4-glucoside	HMDB0034085	-	276.108	1.8744	0	43.1	-0.0738477	4.497	5.08	4.246	5.915	5.674	5.408	5.37	5.358	5.607	5.655	4.674	4.836	5.343	5.339	5.341
metab_576	3'-AZIDO-2',3'-DIDEOXYURIDINE	HMDB0246087	-	254.088	1.8744	0	66.6	0.0662143	5.869	5.98	5.917	6.085	5.687	5.528	5.914	5.745	5.856	5.693	5.623	5.894	5.886	5.877	5.878
metab_580	N1,N12-Diacetylspermine	HMDB0002172	C03413	287.244	0.8572	68.1	0	-0.427057	3.089	3.055	3.094	4.275	4.67	4.138	5.235	3.022	3.405	4.12	3.121	3.138	3.236	3.307	3.239
metab_585	Thiamine	HMDB0302835;HMDB0000235;HMDB0303167;PW_C000158;MJDBOTE0000825	C00378	265.112	0.9198	98	0	-2.53052	5.047	1.965	4.879	1.363	2.022	1.321	1.312	1.313	1.331	2.051	1.408	4.698	5.313	5.289	5.291
metab_590	7-Aminodesmethylflunitrazepam	HMDB0247234	-	292.085	0.9588	0	58.5	-3.19572	5.147	4.999	5.27	5.114	4.57	4.999	5.24	5.151	5.125	5.128	5.289	5.342	5.186	5.179	5.175
metab_592	9h-Purin-9-amine	HMDB0247703	-	136.062	0.9745	0	30.7	0.885637	5.006	5.007	4.957	4.795	4.869	4.731	4.727	4.784	4.565	5.212	4.93	4.686	4.986	4.983	4.983
metab_596	Shikimic acid	HMDB0003070	C00493	157.05	0.9823	0	66.2	0.604862	5.226	5.333	5.42	5.221	4.782	5.387	5.573	5.342	5.357	5.439	5.316	5.601	5.481	5.475	5.468
metab_598	Nalpha-Acetyl-L-arginine	-	-	217.13	0.9823	82.7	0	0.136727	4.317	4.484	4.131	4.706	4.795	4.45	4.469	4.236	4.217	4.515	4.197	4.316	4.406	4.386	4.387
metab_600	Glycolic acid	HMDB0000115;HMDB0304424	C03547;C00160	153.041	0.9901	0	47.4	9.0872	4.873	4.965	4.908	4.981	4.806	4.871	4.953	4.867	4.892	4.923	4.91	4.949	4.913	4.914	4.908
metab_603	Glutamylarginine	HMDB0028813	-	304.161	0.9901	0	59.8	-0.826886	4.859	4.78	4.977	4.81	5.025	4.989	4.981	5.042	4.957	5.127	5.336	5.294	5.016	5.014	5.012
metab_614	Blasticidin S	HMDB0030452	C02010	405.198	1.0136	0	71.6	-3.24169	5.694	5.359	5.712	5.133	5.175	4.848	5.02	5.728	5.443	5.545	6.016	6.106	5.707	5.701	5.696
metab_620	Isoalliin	HMDB0301759;HMDB0033592;HMDB0029441	C08265;C08295	178.053	1.0293	0	32	0.556743	4.762	5.002	2.925	4.431	3.818	4.118	4.149	4.192	4.483	4.792	5.854	4.435	4.99	4.984	4.989
metab_623	Dipropyl disulfide	HMDB0031472	C08373	151.062	1.0528	0	37.1	5.0688	5.792	5.595	5.885	5.718	5.733	6.014	5.889	5.902	5.845	5.521	5.671	5.798	5.759	5.756	5.758
metab_624	Acrylamide-sodium acrylate resin	HMDB0303186	-	215.139	1.0606	0	68.1	0.659634	6.851	6.776	6.838	6.52	6.285	6.602	6.542	6.642	6.579	6.59	6.498	6.539	6.579	6.575	6.575
metab_625	2'-Deoxymugineic acid	HMDB0033909	C15485	287.124	1.0606	0	66.2	-0.489421	4.968	4.576	4.99	3.076	3.292	3.036	4.373	4.455	4.743	3.052	4.414	4.676	4.734	4.708	4.721
metab_628	Paxilline	HMDB0030323	C13782	449.256	1.0763	0	40.3	7.06182	4.764	5.306	3.441	3.422	5.655	3.378	5.129	3.37	3.388	3.403	3.469	3.83	5.312	5.296	5.297
metab_641	Cerivastatin lactone	HMDB0249823	-	221.624	1.1704	0	33.3	4.88336	4.47	4.076	4.445	4.518	4.611	4.686	4.484	4.742	4.503	4.152	4.345	4.675	4.543	4.55	4.543
metab_642	3b,6a-Dihydroxy-alpha-ionol 9-[apiosyl-(1->6)-glucoside]	HMDB0041577	-	272.124	1.1704	0	41.2	0.25321	4.546	4.706	4.668	3.027	3.319	4.575	4.753	4.63	4.6	3.675	4.495	4.757	4.646	4.662	4.642
metab_643	D-Alanyl-D-alanine	HMDB0003459;HMDB0028680	C00993	343.161	1.1704	0	32.2	7.26022	5.027	5.174	3.964	4.676	4.915	3.645	4.721	5.208	5.848	5.527	5.953	5.707	5.338	5.332	5.33
metab_645	2-[(2S)-2,6-Diaminohexanoyl]oxyacetic acid	HMDB0257672	-	187.108	1.1782	0	57.7	0.193414	5.301	4.733	5.601	5.4	5.761	5.353	5.347	5.611	5.57	5.584	5.408	5.401	5.329	5.323	5.321
metab_648	Lotaustralin	HMDB0033865	C08334	303.155	1.1782	0	39.2	0.144422	3.088	3.157	3.093	3.074	4.085	4.846	4.646	4.128	4.017	5.073	4.627	3.142	4.317	4.318	4.319
metab_651	Leucylhydroxyproline	HMDB0028930	-	489.292	1.9367	0	92.7	0.123461	4.762	4.355	5.179	4.594	5.011	5.405	4.873	5.023	5.12	4.502	4.51	4.185	4.666	4.66	4.648
metab_660	Mycophenolic acid	HMDB0014826;PW_C009457;HMDB0015159	C07908;C20380	320.127	1.2016	0	49.9	4.55367	5.182	4.917	5.138	4.772	4.149	4.886	4.655	5.097	4.853	4.986	5.037	5.062	4.989	4.979	4.985
metab_663	N1-Methyl-2-pyridone-5-carboxamide	HMDB0004193;PW_C002086	C05842	185.092	1.2094	0	35.2	0.836651	4.776	4.774	4.826	4.528	4.594	4.77	4.768	4.785	4.728	4.707	4.898	4.97	4.874	4.896	4.898
metab_670	Ganolucidic acid A	HMDB0035302	-	251.166	1.225	0	38.1	7.85076	4.861	4.458	4.827	3.946	4.278	4.503	3.995	4.799	4.306	4.462	5	4.828	4.795	4.766	4.788
metab_673	QUINGESTANOL	HMDB0257039	-	411.224	1.9289	0	35.8	-8.88462	4.075	4.309	4.142	5.054	4.617	3.803	3.988	4.588	3.991	5.348	4.86	4.875	4.863	4.858	4.796
metab_690	(+/-)-(E)-Methyl-2-[(E)-hydroxyimino]-5-nitro-6-methoxy-3-hexeneamide	HMDB0242268	-	196.072	1.2876	0	50.2	0.473822	5.312	5.246	5.332	5.214	5.213	4.682	4.728	5.321	4.966	4.993	5.254	5.372	5.234	5.234	5.23
metab_692	1-Aminocyclopropanecarboxylic Acid	HMDB0036458;MJDBZSJ0000128	C01234	84.0451	1.2954	58.1	0	7.11629	5.606	5.573	5.567	5.597	5.629	5.796	5.713	5.647	5.553	5.513	5.556	5.65	5.609	5.611	5.612
metab_694	Beta-D-Glucosamine	HMDB0030091	C08349	144.066	1.3033	0	63.7	0.457485	5.382	5.33	5.418	5.389	5.359	5.352	5.258	5.342	5.304	5.175	5.151	5.152	5.27	5.271	5.272
metab_698	N-Acetyl-1-aspartylglutamic acid	HMDB0255414;HMDB0001067	C12270	346.124	1.3033	0	58.3	-0.31695	5.033	4.852	4.946	4.806	4.388	4.796	4.93	4.85	4.823	4.824	4.884	5.247	4.953	4.947	4.943
metab_699	Citrusin IV	HMDB0303683	-	449.698	1.3033	0	45.7	-6.06972	5.595	5.681	5.649	3.5	3.471	3.456	5.171	3.448	5.38	3.481	4.358	3.564	5.191	5.186	5.179
metab_704	N-Acetyl-4-O-acetylneuraminic acid	HMDB0000796	C04015	352.124	1.3268	0	57.4	-0.21787	4.378	4.642	4.156	4.614	5.012	4.618	4.83	5.024	5.237	4.864	4.916	5.09	4.878	4.873	4.863
metab_708	5-Hydroxy-4-oxo-L-norvaline	HMDB0246802	-	211.069	1.3572	0	32.3	0.544556	3.457	2.798	4.56	3.126	4.607	4.617	4.223	4.618	4.593	4.563	4.64	4.735	4.576	4.586	4.572
metab_710	Galactonolactone	HMDB0002541	C03383	223.02	1.3645	0	59.5	9.02823	2.826	2.764	4.171	2.784	2.755	2.805	2.794	3.211	2.75	2.765	3.495	4.524	4.283	4.266	4.278
metab_713	Xanthopterin	HMDB0259923	-	180.052	1.393	33.8	0	0.22406	3.934	3.721	4.467	3.271	3.19	3.856	4.219	4.078	4.083	2.707	3.934	4.417	4.186	4.208	4.209
metab_716	Gamma-Glutamylthreonine	HMDB0029159	-	271.09	1.4224	0	40.5	-0.452429	4.849	4.46	5.068	4.49	4.27	4.648	4.394	4.94	4.638	3.854	3.961	3.388	4.559	4.564	4.565
metab_718	5-(3-Methoxy-4-((4-methoxybenzyl)oxy)benzyl)pyrimidine-2,4-diamine	HMDB0252989	-	430.182	1.4302	0	30.7	-9.42646	4.864	3.717	5.126	4.301	3.107	4.569	4.295	4.822	4.424	2.946	3.855	3.903	3.953	3.981	3.942
metab_719	N-Methylhydantoin	HMDB0003646	C02565	115.05	1.438	54.2	0	2.97188	4.457	4.887	3.927	5.362	5.332	5.146	5.28	5.014	5.038	5.005	4.838	4.72	4.978	4.99	4.974
metab_722	Adrenochrome	HMDB0012884	-	180.066	1.4518	46.1	0	0.541076	4.722	4.807	4.679	4.649	4.699	4.638	4.61	4.712	4.58	4.703	4.813	4.622	4.74	4.75	4.735
metab_732	Beta-Tyrosine	HMDB0003831	C04368	363.155	1.5931	0	88.8	-0.539111	4.687	3.98	4.652	4.226	4.413	4.72	4.569	4.346	4.256	3.64	4.019	4.277	4.333	4.327	4.335
metab_735	Asp Val	-	-	233.113	1.6087	74	0	-0.710647	3.88	3.892	4.396	4.248	3.91	4.39	4.747	4.735	4.223	4.321	4.692	5.261	4.794	4.775	4.78
metab_738	Glu Val	-	-	247.129	1.6548	87.9	0	-0.168296	3.291	3.257	3.296	3.77	3.247	3.233	3.535	3.224	3.242	4.355	4.736	5.036	4.401	4.376	4.397
metab_740	Methionine sulfoxide	PW_C001342;HMDB0002005	C02989	207.08	1.6832	0	36.4	0.0510762	4.481	3.057	4.485	4.204	3.047	4.649	4.092	4.98	4.415	4.19	4.793	5.319	4.919	4.917	4.918
metab_751	Dimethyl C7	HMDB0251368	-	451.714	1.7288	0	35.7	0.839366	4.79	4.018	5.205	3.928	5.082	3.884	4.038	5.373	5.533	5.296	5.665	5.755	5.432	5.426	5.422
metab_753	Gentamicin C2	HMDB0252691	C02033	243.65	1.7355	0	61.7	5.37342	4.679	3.212	4.531	4.121	4.052	3.063	4.058	4.059	4.053	4.204	3.228	4.439	3.764	3.758	3.793
metab_755	Cyclohexyladenosine	HMDB0250660	-	350.182	1.7423	0	59.5	-0.537399	3.57	3.537	3.576	4.21	4.727	3.614	5.393	4.166	3.878	3.537	3.784	3.62	4.798	4.815	4.817
metab_756	8-methylthiooctyldesulfoglucosinolate	HMDB0304249	-	430.193	1.7423	0	49.7	1.41293	4.814	4.912	4.913	4.548	4.888	4.833	4.754	5.217	4.998	4.758	5.248	5.446	5.123	5.116	5.118
metab_757	Pentaerythritol mononitrate	HMDB0256252	-	182.068	1.7501	0	58.2	9.8867	3.39	2.748	2.787	2.768	2.739	4.414	4.735	3.154	4.276	2.749	2.814	4.639	2.812	2.806	2.824
metab_758	L-Dopa	PW_C000117;HMDB0000181	C00355	198.076	1.7501	59.9	0	0.267487	4.262	3.41	4.718	3.004	2.974	2.96	3.794	3.679	2.97	3.627	3.257	4.263	4.2	4.171	4.172
metab_763	Isopentenyladenine-9-N-glucoside	HMDB0012240	-	407.204	1.7578	0	83.5	-0.316293	2.496	1.675	1.713	3.725	4.645	1.651	5.377	4.367	4.398	2.615	4.2	4.006	4.594	4.569	4.588
metab_764	PGP(18:3(9,11,15)-OH(13)/i-13:0)	HMDB0274980	-	422.196	1.7578	0	38	5.35843	5.398	5.407	5.555	5.032	4.666	5.167	5.496	5.426	5.322	5.454	5.509	5.613	5.485	5.5	5.502
metab_766	7-Hydroxy-6-methyl-8-ribityl lumazine	PW_C002109;HMDB0004256	C05995	373.073	1.7656	0	48.2	0.471605	4.027	3.798	3.302	4.664	4.291	4.055	3.972	3.23	3.705	3.264	3.329	3.346	4.115	4.154	4.11
metab_768	Mimosine	HMDB0031398;HMDB0015188	C04771	231.097	1.7734	0	73	-0.231021	4.86	3.103	4.918	3.123	3.094	3.079	3.07	3.07	3.089	3.104	3.169	4.448	4.4	4.394	4.406
metab_771	N-Benzoyl-L-tyrosine ethyl ester	HMDB0246185	-	668.298	1.7806	0	43.1	3.02626	3.565	3.531	3.57	5.003	5.162	3.506	3.497	3.498	3.516	5.382	3.597	4.994	4.782	4.753	4.777
metab_775	Fluprostenol	HMDB0252405	-	458.188	1.7873	0	34.9	-7.59108	3.987	3.707	4.14	3.727	3.697	3.682	4.155	3.674	3.692	3.707	3.773	4.894	4.265	4.26	4.112
metab_777	N-Acetylproline	HMDB0094701;HMDB0242126	-	199.108	1.7946	0	39.9	0.390527	4.47	4.574	4.607	3.812	3.455	4.358	4.56	4.456	4.509	4.275	4.345	4.666	4.535	4.512	4.514
metab_778	Glutamylproline	HMDB0028827	-	286.139	1.7946	0	61.2	-0.84295	4.991	4.859	5.226	5.141	4.911	5.322	5.212	5.313	5.003	4.659	5.144	5.253	5.19	5.205	5.185
metab_785	N-(3-Hydroxypropyl)valine	HMDB0255001	-	217.155	1.7985	0	54.3	0.0548749	3.249	3.54	3.254	5.634	5.716	4.569	4.594	4.599	4.106	5.582	5.718	5.474	5.337	5.338	5.332
metab_792	S-(2-Carboxyethyl)-L-cysteine	HMDB0246645	-	176.038	1.8063	0	55.5	0.396475	4.705	4.68	3.512	3.972	2.69	4.261	4.249	3.033	4.104	4.567	4.829	4.954	4.726	4.729	4.722
metab_793	1-Pyrroline-4-hydroxy-2-carboxylate	PW_C001512;HMDB0002234	C04282	259.092	1.8063	0	55.5	-0.270818	4.68	3.483	4.963	3.503	3.474	4.142	3.943	4.356	3.469	4.095	4.903	5.553	4.806	4.799	4.768
metab_795	Queuine	HMDB0001495	C01449	310.151	1.8063	0	37.2	0.136562	2.44	2.591	2.776	1.25	3.437	1.208	3.948	2.445	2.303	3.582	3.192	3.166	3.608	3.593	3.595
metab_796	PGP(i-12:0/18:2(9Z,11E)+=O(13))	HMDB0274837	-	415.188	1.8063	0	46.4	5.3053	5.128	5.121	5.23	4.485	4.858	4.901	5.025	4.798	5.047	4.647	5.031	5.166	5.102	5.124	5.098
metab_798	Neolinustatin	HMDB0038482	C08336	456.209	1.8063	0	64.3	3.43455	5.254	5.212	5.461	5.021	5.177	5.244	5.088	5.422	5.366	5.2	5.424	5.404	5.316	5.332	5.311
metab_802	(S)-2-Acetolactate	HMDB0006855;LMFA01050460	C06010	174.076	1.8142	0	40.9	0.878414	4.223	3.493	4.13	3.809	3.455	3.404	2.562	2.562	2.741	3.154	3.446	2.678	3.433	3.493	3.415
metab_814	5-[(1-Iminoethyl)amino]-2-aminopentanoic acid	HMDB0246210	-	174.124	1.8298	0	49.3	0.568279	4.797	4.621	4.658	4.144	5.054	4.457	4.407	4.515	4.554	4.952	4.509	4.666	4.794	4.805	4.789
metab_830	Lichenin	HMDB0302349	C00478	366.139	1.8377	0	42.1	0.125155	4.886	5.052	4.576	4.305	4.557	4.803	4.831	4.738	4.61	4.371	4.685	4.561	4.701	4.702	4.696
metab_834	20-COOH-leukotriene E4	LMFA03020060;HMDB0012634	-	483.225	1.8377	0	61.2	-0.0772764	4.012	3.943	3.616	3.411	3.784	4.55	3.461	4.44	4.119	4.67	4.632	4.558	4.425	4.47	4.419
metab_839	Propionylcarnitine	LMFA07070105;PW_C000658;HMDB0000824	C03017	218.139	1.8445	94	0	0.566344	5.934	3.948	6.461	3.729	3.27	3.262	3.15	6.181	6.323	3.184	4.359	3.987	5.913	5.922	5.908
metab_842	(24E)-3beta,15alpha,22S-Triacetoxylanosta-7,9(11),24-trien-26-oic acid	HMDB0035606	-	329.169	1.8445	0	33.1	-9.75101	3.218	3.184	3.223	3.204	3.174	3.16	3.414	3.844	3.623	3.983	4.801	5.122	4.157	4.121	4.123
metab_852	(2E)-3-[3-(sulfooxy)phenyl]prop-2-enoic acid	HMDB0124975	-	262.038	1.8509	0	54.1	0.237412	5.7	5.716	5.7	5.444	5.374	5.711	5.558	5.619	5.594	5.59	5.54	5.642	5.693	5.704	5.689
metab_854	Paeoniflorin	HMDB0256075;MJDBOTE0001653	C09959	513.194	1.8509	0	32.5	-4.54959	3.359	3.403	3.449	3.345	3.315	3.301	3.912	3.341	3.31	3.515	4.264	5.19	4.128	4.183	4.131
metab_857	Uracil	HMDB0000300;PW_C000204;MJDBOTE0000838	C00106	113.035	1.8587	79.9	0	3.41163	4.541	4.683	4.562	4.789	4.797	4.636	4.578	4.658	4.779	4.669	4.525	4.282	4.628	4.622	4.614
metab_858	Gamma-Glutamylalanine	HMDB0006248;HMDB0036301	C03740	201.087	1.8587	0	44.5	0.564231	4.839	4.001	4.885	4.007	3.711	3.971	3.765	3.757	3.085	3.924	4.235	4.514	4.569	4.571	4.572
metab_863	Amaranthussaponin IV	HMDB0041344	-	489.225	1.8587	0	72.6	8.07763	4.561	4.374	3.796	5.29	4.581	4.636	4.121	5.09	4.348	3.758	4.303	4.898	5.002	4.995	4.97
metab_867	5-Hydroxylysine	HMDB0245508;HMDB0000450	C16741	163.108	0.4996	61.5	0	0.507645	5.442	5.138	5.383	5.498	5.357	5.467	5.463	5.615	5.479	5.411	5.43	5.761	5.561	5.562	5.563
metab_869	Oxoadipic acid	LMFA01170121;PW_C000150;HMDB0000225	C00322	202.071	1.8666	0	41.8	1.1807	3.262	2.837	3.733	3.872	3.262	3.615	1.19	2.937	1.266	3.785	4.403	3.103	3.448	3.446	3.521
metab_871	4'-Thiothymidine	HMDB0246637	-	259.075	1.8666	0	36.7	0.217918	4.507	4.667	3.919	4.841	4.365	4.922	5.18	4.161	4.538	4.489	4.066	4.323	4.532	4.541	4.535
metab_881	Ile Ala	-	-	203.139	1.8744	41.6	0	1.05949	4.413	4.484	4.624	5.01	4.838	4.749	4.603	4.68	4.442	5.053	5.125	4.986	4.752	4.75	4.751
metab_886	Cinobufotalin	LMST01130034;HMDB0250267	C16932	497.198	1.8744	0	47.8	9.57269	3.57	4.849	3.458	4.626	5.201	5.022	4.913	4.114	5.182	3.544	0.9161	0.9309	4.488	4.435	4.483
metab_889	Hypoxanthine	PW_C000102;HMDB0000157	C00262	137.046	1.8822	96.3	0	0.96154	5.454	5.705	5.53	5.747	5.495	5.594	5.603	5.742	5.761	5.977	5.79	5.781	5.894	5.89	5.891
metab_891	5,6-Dihydro-5-azacytidine	HMDB0246860	-	269.088	1.8822	0	33.1	9.57284	4.819	5.127	4.958	5.275	4.95	5.131	5.077	5.188	5.238	5.432	5.211	5.25	5.323	5.316	5.317
metab_904	Eremopetasidione	HMDB0040778	-	250.153	1.8901	0	44.6	0.792419	4.797	4.665	4.672	4.982	4.726	4.741	4.831	4.789	4.687	4.906	4.566	4.779	4.79	4.813	4.785
metab_913	Ibuprofen	PW_C001284;HMDB0001925;MJDBOTE0001402	C01588	270.145	1.8976	0	46.2	-7.46234	4.4	4.256	4.66	4.362	4.505	4.905	4.361	4.762	4.669	3.978	4.276	4.432	4.492	4.473	4.475
metab_921	Salbutamol	HMDB0001937	C11770	496.34	5.9157	0	39.7	4.48173	6.425	6.295	6.345	6.057	6.083	6.133	6.292	5.878	5.701	6.435	7.141	6.851	5.115	5.071	5.114
metab_923	Suberylglycine	HMDB0000953	-	264.144	1.9055	0	64.8	-0.0044711	5.318	4.67	5.608	5.198	4.782	5.439	4.916	5.446	5.201	2.906	3.496	4.621	4.99	4.984	4.978
metab_929	Asp Ile Arg	-	-	403.23	1.9055	33.4	0	-0.0288574	4.194	4.367	4.717	4.682	4.652	4.429	4.67	4.739	4.54	4.536	4.809	5.176	4.736	4.748	4.732
metab_932	MG(20:5(5Z,8Z,11Z,14Z,17Z)/0:0/0:0)	HMDB0011580	-	376.259	5.9313	0	53.5	-5.34601	6.066	5.932	6.026	6.004	5.948	5.978	5.901	5.95	5.885	5.991	6.091	6.027	6.015	6.002	6.01
metab_933	Vanillylmandelic acid	HMDB0304531;HMDB0000291;HMDB0254548;PW_C000197	C05584	240.087	1.9133	0	30.7	2.7172	4.546	4.518	4.535	4.669	4.424	4.328	4.451	4.396	4.374	4.413	4.335	4.496	4.37	4.363	4.363
metab_934	Hydroxyvalerylcarnitine	HMDB0013132	-	262.165	1.9133	0	34.9	0.235633	5.685	5.684	5.722	5.798	5.738	5.751	5.747	5.658	5.632	5.843	5.646	5.711	5.662	5.651	5.652
metab_938	Acetophenazine	HMDB0015196	C06807	434.189	1.9133	0	38.5	4.62922	5.905	6.219	5.578	5.444	5.745	5.915	6.068	5.436	5.812	6.061	5.997	6.126	5.968	5.951	5.952
metab_942	D-Alanyl-l-alanine	HMDB0003459;HMDB0244385;HMDB0028680	C00993	125.071	1.9211	0	39.3	1.57642	4.486	4.476	4.328	4.47	4.229	4.303	4.311	4.257	4.198	4.353	4.349	4.457	4.369	4.365	4.355
metab_943	Phytocassane B	HMDB0041055	-	299.2	5.9391	0	32.9	-0.0680418	6.326	6.386	6.486	6.539	6.305	5.816	5.717	5.555	5.458	6.285	6.467	5.445	6.162	6.143	6.144
metab_944	Kojic acid	HMDB0258034;HMDB0032923	C14516	184.061	1.9211	0	59.5	1.06404	4.555	4.535	4.391	4.398	4.311	4.3	4.325	4.341	4.282	4.181	4.226	4.385	4.361	4.343	4.356
metab_950	Cis-4-Hydroxy-D-proline	HMDB0060460	C03440	132.066	1.9289	78.4	0	1.40502	5.659	5.227	5.847	5.526	5.749	6.068	5.782	5.828	5.916	5.265	5.208	5.419	5.631	5.63	5.631
metab_960	Val Val	-	-	217.155	1.9367	64.2	0	0.51089	4.461	4.437	4.757	5.247	5.104	4.716	4.634	4.726	4.518	5.023	4.894	4.663	4.763	4.754	4.758
metab_963	N-Acetyl-DL-methionine	-	-	192.069	2.7338	95.6	0	0.172877	6.013	6.025	6.256	6.101	6.029	6.453	6.342	6.344	6.414	6.182	6.131	6.253	6.203	6.197	6.204
metab_964	Dehydrovomifoliol	HMDB0302822;LMPR0103050009;HMDB0036819	C04223;C02533	205.123	5.9469	39.8	0	0.740408	5.476	5.694	5.544	5.575	5.488	4.77	4.885	4.741	4.586	5.462	5.704	4.419	5.323	5.317	5.331
metab_965	Spongothymidine	MJDBOTE0000613	C16744	259.093	1.9367	93.2	0	0.426733	3.72	4.016	3.257	4.317	4.539	4.23	4.151	4.253	4.233	3.846	3.979	3.71	3.967	3.96	3.985
metab_966	Coumatetralyl	HMDB0250496	C16806	275.106	1.9367	0	62.5	-2.28304	4.347	4.772	3.265	4.562	3.734	4.235	4.208	3.773	4.478	4.402	5.482	3.522	4.701	4.676	4.677
metab_975	12-Ketodeoxycholic acid	HMDB0000328	-	355.263	5.9624	0	75	0.0497636	8.179	8.2	8.163	8.169	8.208	8.194	8.164	8.174	8.18	8.224	8.213	8.207	8.221	8.21	8.211
metab_983	Cyclotricuspidoside C	HMDB0033636	-	442.235	1.9524	0	55	-4.08646	0.6861	0.6594	2.557	0.675	3.329	0.6406	0.6335	2.884	0.6482	4.189	3.942	4.875	3.758	3.749	3.822
metab_985	Cholylphenylalanine	HMDB0242371	-	556.364	5.9703	0	78.2	0.543779	6.11	5.564	6.437	5.796	6.059	6.241	5.793	6.317	6.061	5.661	5.689	5.63	5.971	5.965	5.958
metab_991	(+)-gamma-Hydroxy-L-homoarginine	HMDB0301838	C08286	204.123	1.9681	0	32.7	4.26297	4.121	3.64	4.72	4.11	3.717	3.954	3.497	4.374	4.534	2.756	3.407	3.173	4.191	4.188	4.198
metab_996	(Z,Z)-2,9,16-Heptadecatriene-4,6-diyn-8-ol	HMDB0032674	-	275.201	5.9624	0	50.8	0.317074	6.444	6.628	6.459	6.461	6.417	5.788	5.752	5.843	5.796	6.218	6.429	5.664	6.223	6.212	6.218
metab_999	Sarmentosin	HMDB0030697	C08340	240.087	1.979	0	59.9	0.313627	4.005	3.979	4.021	4.723	4.254	3.927	3.853	4.109	3.861	3.724	3.617	3.199	3.861	3.854	3.855
metab_1006	N'-(1,2-oxazol-3-yl)-N-(3,3,3-trifluoro-2-hydroxy-2-phenylpropyl)oxamide	-	-	344.084	1.9948	37.3	0	-2.20879	3.027	2.994	3.033	3.013	3.439	2.969	3.898	2.961	2.991	2.994	3.06	3.077	4.651	4.648	4.646
metab_1018	3-Methylsuberic acid	HMDB0059783;LMFA01030981	-	189.112	6.0952	0	35.5	0.265099	5.076	5.104	5.16	5.075	5.027	4.961	4.869	4.926	4.942	5.148	5.098	4.976	4.942	4.934	4.936
metab_1019	PIP(TXB2/20:2(11Z,14Z))	HMDB0279699	-	529.267	2.0019	0	69.2	0.799402	4.08	4.09	4.012	4.005	4.542	3.854	4.637	5.193	5.216	3.158	3.331	3.979	4.356	4.331	4.331
metab_1022	Valylleucine	HMDB0029131	-	231.17	2.0063	0	56.8	-0.0556088	3.376	4.234	3.381	6.037	6.075	4.807	4.844	5.14	4.67	5.955	6.251	5.848	5.782	5.776	5.777
metab_1032	CDP-DG(22:3(10Z,13Z,16Z)/PGF1alpha)	HMDB0292419	-	595.78	2.0156	0	31.3	-8.97321	5.165	4.974	5.227	4.944	4.796	4.933	4.954	5.557	5.334	4.9	5.627	5.617	5.397	5.385	5.399
metab_1040	Tetracosahexaenoic acid	PW_C001344;HMDB0002007;LMFA01030804	-	357.279	6.1109	0	81	0.638395	6.167	6.263	5.362	6.126	5.793	6.612	6.367	6.362	6.747	5.921	5.917	6.576	6.342	6.325	6.338
metab_1041	Deoxynivalenol	HMDB0036156	C09747	610.283	2.0283	0	41.6	-4.46454	4.864	5.288	3.606	4.387	4.886	3.918	3.988	4.679	5.538	5.528	5.392	4.527	4.909	4.925	4.903
metab_1050	Angiotensin (1-7)	HMDB0248423	C15850	461.23	2.0368	0	59.8	-2.57345	4.531	4.244	4.283	4.735	5.246	5.206	4.577	5.399	4.856	5.357	5.371	5.561	5.213	5.217	5.219
metab_1051	Alpha-Eleostearic acid	HMDB0248208;LMFA01030147	C08315	279.232	6.1577	0	71.3	0.0865796	6.841	6.844	6.981	6.55	6.57	5.532	5.355	5.863	5.685	6.41	6.616	5.674	6.438	6.43	6.431
metab_1061	2-Hydroxypropyl starch	HMDB0303342	-	798.362	2.0443	0	65.8	2.53332	3.49	3.457	4.431	3.476	3.557	3.432	3.423	5.074	5.042	4.514	5.415	5.543	4.789	4.779	4.847
metab_1062	Dihomo-alpha-linolenic acid	HMDB0060039	C16522	339.289	6.1885	0	38.2	0.225744	6.485	6.515	6.713	6.303	6.3	5.28	5.276	5.615	5.312	6.083	6.214	4.881	6.067	6.06	6.059
metab_1066	PL	HMDB0302594	C18210	272.16	2.055	0	37.6	-5.26596	4.899	4.473	5.111	4.211	5.004	4.529	4.389	5.232	5.099	5.1	5.433	5.452	5.099	5.102	5.104
metab_1067	N-hydroxy-L-tryptophan	HMDB0255152	C19716	203.082	2.059	0	81.9	0.167535	3.186	2.994	3.032	3.324	4.173	3.484	3.314	3.752	4.077	2.994	3.06	3.077	3.633	3.837	3.836
metab_1070	4-Hydroxyandrostenedione glucuronide	HMDB0010315;LMST05010040	C11455	511.251	2.059	0	64.2	-5.12355	3.783	4.279	2.55	2.627	4.092	3.101	2.478	4.484	5.237	5.064	5.484	4.673	4.704	4.693	4.694
metab_1072	3,7-Dihydroxy-12-oxocholanoic acid	HMDB0000400	-	371.258	5.8924	0	75	0.21603	7.087	7.393	6.896	7.391	7.549	7.484	7.35	7.19	7.456	7.505	7.421	7.501	7.464	7.45	7.459
metab_1074	Farnesyl acetone	-	-	280.264	6.1963	84.3	0	-0.0211487	7.111	7.099	7.05	7.083	7.086	7.174	7.086	7.171	7.179	7.204	7.183	7.251	7.168	7.164	7.166
metab_1075	Caryophyllen-beta	HMDB0304653	-	290.16	2.0642	0	72.2	-0.301094	4.785	4.759	4.725	4.721	4.796	4.844	4.969	4.507	4.745	4.958	4.779	4.523	4.776	4.772	4.771
metab_1079	1-Methylguanine	HMDB0003282	C04152	166.073	2.0686	74.1	0	1.41276	3.606	3.447	4.204	2.813	2.784	3.235	3.312	3.385	3.379	3.567	2.881	3.318	3.692	3.686	3.705
metab_1085	Avocadyne 4-acetate	LMFA05000645;HMDB0031049	-	344.28	6.0718	0	44.3	0.403604	6.533	6.767	6.508	6.555	6.533	4.646	4.863	5.645	5.365	5.951	6.323	4.683	6.184	6.169	6.17
metab_1089	Enprostil	HMDB0251818	-	439.151	2.0755	0	37.3	-2.30011	4.472	4.623	4.479	4.835	4.301	3.738	4.353	4.394	4.457	4.367	4.275	4.539	4.658	4.659	4.653
metab_1092	17-Dimethylaminogeldanamycin	HMDB0244766	-	655.305	2.0755	0	62.3	-8.95598	5.17	5.123	5.395	4.632	5.301	5.277	4.979	5.49	5.383	5.181	5.55	5.725	5.409	5.417	5.418
metab_1096	(+/-)-(Z)-2-(5-Tetradecenyl)cyclobutanone	HMDB0037543	-	282.279	6.2649	0	91	-0.197796	7.684	7.674	7.628	7.706	7.727	7.642	7.591	7.687	7.723	7.661	7.691	7.735	7.698	7.698	7.699
metab_1099	CDP-DG(i-20:0/6 keto-PGF1alpha)	HMDB0294118	-	562.789	2.0833	0	37.8	-8.17993	3.92	4.343	3.925	3.906	3.877	4.205	4.464	3.853	4.106	4.718	4.958	5.069	4.998	5.009	5.011
metab_1109	Desacetyllevonantradol	HMDB0251028	-	440.214	2.0911	0	44.4	-8.36792	4.52	4.783	3.932	3.185	4.432	3.915	3.795	4.785	5.271	5.338	5.756	5.076	4.978	4.972	4.977
metab_1112	1-Methylhypoxanthine	HMDB0013141	-	151.061	2.0989	0	51.8	-0.000113444	4.737	4.39	5.036	3.671	3.441	4.135	4.487	4.372	4.153	4.35	4.332	4.7	4.458	4.446	4.453
metab_1117	Mabioside C	HMDB0040653	-	408.216	2.0989	0	51.2	8.36854	3.253	3.942	2.102	2.083	2.822	2.039	3.768	3.531	3.599	4.591	4.775	5.047	4.578	4.615	4.615
metab_1125	Geranylcitronellol	HMDB0032147	-	310.31	6.3595	0	40.2	-0.410429	6.984	6.959	6.996	7.035	7.094	6.998	6.991	7.124	7.081	6.956	7.024	7.03	7	7.008	7.01
metab_1129	H-Asp-ala-his-lys-OH	HMDB0253006	-	483.243	2.1067	0	44.3	6.95467	3.673	4.246	3.606	4.041	3.125	3.111	4.726	3.102	4.007	4.296	3.201	4.116	4.284	4.365	4.28
metab_1130	Benzene	HMDB0001505	C01407	79.0549	2.1145	0	45.6	8.78406	4.355	4.222	4.417	3.938	4.096	4.374	4.198	4.252	4.225	3.887	4.19	4.074	4.193	4.187	4.2
metab_1131	Toluene	HMDB0034168	C01455	93.0704	2.1145	0	55.1	6.16801	4.849	4.738	4.848	4.591	4.636	4.843	4.68	4.719	4.739	4.429	4.699	4.624	4.722	4.715	4.721
metab_1134	Hydroxyprolyl-Proline	HMDB0028871	-	211.108	2.1145	0	51.8	0.209902	4.617	4.305	5.088	3.14	3.893	4.382	3.727	4.953	4.575	3.728	4.072	4.551	4.527	4.524	4.544
metab_1137	5'-Deoxy-5'-fluorouridine	HMDB0060406;HMDB0246881	C12739	279.101	2.1145	0	41.9	8.79068	5.178	4.525	5.376	4.538	4.194	5.497	5.334	5.411	5.257	4.388	4.905	5.226	5.099	5.093	5.098
metab_1144	Kanamycin	PW_C009586;HMDB0015303	C01822;C00304	449.224	2.129	0	80.2	-0.23652	5.688	5.212	4.641	5.141	5.414	5.463	5.531	5.477	5.299	5.331	5.618	5.572	5.562	5.556	5.543
metab_1149	Soyasaponin gamma-A	HMDB0302656	-	458.243	2.1367	0	56.6	7.70026	4.659	3.331	4.136	3.35	5.126	4.876	3.297	5.225	5.071	5.261	5.103	4.857	4.573	4.571	4.616
metab_1155	Medicoside G	HMDB0038622	-	425.214	2.144	0	38.7	-5.3513	4.999	4.679	4.769	3.845	3.866	5.619	4.702	5.502	5.301	4.82	5.266	5.187	4.961	5.012	4.957
metab_1156	PIP(18:2(9Z,11E)+=O(13)/20:4(8Z,11Z,14Z,17Z))	HMDB0280129	-	511.229	2.144	0	42.1	8.68107	4.029	4.247	3.248	3.228	3.199	3.184	3.175	5.02	4.505	4.667	4.551	4.848	4.486	4.419	4.425
metab_1157	Calendasaponin D	HMDB0039108	-	590.264	2.144	0	53.6	3.14456	5.611	5.432	4.011	3.992	6.127	5.359	4.657	6.013	5.722	6.257	6.155	6.092	5.883	5.889	5.891
metab_1163	Sebacic acid	HMDB0000792;LMFA01170006	C08277	185.117	6.4994	92.8	0	-0.0634748	5.891	5.912	5.907	5.915	5.911	5.799	5.845	5.879	5.822	5.901	5.917	5.797	5.894	5.892	5.894
metab_1164	Evodiamine	HMDB0252138;MJDBOTE0001652	C09187	629.265	2.1519	0	45.6	3.08456	5.18	5.243	5.061	4.145	3.714	5.002	3.69	5.02	5.194	4.646	4.582	4.277	4.883	4.827	4.876
metab_1166	Tyr Leu	-	-	295.165	2.1597	33.2	0	-0.197309	2.759	3.602	3.071	4.826	5.004	3.665	2.252	4.252	3.054	4.837	5.365	5.057	4.937	4.916	4.918
metab_1171	Dihydro-5-pentyl-2(3H)-furanone	HMDB0031531	C08501	139.112	6.4994	0	37.6	0.317141	6.408	6.434	6.42	6.431	6.426	6.329	6.343	6.384	6.34	6.419	6.425	6.348	6.427	6.427	6.429
metab_1173	CDP-DG(PGF1alpha/i-15:0)	HMDB0293667	-	542.749	2.1673	0	57.9	4.26029	0.0083	0.7583	0.0084	0.0081	0.0075	3.391	2.233	3.959	4.025	3.838	3.853	5.251	3.768	3.644	3.76
metab_1176	Gamma-Glutamyltyrosine	HMDB0011741	-	311.124	2.1751	97.5	0	-0.4903	5.684	5.288	5.722	5.196	4.477	5.54	5.502	5.356	5.216	4.899	5.267	5.48	5.456	5.45	5.457
metab_1183	4-hydroxy-2-nonenal-[L-Cys] conjugate	HMDB0304176	-	596.303	2.1751	0	32.8	-1.165	3.93	4.719	3.233	3.907	4.7	3.17	3.161	3.607	5.371	5.343	5.643	4.254	4.291	4.284	4.158
metab_1185	Propamocarb	-	C18885	189.16	2.1829	52.7	0	-0.0383395	4.177	3.853	4.313	2.798	2.768	4.643	2.744	3.738	3.448	3.749	3.966	3.711	4.384	4.383	4.385
metab_1187	PA(20:4(7E,9E,11Z,13E)-3OH(5S,6R,15S)/22:4(7Z,10Z,13Z,16Z))	HMDB0265903	-	433.23	2.1829	0	67.5	-9.62114	5.521	4.938	5.153	3.366	4.917	5.233	5.027	5.266	5.476	5.59	5.994	6.024	5.656	5.652	5.654
metab_1188	PI(20:4(5Z,8Z,11Z,14Z)/PGJ2)	HMDB0277515	-	469.259	2.1829	0	63.8	3.34755	3.206	3.172	3.211	4.355	3.851	4.038	4.015	3.331	3.158	4.678	4.753	5.59	4.532	4.566	4.568
metab_1189	7,8-Dihydro-3b,6a-dihydroxy-alpha-ionol 9-[apiosyl-(1->6)-glucoside]	HMDB0041579	-	561.234	2.1829	0	81.8	5.82967	3.64	3.208	3.132	2.703	3.219	3.366	3.773	4.913	4.731	4.668	4.972	5.074	4.284	4.345	4.291
metab_1196	Asp Ile	-	-	247.129	2.203	76.8	0	-0.225969	4.823	4.725	5.161	4.687	4.368	4.982	4.754	5.017	4.666	4.465	4.861	5.291	5.114	5.108	5.114
metab_1198	Levetiracetam	HMDB0252105;HMDB0015333	C07841	203.139	2.2094	0	31	0.451862	4.979	4.964	5.211	5.443	5.162	5.203	5.244	5.123	5.038	5.31	5.25	5.099	5.148	5.155	5.156
metab_1203	Cholylsarcosine	HMDB0259600	-	480.332	5.9234	0	34.8	-0.132252	5.67	5.783	5.85	6.284	6.38	6.516	6.167	5.219	5.636	5.045	5.151	5.233	5.932	5.888	5.927
metab_1204	Arginylglutamine	HMDB0028707	-	302.171	2.2138	0	33.4	1.65941	5.15	4.797	5.402	5.232	5.45	5.503	5.127	5.603	5.423	4.833	5.128	5.266	5.268	5.258	5.263
metab_1208	Judeol	HMDB0034607	-	436.229	2.2188	0	38.3	-9.7343	4.22	3.219	4.283	5.096	5.04	4.925	4.458	4.787	4.569	4.661	5.694	4.376	4.957	4.967	4.962
metab_1209	Kinetensin 4-7	HMDB0012986	-	635.303	2.2188	0	67.9	1.65759	5.375	5.56	5.596	4.559	4.53	4.645	5.006	5.421	5.39	5.381	5.287	5.614	5.386	5.371	5.381
metab_1211	6-Carboxy-5,6,7,8-tetrahydropterin	HMDB0060410	C20239	194.067	2.2242	0	70.5	0.538342	4.758	4.836	4.731	4.834	4.542	4.516	4.69	4.685	4.751	4.603	4.484	4.558	4.855	4.863	4.864
metab_1214	PA(8:0/22:6(4Z,7Z,11E,13Z,15E,19Z)-2OH(10S,17))	HMDB0266671	-	685.314	2.2242	0	72	8.33212	2.069	3.504	2.074	2.055	2.026	2.012	2.002	5.497	5.318	3.999	5.575	5.259	4.81	4.832	4.808
metab_1216	Luminespib	HMDB0254202	-	488.217	2.2306	0	34.9	4.02452	3.071	1.736	4.593	2.804	1.727	1.713	3.332	4.996	4.958	5.092	5.538	5.499	4.89	4.884	4.893
metab_1217	PA(8:0/LTE4)	HMDB0266621	-	758.314	2.2306	0	45.6	5.69991	5.394	4.774	5.306	4.112	3.807	5.415	5.237	5.331	5.182	4.193	5.112	5.107	5.388	5.365	5.384
metab_1219	Embutramide	HMDB0251769	-	316.187	2.2365	0	47.9	-5.23047	4.53	3.249	5.088	3.502	4.459	4.864	4.049	5.056	4.887	3.45	4.185	4.477	4.724	4.725	4.719
metab_1221	2-(5-Methoxy-1H-indol-3-yl)ethyl acetate	HMDB0247825	-	508.24	2.2414	0	38.2	-8.18553	5.513	5.712	5.641	4.883	4.96	5.088	5.192	5.558	5.53	5.753	5.553	5.715	5.576	5.57	5.58
metab_1224	DIOSGENIN	LMST01080037;HMDB0242671	C08898	397.31	7.2505	57.1	0	0.00708281	6.055	5.932	5.923	5.826	6.626	6.316	6.228	6.411	4.931	6.081	6.412	6.25	4.475	4.426	4.426
metab_1225	Asn Asp Leu	-	-	361.172	2.2473	61.2	0	0.0223314	3.122	3.176	3.127	4.236	3.079	3.064	4.101	3.734	3.074	3.089	4.343	4.809	4.335	4.329	4.313
metab_1227	Ile Pro Gln	-	-	357.213	2.2513	52	0	-0.17275	3.551	3.092	4.418	3.73	4.722	4.111	3.87	4.982	4.703	4.976	5.4	5.387	4.851	4.854	4.855
metab_1230	Pimelylcarnitine	HMDB0013328	-	304.175	2.2553	0	60.4	0.0370313	5.18	5.104	5.035	5.04	4.889	5.118	5.08	4.607	4.825	5.094	5.159	4.79	5.08	5.074	5.082
metab_1232	PI(22:6(5Z,8E,10Z,13Z,15E,19Z)-2OH(7S, 17S)/20:2(11Z,14Z))	HMDB0277240	-	506.259	2.2553	0	43.7	-7.29724	3.171	3.137	3.176	3.157	3.128	3.113	3.104	3.348	3.123	4.702	4.988	5.185	4.514	4.537	4.426
metab_1233	PG(i-12:0/5-iso PGF2VI)	HMDB0271093	-	781.384	2.2553	0	48.9	-5.30669	5.079	4.446	5.25	3.956	3.927	4.295	4.73	4.924	4.604	4.749	5.339	5.471	5.252	5.255	5.247
metab_1236	2-Hydroxy-desipramine glucuronide	HMDB0060716;PW_C040600	-	500.235	2.2588	0	48.5	-8.09639	4.86	3.72	5.649	3.309	4.436	3.583	3.628	5.361	5.216	5.294	5.71	5.93	5.497	5.493	5.492
metab_1237	N1-(alpha-D-ribosyl)-5,6-dimethyl-benzimidazole	HMDB0011112	-	620.268	2.2588	0	59.7	-2.55647	2.859	2.825	2.864	2.845	4.777	4.496	4.568	5.08	5.184	4.079	4.561	5.044	4.412	4.411	4.475
metab_1249	Theasaponin G1	HMDB0302088	-	587.285	2.2774	0	44.3	-4.96279	5.537	5.627	5.376	4.599	5.876	5.619	5.362	6.063	5.956	5.696	5.747	5.53	5.719	5.714	5.712
metab_1253	2-Aminobenzoic Acid	HMDB0001123;PW_C000877	C00108	120.045	2.2892	68.3	0	2.25971	4.734	4.804	4.74	4.583	4.46	4.966	5.018	4.73	4.796	4.679	4.758	4.719	4.842	4.853	4.855
metab_1254	N-Arachidonoyl Glutamine	LMFA08020126;HMDB0241994	-	228.147	2.2892	0	33.2	-3.40171	4.518	3.924	4.852	2.633	3.991	2.611	2.58	3.854	2.599	2.614	3.374	2.696	3.519	3.657	3.519
metab_1258	(+/-)-Clausenamide	HMDB0038649	-	658.287	2.2892	0	42.9	-3.57177	4.41	3.588	4.322	3.672	3.578	3.76	4.544	4.477	4.012	3.967	5.017	5.322	4.693	4.716	4.69
metab_1260	Aminosalicylic Acid	HMDB0014378	C02518	195.077	2.2951	0	40.9	0.426085	4.872	4.918	4.857	4.707	4.612	5.087	5.177	4.888	4.945	4.798	4.864	4.86	4.974	4.981	4.983
metab_1270	Congmunoside XII	HMDB0039417	-	722.329	2.3019	0	35.4	8.67445	5.243	5.247	4.979	5.298	5.042	5.016	5.303	5.732	5.768	4.896	4.541	5.319	5.515	5.526	5.528
metab_1276	Lucidenic acid F	HMDB0036436	-	470.267	2.3099	0	56.8	8.88875	3.099	3.502	4.269	4.918	4.41	4.627	5.228	4.515	4.416	4.771	3.745	4.252	4.781	4.774	4.795
metab_1277	(2S)-1-[2-[[(2S)-Pyrrolidine-2-carbonyl]amino]acetyl]pyrrolidine-2-carboxylic Acid	HMDB0260136	-	539.282	2.3099	0	33.3	-0.408365	3.166	3.132	3.348	3.152	3.123	3.108	3.099	3.32	4.996	4.982	5.224	4.422	4.321	4.454	4.455
metab_1279	Indoleacrylic acid	HMDB0000734	-	188.071	4.5029	53.9	0	-0.257223	5.442	5.396	5.533	5.345	5.327	5.254	5.591	5.497	5.174	5.085	5.515	5.12	5.264	5.265	5.259
metab_1281	Asp Leu	-	-	247.129	2.3148	88.1	0	-0.167995	4.708	4.486	4.872	4.744	4.491	4.923	4.84	4.912	4.72	4.41	4.875	5.384	5.144	5.153	5.155
metab_1285	Fluocinonide	HMDB0015181;HMDB0252348;MJDBOTE0001513	C07007	512.241	2.3203	0	44	-9.23582	4.621	4.133	4.816	2.263	4.872	2.219	3.268	4.997	5.223	5.182	5.381	5.627	5.179	5.172	5.213
metab_1289	Penicillanic acid	HMDB0256227	-	243.08	2.3342	0	75.1	-0.388234	4.243	3.684	4.157	4.016	2.831	4.598	4.375	4.402	3.969	2.775	3.124	3.267	3.924	3.918	3.942
metab_1292	Trelanserin	HMDB0259118	-	465.162	2.3376	0	39.9	-3.65916	4.925	4.334	4.904	3.355	3.166	3.151	3.142	3.143	3.161	4.531	5.104	5.362	5.147	5.14	5.153
metab_1294	Gamma-L-Glutamyl-S-(1-propenyl)-cysteine sulfoxide	HMDB0303127	-	289.085	2.3434	0	60.4	-0.40517	5.375	4.826	5.492	5.162	4.434	5.739	5.389	5.567	5.094	4.51	4.622	4.849	5.151	5.145	5.156
metab_1296	Gly Gly Leu	-	-	246.145	2.3473	79.3	0	0.137546	4.388	4.404	4.454	4.767	4.542	4.822	4.688	4.816	4.43	4.225	4.611	4.693	4.661	4.677	4.678
metab_1297	Salicylic Acid	HMDB0001895;PW_C001263;HMDB0000840;HMDB0302214;MJDBZSJ0000117	C00805;C07588	121.029	2.3518	53.1	0	1.86054	4.488	4.37	4.457	4.165	4.19	4.098	4.194	4.055	4.187	4.01	4.156	3.946	4.331	4.337	4.338
metab_1300	(9Z,11E,13E,15Z)-4-Oxo-9,11,13,15-octadecatetraenoic acid	HMDB0031098	-	354.202	2.3582	0	79	-5.26958	4.82	4.63	5.314	3.195	3.211	2.927	2.918	3.599	3.336	3.123	3.017	3.171	4.095	4.131	4.129
metab_1303	Methyldopa	HMDB0011754;HMDB0251525;MJDBOTE0001405	C07194	253.118	2.3626	0	57.9	-0.380321	4.658	4.533	4.672	5.263	5.078	4.957	4.959	4.914	4.771	4.963	4.877	4.905	4.945	4.954	4.956
metab_1307	Morpholino	HMDB0254896	-	70.0659	2.3683	0	34.7	8.57248	4.112	4.012	4.281	4.175	4.157	4.213	4.164	4.158	4.203	4.186	4.078	3.925	4.108	4.114	4.104
metab_1311	Canescein	HMDB0029313	-	584.304	2.3683	0	62.5	-4.22836	4.894	4.909	5.181	4.16	5.385	4.946	4.815	5.772	5.609	5.284	5.463	5.628	5.355	5.38	5.382
metab_1312	Ser Gly Ile	-	-	276.155	2.3737	62.4	0	0.0659465	3.998	4.31	3.926	4.676	4.36	4.659	4.788	4.485	4.432	4.508	4.538	4.899	4.606	4.6	4.617
metab_1318	Leu Tyr	-	-	295.165	2.388	40.1	0	-0.197291	4.586	4.519	4.769	5.274	4.967	4.772	4.95	4.744	4.632	4.963	4.758	4.654	4.851	4.856	4.857
metab_1321	3-Amino-2,3-dihydrobenzoic acid	HMDB0251519	C12110	279.134	2.392	0	42.8	0.0169794	4.511	4.193	4.714	4.424	4.201	4.553	4.51	4.715	4.505	3.587	3.995	4.127	4.37	4.364	4.376
metab_1323	PIP(20:4(6E,8Z,11Z,13E)-2OH(5S,15S)/20:0)	HMDB0279525	-	536.259	2.392	0	50.2	-4.89268	1.437	2.164	5.295	3.772	3.887	1.901	3.619	1.373	3.342	5.682	4.874	5.302	4.801	4.768	4.77
metab_1325	Stercobilinogen	HMDB0004157	C05789	641.325	2.392	0	55.9	-5.33661	3.374	3.341	4.403	3.36	4.375	3.316	3.423	4.984	4.057	4.866	5.053	5.59	4.834	4.832	4.83
metab_1335	Anhydro-5alpha-cyprinol	HMDB0248434	-	417.336	7.3559	0	74.2	0.0583123	6.924	6.635	6.737	6.388	7.016	7.277	6.68	6.738	6.626	6.874	6.949	6.807	5.896	5.817	5.828
metab_1339	Isepamicine	HMDB0253048	-	569.291	2.4063	0	47.3	0.717602	5.168	4.594	5.318	4.172	5.375	4.936	4.438	5.438	5.314	5.229	5.513	5.672	5.317	5.318	5.324
metab_1344	Gly Glu Leu	-	-	318.166	2.4148	91.8	0	-0.082927	4.002	4.15	4.117	4.677	3.316	4.651	4.626	4.5	4.229	4.492	4.583	4.947	4.595	4.608	4.59
metab_1348	Pyrazoloacridine	HMDB0256951	-	752.356	2.4148	0	30.7	-8.61823	3.493	4.044	4.049	3.479	3.45	4.039	3.426	4.993	4.459	4.223	5.857	5.232	4.821	4.83	4.816
metab_1352	L-Threo-3-Phenylserine	HMDB0002184	C03290	223.108	2.4264	0	71.3	-0.0423412	5.391	5.293	5.235	5.694	5.477	5.59	5.56	5.514	5.512	5.452	5.576	5.592	5.571	5.565	5.573
metab_1356	Penbutolol	HMDB0015447;PW_C009721	C07416	314.207	2.4299	0	51.6	-6.25264	4.433	4.501	4.325	4.857	4.321	4.808	4.908	4.551	4.562	4.802	4.446	4.327	4.666	4.675	4.676
metab_1357	Neogitogenin	HMDB0301778	C17003	397.31	7.348	0	51.2	0.167856	5.833	5.659	5.514	5.732	6.347	6.216	6.098	6.024	5.015	5.695	6.002	5.813	5.366	5.334	5.338
metab_1359	Oct-5-enedioylcarnitine	HMDB0241709	-	316.175	2.4357	0	72	-0.0233229	4.86	4.742	4.615	5.168	5.03	5.026	5.129	4.717	4.804	4.85	4.979	4.704	5.019	5.018	5.036
metab_1364	Ser Glu Leu	-	-	348.176	2.4407	68.8	0	-0.237172	3.377	3.283	3.322	4.48	3.763	4.22	4.394	4.043	3.716	4.337	4.351	4.584	4.315	4.319	4.31
metab_1370	Tobramycin	HMDB0014822;PW_C009161	C00397	531.278	2.4501	0	77.9	5.96757	5.056	5.324	5.643	5.3	4.199	5.106	5.174	5.386	5.161	4.662	4.732	4.907	5.482	5.488	5.489
metab_1374	CDP-DG(5-iso PGF2VI/22:3(10Z,13Z,16Z))	HMDB0292368	-	580.766	2.4562	0	43.7	5.99167	4.892	4.76	4.778	3.147	3.921	3.103	4.356	4.244	4.661	3.933	3.934	4.388	4.262	4.059	4.257
metab_1377	12alpha-Hydroxy-13,18-dehydroparain	HMDB0039557	-	816.389	2.4621	0	60	-5.51437	5.054	5.359	5.43	2.57	3.578	5.072	4.982	5.641	5.552	5.429	5.228	5.428	5.28	5.29	5.275
metab_1378	Ethotoin	HMDB0014892	C07839	237.123	2.4661	0	38.9	-0.541026	4.262	4.225	4.456	4.977	4.739	4.693	4.639	4.547	4.338	4.735	4.677	4.537	4.617	4.611	4.619
metab_1388	Nodulisporic acid	HMDB0255694	-	724.364	2.4696	0	72.7	7.94024	2.62	1.263	4.011	1.282	1.254	1.24	1.231	5.757	4.975	4.373	3.88	4.8	4.503	4.497	4.519
metab_1390	Glycocholic Acid	HMDB0000138;LMST05030001;PW_C000089;HMDB0000331;MJDBOTE0000466	C01921	430.295	5.9079	80.1	0	-0.024121	7.011	6.957	6.818	6.965	7.218	7.602	7.322	7.089	7.033	6.753	6.935	7.072	7.16	7.137	7.155
metab_1402	Desglymidodrine	HMDB0060558	C21521	215.139	2.4888	0	42.5	-0.31222	4.429	3.892	4.588	4.131	4.011	2.733	3.203	3.52	2.703	3.496	3.765	2.929	3.826	3.808	3.809
metab_1415	Acolongifloriside K	HMDB0247956;HMDB0031448	C01443	626.315	2.5162	0	46	-4.11828	5.393	5.562	5.332	5.276	5.75	5.178	5.341	5.842	6.169	6.073	6.34	6.002	5.798	5.799	5.793
metab_1417	5-Methyldeoxycytidine	HMDB0002224	C03592	206.095	2.524	0	75.3	9.51067	3.321	3.941	4.219	3.932	3.381	3.863	3.912	3.79	3.376	3.862	3.353	3.998	3.869	3.958	3.719
metab_1418	Arg Val Phe	-	-	421.256	2.524	77.1	0	-0.428579	4.734	5.155	4.923	5.279	4.736	5.1	3.486	5.243	5.173	5.024	4.621	5.056	5.004	5.006	4.999
metab_1420	2-Naphthylamine	HMDB0041802	C02227	144.081	2.5389	61.4	0	0.680842	6.575	6.357	6.344	6.055	6.08	6.194	6.01	6.133	6.088	6.306	6.194	6.091	6.24	6.239	6.241
metab_1423	Radalbuvir	HMDB0257093	-	544.268	7.317	0	60.9	-8.30606	5.654	5.792	5.797	5.89	5.156	4.98	5.491	6.062	5.968	5.853	5.353	5.379	5.961	6.041	5.954
metab_1424	Tryptamine	PW_C000207;HMDB0000303;MJDBOTE0000393	C00398	161.107	2.5467	92.1	0	0.578182	5.347	5.136	3.019	3	3.627	2.956	2.947	2.948	3.879	5.237	4.613	4.118	4.72	4.738	4.739
metab_1427	AB-MECA	HMDB0242721	-	417.198	2.5543	0	47.7	-3.94888	4.727	4.783	4.535	4.881	4.314	4.299	5.048	5.014	5.017	4.885	5.01	5.085	4.949	4.93	4.932
metab_1428	Soyasaponin A1	HMDB0038606	C08982	646.298	2.562	0	58.2	-2.69489	5.55	5.494	5.284	4.166	4.136	4.885	5.201	5.109	5.557	4.147	5.304	5.565	5.204	5.218	5.198
metab_1431	Spermine	PW_C000970;HMDB0001256	C00750	203.223	2.5693	41.9	0	0.377823	2.639	3.205	3.955	2.625	2.596	3.485	5.927	3.437	2.591	3.679	2.672	3.34	3.039	2.959	3.029
metab_1432	Ala-Ala-Ala	HMDB0248092	-	249.157	2.5693	0	40.7	7.14056	4.675	4.926	4.825	5.021	5.022	4.667	4.814	4.811	4.743	4.96	4.762	4.492	4.869	4.85	4.852
metab_1436	5-Hydroxyindoleacetylglycine	HMDB0004185	C05832	281.113	2.577	0	55.5	0.170253	3.272	3.238	3.277	4.01	3.229	3.961	4.337	3.829	3.926	3.239	3.874	4.998	4.244	4.237	4.327
metab_1444	Val Leu	-	-	231.17	2.5912	61.6	0	-0.156719	5.315	5.403	5.459	5.853	5.713	5.797	5.922	5.724	5.688	5.735	5.564	5.531	5.599	5.584	5.584
metab_1452	Alpha-Acetyllysine	HMDB0247927	-	399.224	2.6261	0	42.6	6.03775	3.684	3.656	4.726	3.615	4.908	4.647	3.678	5.065	4.445	3.702	4.9	4.965	4.565	4.581	4.557
metab_1453	Cadazolid	HMDB0249528	-	550.181	2.6261	0	38.9	4.69882	3.84	3.807	3.846	3.826	3.797	3.962	4.341	3.774	3.792	3.807	4.919	5.624	4.931	4.883	4.878
metab_1462	Gly Pro Leu	-	-	286.176	2.6645	42.5	0	-0.193587	4.056	4.498	4.437	4.586	4.481	4.757	4.607	4.616	4.632	4.346	4.482	4.635	4.522	4.508	4.51
metab_1463	PS(22:6(4Z,7Z,10Z,13Z,16Z,19Z)/22:6(4Z,7Z,10Z,13E,15E,19Z)-OH(17))	HMDB0283582	-	470.74	2.6645	0	47.3	1.15802	5.705	5.707	5.447	4.581	5.286	5.108	5.556	6.009	5.94	5.935	5.996	6.301	5.789	5.783	5.776
metab_1465	Leu-Pro-Ile	HMDB0304805	-	342.239	2.6723	0	43.5	-0.190222	6.734	5.796	6.488	4.749	4.713	5.087	4.744	6.276	6.047	4.514	5.717	6.274	5.98	5.977	5.975
metab_1468	Lipid-associating peptides	HMDB0254116	-	911.418	2.6723	0	33.2	0.86997	6.223	6.105	6.097	6.043	5.985	6.148	6.146	6.479	6.374	5.703	6.074	6.413	6.329	6.33	6.332
metab_1470	4-Hydroxy-3-methoxy-cinnamoylglycine	HMDB0059747	C02564	293.113	2.6799	0	49.7	-0.487229	5.582	5.284	5.064	5.396	5.466	5.16	5.107	5.169	4.751	4.739	5.081	5.235	5.201	5.201	5.196
metab_1476	CDP-DG(20:3(8Z,11Z,14Z)-2OH(5,6)/20:1(11Z))	HMDB0291742	-	567.775	2.6942	0	42.6	5.40652	6.039	5.854	6.062	5.388	6.059	5.907	6.41	6.249	6.04	5.882	6.187	6.603	6.212	6.206	6.197
metab_1488	PA(i-13:0/PGJ2)	HMDB0267451	-	723.367	2.7191	0	46.2	4.88297	4.559	4.07	4.714	3.899	4.859	5.102	5.027	5.164	5.123	5.189	5.381	5.548	5.291	5.292	5.287
metab_1489	Piroximone	HMDB0256612	-	281.099	2.727	0	31.3	-7.61989	4.597	3.323	4.809	3.334	2.945	2.931	2.921	4.245	2.94	2.956	3.021	3.038	4.062	4.04	4.056
metab_1496	2-(3-Carboxy-3-(methylammonio)propyl)-L-histidine	HMDB0011654	C04692	236.128	2.7542	0	30.6	4.47647	4.614	4.503	4.582	4.431	3.868	2.715	2.706	2.706	2.725	2.797	3.7	2.822	3.782	3.817	3.819
metab_1499	(3a,5b,7a,12a)-24-[(carboxymethyl)amino]-1,12-dihydroxy-24-oxocholan-3-yl-b-D-Glucopyranosiduronic acid	HMDB0002472	-	624.335	2.7586	0	45.3	-4.86239	5.833	5.598	5.894	5.206	5.796	5.871	5.574	6.156	6.065	5.772	6.258	6.424	6.14	6.135	6.135
metab_1503	(3s)-3-(Benzyloxy)-L-Aspartic Acid	HMDB0250058	-	281.113	2.7666	0	55.6	-0.981937	4.012	2.824	4.187	2.843	2.814	3.855	3.764	3.955	3.304	2.824	3.5	2.907	3.722	3.672	3.717
metab_1505	28-Glucosylarjunolate 3-[rhamnosyl-(1->3)-glucuronide]	HMDB0033580	-	498.243	2.7716	0	61.5	-3.01331	3.965	3.3	3.339	4.666	5.312	5.155	5.147	5.006	4.858	5.32	5.303	5.413	5.059	5.053	5.07
metab_1507	1,6-anhydro-N-acetyl-beta-muramate	HMDB0304012	C19769	292.129	2.7805	0	41	9.29882	4.633	4.483	4.788	5.193	4.884	4.932	4.947	4.965	4.827	4.616	4.781	4.755	4.92	4.914	4.922
metab_1508	Hymenoxon	HMDB0253305	C09482	300.18	2.792	0	56	-0.0127148	4.424	4.338	4.028	4.505	4.504	4.863	5.028	4.205	4.626	4.894	4.74	4.51	4.625	4.618	4.613
metab_1509	Lupinic acid	HMDB0302524	C01513	184.133	2.7995	0	37.9	0.357315	4.35	4.157	4.171	3.801	4.131	2.62	2.684	3.079	2.895	3.825	4.09	2.727	3.872	3.867	3.87
metab_1510	7-Hydroxyoctanoylcarnitine	HMDB0241695	-	304.212	2.7995	0	60	-0.510563	5.37	5.424	4.927	4.993	5.145	5.148	5.18	5.322	5.269	5.758	5.298	5.431	5.329	5.316	5.324
metab_1511	Voxelotor	HMDB0304877	-	716.321	2.7995	0	36.2	3.33841	4.339	4.631	4.412	4.845	4.876	3.722	3.675	5.199	5.184	5.516	6.301	6.168	5.74	5.723	5.724
metab_1514	Candoxatrilat	HMDB0249582	C11721	399.224	2.8044	0	55.5	-5.01285	5.243	5.342	5.494	5.521	5.564	5.612	5.328	5.769	5.679	4.827	5.43	5.5	5.532	5.515	5.527
metab_1517	Tryptophyl-Valine	HMDB0029096	-	321.192	2.8094	0	35.2	-0.537845	3.815	5.245	2.518	3.941	3.4	3.797	3.838	2.107	2.125	3.986	3.795	2.222	3.873	3.845	3.855
metab_1518	Ile Leu	-	-	245.186	2.8171	73	0	-0.184171	4.766	4.747	5.067	5.416	5.37	4.917	4.584	4.986	4.993	5.473	5.286	4.987	5.071	5.064	5.078
metab_1521	Perindopril	PW_C009254;HMDB0014928;MJDBOTE0001391	C07706	386.265	2.8225	60.3	0	-0.248619	5.556	5.426	5.09	4.863	4.832	3.293	3.283	3.284	3.302	3.318	4.296	3.4	4.559	4.537	4.555
metab_1528	4-Acetylbutyrate	HMDB0061881	C02129	172.097	2.8411	0	33.2	0.422139	4.478	4.402	4.354	4.732	4.432	4.408	4.565	4.181	4.211	4.035	3.846	3.554	4.287	4.273	4.283
metab_1529	Pro Gly Leu	-	-	286.176	2.8411	41.9	0	-0.560082	4.172	3.801	4.345	4.509	4.576	4.276	4.133	4.772	4.571	4.107	4.468	4.366	4.365	4.349	4.351
metab_1531	Gilteritinib	HMDB0252717	-	616.366	2.8446	0	39.3	-5.43331	4.511	4.274	3.831	5.141	5.216	5.016	5.005	5.17	5.362	3.448	3.478	4.933	4.812	4.775	4.804
metab_1534	Tyrosyl-Isoleucine	HMDB0029108	-	312.192	2.8556	0	57.4	-0.909985	6.001	5.87	6.269	5.621	5.672	4.101	2.264	4.386	3.585	5.246	5.289	3.352	5.42	5.413	5.434
metab_1536	Arenobufagin	HMDB0248571	C20035	439.211	2.8556	0	42.5	3.97954	5.527	5.406	5.321	5.558	5.561	5.68	5.681	5.16	5.332	5.303	5.547	5.149	5.494	5.489	5.494
metab_1537	Glutaminylphenylalanine	HMDB0028804	-	276.134	2.86	0	73.4	-0.169815	4.442	4.34	4.7	4.933	4.754	4.652	4.543	4.793	4.466	4.567	4.539	4.386	4.578	4.572	4.593
metab_1538	APGPR Enterostatin	HMDB0006117	-	496.276	2.86	0	34.9	0.296699	4.748	4.764	4.991	4.199	4.586	0.0019	1.909	1.957	0.002	4.055	5.134	3.599	3.877	3.871	3.814
metab_1548	Gly Ile Val	-	-	288.192	2.8767	92.7	0	-0.406891	4.3	3.939	4.53	4.431	4.21	4.441	4.24	4.5	3.939	4.428	4.67	4.725	4.543	4.5	4.538
metab_1553	Gly Met Val	-	-	306.148	2.8887	35.5	0	-0.595442	4.942	4.894	4.754	4.792	4.471	4.648	4.514	4.756	4.771	4.865	4.831	4.689	4.799	4.793	4.805
metab_1566	3-Hydroxy-6-octenoylcarnitine	HMDB0241705	-	302.196	2.9302	0	49.1	-0.167905	5.06	5.059	4.959	4.967	5.031	5.145	5.104	5.061	4.952	5.358	5.045	5.092	4.989	4.989	4.984
metab_1567	Luteolin 7-sulfate	HMDB0038472;LMPK12110734	-	384.035	2.9346	0	35.9	-9.10356	3.798	3.02	3.059	4.456	3.01	4.565	4.746	4.907	4.673	4.755	4.654	5.135	4.501	4.504	4.505
metab_1569	Cyclo(D-trp-D-asp-pro-D-val-leu)	HMDB0249361	-	624.322	2.9346	0	39	-1.65164	4.965	4.705	5.028	4.716	5.144	5.208	4.928	5.341	5.082	4.025	4.758	4.481	4.975	4.913	4.97
metab_1577	Cortolone-3-glucuronide	HMDB0010320	-	525.272	2.9575	0	60.7	4.41041	3.609	3.575	3.614	3.595	4.294	3.551	3.542	4.793	3.561	4.998	5.091	5.263	4.412	4.394	4.396
metab_1585	Spironolactone	HMDB0014565;PW_C008934	C07310	381.188	2.975	0	41.4	-1.60473	5.16	5.046	4.878	5.224	5.319	4.907	5.158	5.177	5.133	4.725	5.131	4.698	4.976	4.97	4.952
metab_1586	Phenylalanyl-Gamma-glutamate	HMDB0029009	-	326.171	2.9797	0	77.5	-0.224772	4.598	4.369	4.98	3.527	3.132	3.003	2.994	2.994	3.013	3.028	3.571	3.11	3.485	3.336	3.479
metab_1593	Ile Ile	-	-	245.186	2.9996	65.8	0	-0.100914	4.91	4.63	5.256	5.157	5.076	5.123	4.896	5.074	4.936	4.826	4.893	4.872	4.889	4.887	4.889
metab_1595	Methyl 1-methylpiperidine-3-carboxylate	HMDB0254560	-	356.254	3.004	0	45.8	-0.701292	5.125	4.831	5.158	4.774	4.811	4.684	4.561	4.782	4.672	4.7	4.659	4.538	4.775	4.759	4.76
metab_1596	Pectenotoxin 7	HMDB0032711	-	933.413	3.004	0	58.6	-9.97084	5.476	5.526	5.579	4.782	4.214	5.838	5.777	5.687	5.569	4.771	4.897	5.725	5.536	5.536	5.537
metab_1597	Tranexamic Acid	PW_C008836;HMDB0014447;MJDBOTE0000780	C12535	158.118	3.008	58.4	0	0.36141	5	5.161	4.909	4.768	4.967	4.909	4.669	4.697	5.015	4.831	4.931	4.674	4.956	4.958	4.959
metab_1598	Tyrosylhydroxyproline	HMDB0029106	-	295.129	3.0232	0	75.2	-0.304063	6.157	5.611	6.137	5.582	5.34	6.237	6.05	6.077	5.883	5.498	5.892	6.14	5.98	5.977	5.978
metab_1600	PA(22:6(4Z,7Z,10Z,13E,15E,19Z)-OH(17)/22:4(7Z,10Z,13Z,16Z))	HMDB0265945	-	429.24	3.0385	0	35.5	2.51016	5.415	5.113	5.417	4.812	5.337	5.007	5.63	6.082	5.904	4.535	5.198	5.705	5.43	5.418	5.419
metab_1603	1-[1-Butyl-2-oxo-4-[3-(pyridin-3-ylmethoxy)phenyl]-1,8-naphthyridin-3-yl]-3-[2,6-di(propan-2-yl)phenyl]urea	HMDB0258061	-	617.333	3.0385	0	66.2	0.613819	3.421	3.387	3.426	4.22	4.125	3.617	4.525	4.838	5.159	5.224	5.145	5.623	4.821	4.814	4.833
metab_1606	6-Hydroxynon-6-enoylcarnitine	HMDB0241755	-	316.212	3.0504	0	67	-0.301248	4.671	4.692	4.525	4.663	4.564	4.82	4.903	3.691	4.579	4.619	4.772	4.517	4.595	4.593	4.59
metab_1611	Psma-hbed-CC	HMDB0259528	-	474.218	3.0586	0	32.9	4.90956	4.828	4.922	4.691	1.657	4.603	4.632	4.711	5.181	5.279	4.404	4.444	4.639	4.689	4.646	4.647
metab_1615	Noa-Asn-Apns-Dmt-NH-tBu	HMDB0255676	-	674.299	3.0626	0	33.1	-1.66025	5.281	5.198	5.492	5.613	5.189	5.191	5.933	5.424	5.338	5.394	5.518	5.912	5.845	5.839	5.833
metab_1618	Lupinine	HMDB0304704	C10773	187.181	3.0758	61.4	0	0.362156	3.74	3.941	4.204	3.359	3.376	2.62	2.611	2.612	2.63	2.645	3.283	2.728	2.807	2.709	2.704
metab_1619	Ser Leu Leu	-	-	332.218	3.0758	76.4	0	-0.39808	4.23	4.08	4.396	4.797	4.565	4.488	4.772	4.459	4.343	4.719	4.4	4.463	4.624	4.548	4.566
metab_1622	Quinoline-4,8-diol	HMDB0060289	C05637	162.055	3.0836	0	65.4	0.129439	4.868	4.819	4.702	5.15	4.965	5.096	5.263	4.851	4.936	4.895	4.898	4.832	4.922	4.919	4.917
metab_1625	Sirolimus	LMPK06000003;HMDB0015015;MJDBOTE0000850	C07909	479.764	3.0919	0	90.9	-6.34075	4.433	3.934	4.092	3.685	5.093	3.641	4.146	5.43	5.431	4.902	5.573	6.126	5.308	5.302	5.289
metab_1627	Piperdial	HMDB0035798	C09711	314.171	3.1012	0	50.5	-7.32716	5.841	5.531	5.718	5.547	5.364	5.532	5.469	5.655	5.566	5.514	5.674	5.601	5.605	5.603	5.6
metab_1631	N-Acetyl-7-O-acetylneuraminic acid	HMDB0000785	C04016	393.152	3.1209	0	68	3.60671	5.635	5.6	5.209	5.79	5.592	5.733	5.754	5.502	5.555	5.773	5.512	5.525	5.575	5.563	5.57
metab_1632	Gly Val Leu	-	-	288.192	3.1239	74.4	0	-0.609697	4.627	4.721	3.835	5.28	5.093	5.13	5.108	4.819	4.651	5.236	5.169	5.234	4.979	4.968	4.975
metab_1634	5-(Hydroxymethyl)-4-methoxy-2(5H)-furanone	-	-	145.05	0.3694	42.5	0	0.473539	6.979	6.988	6.981	6.948	6.93	6.892	6.885	6.872	6.884	6.943	6.928	6.899	6.958	6.952	6.944
metab_1642	METAMITRON	HMDB0254501	C10930	427.157	3.154	0	53.8	-7.30614	5.307	4.971	5.006	4.507	3.637	4.398	3.659	5.113	5.029	3.647	4.951	5.109	4.816	4.772	4.811
metab_1648	Atenolol	PW_C001283;HMDB0001924;MJDBOTE0001699	C13235	555.314	3.161	0	44.4	-2.67997	4.631	3.523	4.874	4.306	4.72	4.549	4.721	5.489	4.956	3.471	4.331	4.692	4.484	4.576	4.573
metab_1654	Val Trp	-	-	304.166	3.1867	79.6	0	-0.336708	4.186	4.091	4.573	4.847	4.585	4.494	4.425	4.24	4.24	4.401	4.505	4.317	4.409	4.403	4.424
metab_1655	Aniracetam	HMDB0248441	C13355	202.086	3.1916	0	44.2	0.148636	4.371	4.04	4.264	4.18	3.987	4.339	4.218	4.314	4.295	4.126	4.052	4.22	4.165	4.196	4.16
metab_1663	2-Furanmethanol	HMDB0013742	C20441	238.107	3.2204	0	39	-0.832465	4.349	4.272	4.759	4.519	4.585	4.533	4.617	4.734	4.315	4.076	4.421	3.908	4.416	4.422	4.412
metab_1666	Isoleucylhydroxyproline	HMDB0028908	-	227.139	3.23	0	36.9	-0.4818	4.336	4.013	4.561	4.206	4.437	4.705	4.378	4.611	4.537	4.209	4.221	4.335	4.249	4.315	4.24
metab_1671	Ethyl (S)-3-hydroxybutyrate glucoside	HMDB0031693	-	312.165	3.253	0	33.8	-0.458179	5.024	5.108	5.103	5.064	5.025	5.018	4.948	4.99	5.012	5.046	5.047	4.951	5.046	5.04	5.03
metab_1679	Hexanoylcarnitine	HMDB0000756;LMFA07070070	-	260.186	3.3027	0	54.9	-0.306303	5.43	5.203	5.664	5.704	5.337	5.759	5.641	5.438	5.497	5.589	5.557	5.34	5.444	5.431	5.432
metab_1685	2-Methoxy-3-phenylundec-2-enoic acid	HMDB0257874	-	354.202	3.3324	0	34.3	-6.23036	4.895	4.96	5.074	4.766	5.053	3.593	3.006	2.152	3.327	4.14	4.107	2.323	4.436	4.41	4.411
metab_1686	PS(15:0/6 keto-PGF1alpha)	HMDB0281034	-	440.735	3.3324	0	51.2	8.06755	4.694	4.66	0.6632	5.075	5.205	4.656	0.6075	3.449	3.102	4.731	0.6848	4.69	4.365	4.333	4.361
metab_1688	Crustacean erythrophore concentrating hormone	HMDB0257325	-	943.454	3.3593	0	47.9	3.55085	4.381	5.172	4.487	4.604	5.301	3.958	5.007	5.807	5.805	4.375	5.543	5.921	5.391	5.363	5.386
metab_1691	2-Phenylacetamide	HMDB0010715	C02505	136.076	3.3663	44.9	0	0.574074	4.536	4.428	4.688	4.59	4.654	4.863	4.492	4.337	4.157	4.28	4.38	4.111	4.434	4.421	4.422
metab_1693	L-Felinine	HMDB0245004	-	190.09	3.3742	0	45.4	0.602271	4.743	4.838	3.317	3.833	3.62	4.455	4.525	3.324	4.04	4.075	4.36	4.187	4.294	4.288	4.277
metab_1697	(9E)-Valenciaxanthin	HMDB0036848	-	457.266	3.4002	0	60.5	-7.80891	3.436	4.001	3.441	5.101	4.467	4.928	5.441	4.736	4.675	4.758	4.426	4.777	4.627	4.607	4.623
metab_1698	(6Z,8E)-3-Hydroxydeca-6,8-dienoylcarnitine	HMDB0241111	-	328.212	3.4037	0	47.5	-0.114267	5.041	4.947	5.01	5.305	5.331	5.267	5.335	4.768	5.032	5.085	5.107	5.035	5.134	5.114	5.115
metab_1700	Histidinyl-Tryptophan	HMDB0028896;HMDB0304782	-	306.137	3.4077	0	54.4	5.50943	4.187	3.357	3.753	4.18	3.501	4.819	5.023	4.377	4.609	4.522	4.445	4.633	4.457	4.451	4.445
metab_1705	Hypoglycin B	HMDB0029428	C08280	334.14	3.4283	0	72	8.60028	5.775	5.263	5.794	4.909	4.468	5.516	5.375	5.409	5.221	5.018	5.444	5.737	5.585	5.575	5.574
metab_1708	PS(18:4(6Z,9Z,12Z,15Z)/20:4(6E,8Z,11Z,13E)-2OH(5S,15S))	HMDB0282013	-	440.724	3.4503	0	72.5	7.49177	5.31	5.305	5.165	5.475	4.721	5.219	5.297	5.331	5.227	5.517	5.4	5.707	5.4	5.394	5.407
metab_1713	Secologanate	HMDB0304481	C01957	375.13	3.4639	0	71.3	3.45425	3.141	3.104	3.143	4.823	5.164	4.861	5.657	4.816	5.343	3.105	3.211	3.187	4.998	4.999	5
metab_1720	1-Cyclohexene-1-carboxylic acid	HMDB0243852	C12101	291.101	3.5207	0	41.5	5.52544	5.142	4.574	4.998	4.282	4.208	4.725	4.672	4.84	4.706	4.585	4.894	4.932	4.813	4.817	4.816
metab_1724	S-Prenyl-L-cysteine	HMDB0012286	C06751	190.09	3.5369	0	31.7	0.567962	4.945	4.841	4.18	4.102	3.667	3.346	2.643	2.674	2.634	3.816	4.452	2.697	3.975	3.996	3.997
metab_1726	Ile Phe	-	-	279.17	3.5548	47.9	0	-1.63867	4.986	4.636	5.296	5.459	5.495	5.143	4.948	5.219	4.959	4.882	4.887	4.793	5	4.999	5.009
metab_1729	Tryptophyl-Proline	HMDB0029091	-	302.15	3.5726	0	80.9	-0.115759	5.353	5.332	5.832	5.755	5.588	6.184	5.916	6	6.216	5.659	5.573	5.798	5.712	5.705	5.706
metab_1731	PS(18:4(6Z,9Z,12Z,15Z)/22:4(7Z,10Z,13Z,16Z))	LMGP03010454;PW_C060915;HMDB0112506	C02737	427.753	3.5764	0	30.8	4.63729	4.204	4.212	4.621	5.181	4.965	5.166	5.102	5.135	4.905	5.183	5.237	5.329	4.868	4.88	4.881
metab_1736	3-hydroxyoctanoyl carnitine	HMDB0061634	-	304.212	3.5967	0	35	-0.380039	4.211	4.233	4.38	4.763	4.617	5.202	5.067	4.212	4.75	4.804	4.835	4.476	4.74	4.734	4.738
metab_1737	Mibefradil	HMDB0254702	C07222	460.275	3.5967	0	36.5	-1.13556	6.062	6.05	6.052	6.023	5.982	5.965	5.975	5.95	5.964	6.011	6.042	5.974	6.046	6.04	6.051
metab_1740	2-cis,4-trans-xanthoxin	HMDB0304066	C13453	314.171	3.6111	0	42.3	-7.36114	4.426	4.301	4.72	3.903	4.26	4.308	4.214	4.6	4.733	5.095	5.191	4.955	4.614	4.595	4.609
metab_1741	Ile Trp	-	-	318.181	3.6238	76.3	0	-0.14749	4.422	3.979	4.796	5.075	4.928	4.535	4.486	4.948	4.519	4.496	4.608	4.467	4.552	4.544	4.545
metab_1742	Epothilone B	HMDB0251874;LMPK04000041	C12154	540.303	3.6238	0	30.6	8.11112	5.487	5.402	5.754	4.937	5.3	5.376	5.452	5.877	5.893	6.241	6.319	6.116	5.77	5.764	5.762
metab_1746	15(S)-Fluprostenol isopropyl ester	HMDB0244675	-	465.227	3.6388	0	42.9	4.63085	4.89	4.759	4.367	5.035	4.921	5.04	5.111	4.407	4.704	4.507	4.687	4.681	4.862	4.834	4.858
metab_1749	(R)-1-O-[b-D-Glucopyranosyl-(1->6)-b-D-glucopyranoside]-1,3-octanediol	HMDB0032799	-	512.269	3.673	0	33.3	-1.51442	3.862	4.275	4.309	4.705	3.804	4.772	5.073	4.762	4.59	4.377	4.448	4.76	4.736	4.712	4.714
metab_1753	L-Hexanoylcarnitine	HMDB0000756	-	260.185	3.6845	94.5	0	-0.40388	5.773	5.516	5.714	3.624	4.645	2.566	4.627	5.897	5.973	5.213	5.869	6.155	5.75	5.735	5.737
metab_1761	11-Hydroxyprogesterone 11-glucuronide	HMDB0010364;LMST05010031	-	539.283	3.7182	0	72.6	-4.20716	5.378	5.268	5.215	5.569	5.333	5.765	6.087	5.58	5.604	5.575	5.645	5.696	5.58	5.55	5.552
metab_1764	5-Hydroxyindoleacetic acid	PW_C000609;HMDB0000763	C05635	192.065	3.7406	89.6	0	-0.0575075	3.401	3.556	2.757	4.25	4.264	3.088	2.999	3.139	2.941	3.917	3.686	3.402	3.73	3.744	3.725
metab_1765	Ser Leu Ile	-	-	332.218	3.7406	93	0	-0.382594	5.148	5.175	5.101	5.967	5.745	5.564	5.611	5.424	5.226	5.561	5.203	5.405	5.41	5.405	5.405
metab_1769	PS(PGJ2/20:4(8Z,11Z,14Z,17Z))	HMDB0282702	-	442.735	3.7745	0	65.7	-7.12847	5.158	5.264	5.493	5.582	5.167	5.526	5.806	5.583	5.457	5.315	5.021	5.101	5.711	5.723	5.706
metab_1770	2,8-Dihydroxyquinoline-beta-D-glucuronide	HMDB0011658	-	320.08	3.7784	0	64.5	9.74569	3.809	3.81	3.19	4.566	4.266	4.78	5.113	4.377	4.556	3.8	3.217	4.186	4.332	4.385	4.331
metab_1774	Phe Ile	-	-	279.17	3.7913	58	0	-0.813558	5.607	5.415	5.894	5.825	5.481	5.888	5.954	5.869	5.715	5.617	5.606	5.731	5.689	5.691	5.684
metab_1776	Gly Leu Leu	-	-	302.207	3.8001	55.7	0	-0.451136	4.591	4.76	4.687	5.18	4.954	5.014	5.038	5.004	4.61	5.01	4.916	5.173	4.93	4.924	4.918
metab_1784	Pro Ile Ile	-	-	342.239	3.842	72.9	0	-0.516153	3.941	4.356	4.091	4.629	4.367	4.226	4.353	4.22	4.289	4.697	5.019	5.221	4.542	4.54	4.537
metab_1787	Liquiritin	LMPK12140021;HMDB0029520;MJDBOTE0000977	C16989	451.162	3.8615	0	46.5	5.29791	5.143	5.239	3.535	5.495	5.095	5.198	4.969	5.566	5.371	5.101	5.275	5.68	5.169	5.175	5.165
metab_1790	Paliperidone	HMDB0247256;HMDB0256085;HMDB0015396	C21516	444.244	3.8749	0	36.4	8.03278	6.2	6.233	6.194	6.195	6.15	6.124	6.105	6.124	6.082	6.167	6.178	6.132	6.19	6.184	6.172
metab_1791	2-Hydroxy-4-[(1R)-1-hydroxy-8-methyl-6-oxononyl]-3-methyl-2H-furan-5-one	HMDB0258463	-	302.196	3.8953	0	83.8	-0.408375	4.993	4.795	5.1	4.71	4.457	2.825	3.044	3.223	2.113	2.854	3.655	2.73	4.121	4.115	4.158
metab_1792	D-TYROSINE	HMDB0250803	C06420;C01536	182.081	3.9045	68.6	0	0.238378	4.474	4.432	4.385	4.873	4.996	4.816	4.726	4.571	4.608	4.462	4.446	4.175	4.514	4.507	4.503
metab_1793	Cinncassiol D1 glucoside	HMDB0034677	-	479.261	3.9045	0	38	-4.90065	4.851	5.017	5.071	5.386	4.847	5.327	5.656	5.287	5.218	5.283	5.203	5.448	5.226	5.22	5.211
metab_1794	D-Pantothenoyl-L-cysteine	PW_C002959;HMDB0006834	C04079	305.116	3.9259	0	59	-0.849718	4.734	4.289	4.57	3.821	3.578	4.529	4.391	4.436	4.506	4.403	4.636	4.75	4.429	4.402	4.424
metab_1799	Ala Val Leu	-	-	302.207	4.0031	50.4	0	-0.473985	4.385	4.602	4.191	5.074	4.785	4.82	5.001	4.497	4.411	4.851	4.835	4.818	4.671	4.64	4.662
metab_1802	L-Pyridosine	HMDB0029443	-	277.118	4.0116	0	56.3	9.05475	5.499	4.627	5.131	4.417	4.497	4.883	4.711	4.932	4.433	4.207	5.077	5.258	4.944	4.933	4.936
metab_1806	Metapro	HMDB0256718	-	488.27	4.0259	0	78.6	-6.60737	6.212	6.257	6.268	6.258	6.23	6.182	6.159	6.124	6.149	6.225	6.194	6.143	6.257	6.247	6.243
metab_1811	4-Piperidinone, 1-hydroxy-2,2,6,6-tetramethyl-	-	-	172.133	4.0529	67.4	0	-0.0917155	5.973	6.219	5.877	5.797	5.962	5.857	5.815	5.76	6.104	5.877	5.979	5.791	5.996	5.999	6
metab_1812	Oxindole	HMDB0244886;HMDB0061918	C12312	134.06	4.0703	75.1	0	0.257419	4.461	4.805	3.523	4.195	4.414	3.081	3.453	3.585	2.946	3.981	4.113	2.437	4.086	4.08	4.086
metab_1814	4,4'-Methylenedianiline	HMDB0041808	C14288	240.149	4.0894	0	30.8	-0.342358	3.18	4.102	3.509	3.277	3.946	3.05	3.04	2.643	2.711	4.459	2.742	2.759	4.199	4.199	4.2
metab_1818	Ansamitocin P-3	HMDB0248452	C12045	679.243	4.1088	0	39.6	8.98808	4.317	4.14	3.961	3.942	3.912	3.898	3.888	3.929	3.908	4.158	4.835	5.573	4.749	4.723	4.725
metab_1825	Cyclohexanecarboxylic acid	HMDB0031342	C09822	274.201	4.1495	0	46.7	-0.3665	4.596	4.312	4.9	4.867	4.642	5.344	5.051	4.867	5.091	5.037	5.109	4.791	4.884	4.878	4.86
metab_1826	3-Dehydrosphinganine	HMDB0001480;LMSP01020002;PW_C001139	C02934	344.254	4.1574	0	33	1.88356	4.511	4.559	4.741	5.009	4.89	4.752	4.719	4.622	4.398	4.955	4.547	4.717	4.634	4.602	4.595
metab_1827	Ccris 6547	HMDB0249732	-	564.812	4.1609	0	41.2	7.59004	3.38	3.346	4.209	3.366	5.186	4.66	4.395	5.573	5.583	4.862	4.988	5.289	4.74	4.733	4.706
metab_1828	Nelfinavir	HMDB0014365	C07257	532.297	4.1705	0	36.3	-4.41727	6.344	6.368	6.321	6.298	6.322	6.243	6.218	6.278	6.252	6.286	6.267	6.255	6.321	6.315	6.31
metab_1841	(6R)-5,10-Methylenetetrahydrofolate	HMDB0001533;HMDB0243630	C00143	499.209	4.2554	0	46.9	8.25422	4.736	4.233	3.308	4.6	4.634	4.955	5.015	4.68	4.942	4.972	5.229	5.009	5.042	5.035	5.027
metab_1844	5-Hydroxyoctanoylcarnitine	HMDB0241694	-	304.212	4.2702	0	44.5	-0.506906	5.334	5.31	5.288	5.053	5.212	5.045	5.186	5.318	5.359	5.403	5.202	5.361	5.239	5.241	5.235
metab_1848	(2S)-2-Amino-3-(4-hydroxyphenyl)propane-1,1-diol	HMDB0257983	-	166.086	4.3102	0	52.6	0.430755	4.799	4.706	5.14	4.895	5.043	5.039	4.93	5.068	4.857	4.731	4.807	4.729	4.825	4.843	4.82
metab_1855	Polyethylene, oxidized	HMDB0032472	-	267.123	4.3705	0	61	9.34107	4.131	3.956	3.377	3.121	3.085	3.07	4.216	3.062	3.08	3.095	4.55	4.674	3.813	3.772	3.772
metab_1860	Retaspimycin	HMDB0257169	-	620.349	4.4034	0	75.7	-8.77244	6.066	6.053	6.061	5.963	5.991	5.99	5.927	5.954	5.967	6.028	5.997	6.003	6.053	6.047	6.022
metab_1861	Cyclohexanone	HMDB0003315	C00414	116.107	4.4113	0	35.5	3.18876	4.653	4.727	4.318	4.254	4.309	3.454	3.076	3.629	2.973	4.268	4.287	3.396	4.121	4.127	4.13
metab_1867	Lucidenic acid G	HMDB0035599	-	521.253	4.4627	0	66.5	8.99356	4.986	4.887	4.122	4.875	4.93	5.357	5.475	4.925	5.246	4.699	4.978	4.906	5.05	5.051	5.045
metab_1868	Diethylpropion	HMDB0015072	C06954	223.18	4.4672	0	31.1	-0.282267	4.615	5.132	4.908	4.279	4.578	2.735	2.725	3.53	3.444	4.761	5.137	2.842	4.483	4.467	4.468
metab_1869	3-Hydroxytetradecanedioic acid	HMDB0000394	-	316.212	4.4769	0	78.5	0.0154012	4.701	4.325	4.735	4.399	4.169	3.465	3.456	3.457	3.475	3.49	3.73	3.573	3.778	3.547	3.762
metab_1872	N-Acetylserotonin	PW_C000956;HMDB0001238	C00978	201.102	4.5062	0	56.6	0.0269301	4.218	4.708	4.945	4.06	4.318	4.63	5.307	5.227	4.82	4.476	4.911	4.754	4.714	4.735	4.736
metab_1875	4-Amino-5-hydroxy-1-[(2R,5R)-4-hydroxy-5-(hydroxymethyl)oxolan-2-yl]pyrimidin-2-one	HMDB0258026	-	528.209	4.5449	0	45.2	8.63412	5.277	4.654	5.647	4.922	3.692	3.996	4.75	5.277	3.687	4.929	5.323	5.851	5.267	5.252	5.253
metab_1879	((2R,3S)-3-Amino-2-hydroxy-2-(1H-imidazol-4-ylmethyl)-5-methyl)-5-methylhexanoic Acid	HMDB0242228	-	521.253	4.5803	0	71.3	9.30053	4.813	4.789	4.324	4.926	4.831	5.116	5.281	4.869	5.134	4.635	4.873	4.883	4.877	4.891	4.893
metab_1884	PI(22:6(4Z,7Z,10Z,13E,15E,19Z)-OH(17)/22:4(10Z,13Z,16Z,19Z))	HMDB0277981	-	499.277	4.6164	0	85.5	5.33646	5.625	5.797	5.785	6.066	5.775	6.037	6.161	5.88	5.723	5.94	5.811	5.836	5.953	5.947	5.942
metab_1889	5-Hydroxyvalproic acid	HMDB0013898;PW_C008640	C16650	202.144	4.6411	0	35.2	-0.120003	4.52	4.046	4.534	3.766	3.758	3.247	2.782	3.069	3.2	2.665	3.596	2.748	3.797	3.791	3.76
metab_1892	Isopenicillin N	HMDB0253667	C05557	377.146	4.6923	0	62.3	-9.47198	4.217	4.183	4.222	4.525	4.886	4.567	5.365	4.563	4.939	4.184	4.25	4.267	4.631	4.635	4.626
metab_1894	Aspartame	HMDB0001894;MJDBOTE0001640	C11045	277.118	4.7122	0	67.1	-0.224787	4.742	4.467	4.199	4.601	4.274	4.663	4.547	4.828	4.498	4.299	4.263	4.927	4.513	4.534	4.523
metab_1897	Leukotriene D4	HMDB0003080;PW_C001775;HMDB0244369;LMFA03020006	C05951	529.294	4.7211	0	55.6	0.274013	4.579	4.685	4.268	4.445	3.834	5.461	5.43	4.539	4.869	4.794	4.867	4.873	4.86	4.836	4.838
metab_1899	Cynaroside A	HMDB0040532	-	467.188	4.7338	0	36.2	-1.403	4.647	4.575	4.438	4.893	4.645	5.345	5.515	4.952	5.063	4.936	4.967	5.086	4.958	4.94	4.953
metab_1900	O-(11-Carboxyundecanoyl)carnitine	LMFA07070083;HMDB0240775	-	356.243	4.7514	0	50.9	-0.387606	5.069	4.942	5.294	4.965	5.037	5.269	5.321	5.048	5.205	5.235	5.011	4.976	5.153	5.144	5.149
metab_1902	Aspartyl-Lysine	HMDB0004987;HMDB0028758	-	545.251	4.7514	0	40	-6.71719	5.539	5.442	4.952	5.445	5.582	5.623	5.512	5.231	5.53	4.99	5.398	5.456	5.536	5.51	5.531
metab_1904	Phenmedipham	HMDB0256405	C18420	301.118	4.7608	0	34.2	-0.535911	4.639	4.84	4.8	5.179	4.921	5.193	5.62	5.438	5.232	4.708	5.067	5.237	5.042	5.057	5.037
metab_1905	Allyl tiglate	LMFA07010779;HMDB0037625	-	298.201	4.7735	0	51.3	-0.479205	5.244	4.972	5.405	5.508	5.437	5.263	5.035	4.313	4.834	4.943	5.585	5.387	5.225	5.227	5.213
metab_1910	Dixyrazine	HMDB0251503	-	491.242	4.792	0	64.1	-6.82075	5.121	4.976	4.328	5.237	5.195	5.569	5.488	5.068	5.326	5.144	5.398	5.251	5.226	5.23	5.221
metab_1916	Atipamezole	HMDB0248699	-	447.252	4.8576	0	33.9	1.18651	4.679	4.701	4.654	5.021	4.768	5.457	5.553	4.882	5.303	4.857	4.906	5.124	5.045	5.055	5.04
metab_1921	N-Jasmonoylisoleucine	HMDB0029391	C18699	324.217	4.8901	0	74.7	-0.171787	5.058	5.278	4.868	5.046	5.193	3.074	2.965	3.501	2.984	4.642	5.332	3.252	4.661	4.676	4.678
metab_1923	D-Xylonate	HMDB0242170;HMDB0059750	C00502	348.111	4.9007	0	47.3	-7.85411	4.526	4.621	4.379	4.557	3.113	4.752	4.396	3.55	3.927	4.604	4.622	4.884	4.544	4.554	4.539
metab_1924	9-Hydroxydecanoylcarnitine	HMDB0241063	-	332.243	4.906	0	39.7	-0.274178	5.151	5.219	4.894	4.553	4.805	4.627	4.768	4.993	5.18	5.469	5.312	5.373	5.232	5.233	5.228
metab_1926	1-Pentanol	HMDB0013036	C16834	218.211	4.9148	0	47.2	-0.237724	4.165	3.968	4.21	4.732	4.007	3.812	3.531	3.776	3.192	3.983	4.199	4.093	4.641	4.635	4.651
metab_1927	5,6-epoxy,18R-HEPE	HMDB0062410	C18175	333.206	5.8846	0	30.3	0.125275	6.18	6.297	6.292	6.379	6.12	5.749	5.574	5.212	5.318	6.161	6.39	5.274	6.011	5.997	6.006
metab_1930	(+/-)-Octanoylcarnitine	-	-	288.217	4.9276	75.7	0	-0.616705	4.454	4.542	5.066	4.904	4.902	5.721	5.397	4.905	5.072	4.959	5.103	4.821	5.179	5.182	5.174
metab_1933	11-Hydroxyyohimbine	HMDB0244362	-	370.19	4.9596	0	32.8	0.508118	4.197	4.298	4.344	4.44	4.082	4.843	4.873	4.385	4.444	4.071	3.869	3.718	4.257	4.284	4.254
metab_1938	Hexadecylamine	HMDB0243891	-	242.284	5.0033	0	53.9	-0.596377	5.307	5.337	5.266	5.263	5.237	5.204	5.031	5.098	5.151	5.304	5.242	5.198	5.273	5.269	5.269
metab_1940	10-hydroxy-(2E,8E)-decadien-4-ynoic Acid	HMDB0062773	-	222.112	5.0285	0	61.6	-0.271743	5.34	5.278	5.586	5.301	5.444	5.346	5.085	5.505	5.187	5.204	5.174	5.059	5.276	5.275	5.277
metab_1942	Phenyl-Alanine	HMDB0256428;HMDB0000159	C00079	166.086	5.0482	0	42.8	0.470684	4.947	4.896	5.093	4.918	5.024	4.977	4.791	5.023	4.871	4.805	4.858	4.767	4.848	4.874	4.875
metab_1945	Isoquinoline	HMDB0034244	C06323	130.065	5.0697	62.4	0	0.878229	4.604	4.669	4.654	4.91	4.66	4.467	4.804	4.843	4.415	4.997	4.877	4.531	4.795	4.794	4.795
metab_1946	1,5-Naphthalenediamine	HMDB0244231	C19463	159.092	5.0697	52.5	0	0.0424395	4.574	4.943	5.182	4.074	4.389	4.767	5.319	5.419	4.875	4.583	5.247	4.854	4.979	4.984	4.975
metab_1947	4,5-Dihydrovomifoliol	HMDB0040615	-	244.191	5.0751	0	51.8	-0.202262	5.414	5.235	5.517	5.175	5.157	3.367	3.357	3.358	3.377	3.599	4.461	3.474	4.666	4.66	4.656
metab_1949	Dodec-9-enedioylcarnitine	HMDB0241226	-	372.238	5.0791	0	43.9	-0.300996	5.551	5.627	5.308	5.708	5.706	5.959	6.07	5.768	5.968	5.586	5.582	5.553	5.707	5.697	5.703
metab_1951	3-Methylindole	HMDB0000466	C08313	132.081	5.084	0	69.8	0.692064	3.486	3.973	4.243	2.438	3.258	3.786	4.358	4.511	3.938	3.544	4.321	3.878	3.991	3.985	4.02
metab_1960	O-Galactosyl-5-hydroxylysine	HMDB0260392	-	325.161	0.4996	0	70.7	-0.193468	6.085	5.36	6.034	4.464	4.448	5.344	5.46	5.792	5.586	4.871	5.148	5.439	5.498	5.5	5.493
metab_1966	Saxitoxin	HMDB0029368	C13757	282.134	5.1725	0	59.3	8.83412	3.604	2.867	2.906	4.086	3.821	5.117	5.141	3.935	4.536	3.833	3.687	3.905	4.43	4.454	4.425
metab_1968	7-Epi-12-hydroxyjasmonic acid	HMDB0303749	-	209.117	5.1896	0	57.8	0.0842441	3.893	4.27	4.12	4.04	3.963	4.688	4.507	3.934	3.937	4.229	4.36	4.226	4.236	4.243	4.243
metab_1972	DGAT-1 inhibitor 2	HMDB0251103	-	459.183	5.2069	0	36	8.84328	4.903	4.654	4.547	5.094	5.081	4.993	5.132	4.47	4.849	4.731	4.91	4.94	4.705	4.741	4.742
metab_1975	Verdamicin	HMDB0259789	-	484.277	5.249	0	55	5.59219	4.842	5.115	4.346	5.281	5.108	5.167	5.45	5.055	5.183	5.41	5.067	5.28	5.162	5.156	5.172
metab_1980	2-O-alpha-D-Glucopyranosyl-O-beta-D-galactopyranosylhydroxylysine	HMDB0000585;HMDB0246739	-	487.214	0.4996	0	56.3	0.480236	6.012	5.802	6.172	3.54	3.511	3.496	5.47	4.509	5.783	3.521	4.596	4.345	5.306	5.3	5.295
metab_1981	Tyrosol	HMDB0004284	C06044	277.143	5.2752	0	34.9	-0.329428	3.035	3.789	3.04	4.577	2.992	5.051	5.201	4.892	4.916	4.603	3.786	4.078	4.692	4.686	4.673
metab_1985	(+/-)-Ribaline	HMDB0033345	-	317.149	5.3208	0	44.4	-0.142919	3.308	3.275	3.611	4.553	4.612	5.281	5.084	4.792	5.094	3.995	4.39	4.141	4.661	4.664	4.641
metab_1988	Dihydroxylysinonorleucine	HMDB0251345	-	484.302	5.3308	0	84.3	8.57622	5.681	5.315	6.037	4.951	5.017	2.442	3.115	2.635	3.818	3.068	2.423	2.833	4.419	4.411	4.288
metab_1989	L-Lysine	HMDB0000182;PW_C000118;HMDB0301757;MJDBOTE0000528	C00047	147.113	0.5074	85.2	0	0.411002	6.065	5.526	6.163	5.702	5.544	6.142	5.904	6.102	6.148	5.566	5.468	5.975	5.868	5.868	5.863
metab_1991	2-Azaspiro[4.5]decan-3-one	HMDB0247166	-	171.149	5.3665	0	34.1	-0.0147248	5.539	5.485	5.525	5.448	5.475	5.394	5.28	5.367	5.359	5.506	5.492	5.466	5.513	5.507	5.521
metab_1992	3-hydroxynonanoyl carnitine	HMDB0061635	-	300.217	5.3724	0	49.2	-0.411995	5.592	5.506	5.599	5.772	5.82	6.147	6.025	5.332	5.763	5.837	5.994	5.792	5.799	5.793	5.794
metab_1994	Metipranolol	PW_C009627;HMDB0015345	C07915	310.201	5.3834	0	44.9	-0.600005	4.729	5.04	4.351	4.708	4.767	4.919	5.567	5.538	5.434	4.599	5.325	5.022	5.215	5.188	5.205
metab_1996	(6,8)-Decadienoylcarnitine	HMDB0241097	-	312.217	5.3918	0	57.8	-0.691256	4.922	5.025	4.942	5.162	5.21	5.272	5.529	5.207	5.324	5.146	5.344	5.222	5.252	5.246	5.244
metab_1997	Paeonol	HMDB0256081;MJDBOTE0001333	C10712	167.07	5.4022	88.4	0	-0.166455	3.979	3.982	3.838	4.235	3.096	4.524	4.45	3.1	3.911	3.832	3.975	4.394	4.051	4.061	4.047
metab_2001	Dodecanedioylcarnitine	HMDB0013327	-	374.254	5.4145	0	45.3	0.00263028	4.985	4.88	4.868	4.93	5.108	5.233	5.458	5.115	5.301	5.107	5.079	5.009	5.092	5.1	5.101
metab_2002	Tramadol	HMDB0014339;PW_C008740;HMDB0259401	C07153	281.222	5.4306	75.9	0	-0.976656	4.679	4.955	4.301	4.018	4.042	2.752	3.295	3.133	2.762	4.055	4.841	2.86	3.745	3.663	3.723
metab_2003	P-Hydroxyphenyl-phenylhydantoin	HMDB0256045	-	301.118	5.4493	0	50.8	-0.280204	4.588	4.878	4.702	4.912	4.756	4.288	4.903	5.032	4.477	4.175	4.808	4.752	4.737	4.747	4.732
metab_2007	L-Octanoylcarnitine	LMFA07070002;HMDB0000791	C02838	288.217	5.4646	93.6	0	-0.501905	6.099	5.876	5.92	4.382	5.295	5.016	5.442	5.829	5.95	5.053	5.866	6.04	5.854	5.844	5.846
metab_2012	Dec-7-enedioylcarnitine	HMDB0241085	-	326.196	5.484	0	74.4	-0.483836	4.721	4.879	4.756	5.246	5.291	5.541	5.338	5.483	5.451	5.404	4.924	4.893	5.284	5.273	5.274
metab_2015	5,6-Dihydro-5'-azacytidine	HMDB0246861	-	493.204	5.5053	0	61.2	7.40261	4.472	3.546	3.71	4.261	3.733	5.009	5.144	3.851	4.509	4.798	4.641	4.745	4.587	4.589	4.59
metab_2016	3-(4-Methoxyphenyl)-2-propenal	HMDB0032611	C10475	195.102	5.5176	0	37.1	0.727898	4.132	4.282	4.335	4.166	4.064	4.291	4.188	4.3	4.19	4.743	4.629	4.429	4.363	4.379	4.359
metab_2017	Dodec-6-enedioylcarnitine	HMDB0241230	-	336.217	5.5176	0	33	-0.373526	4.319	4.667	3.479	4.389	4.374	4.543	5.258	4.954	4.97	4.258	4.904	4.577	4.813	4.803	4.805
metab_2020	(2E,4E)-5-[2-Methyl-2-(1,1,4,4-tetramethyl-1,2,3,4-tetrahydronaphthalene-6-yl)cyclopropyl]-3-methyl-2,4-pentadienoic acid	HMDB0242660	-	335.237	5.5385	0	31.5	-0.263548	4.914	4.865	5.009	4.443	3.969	4.957	5.176	5.094	5.037	4.479	4.729	4.936	4.803	4.788	4.799
metab_2027	Methyltrienolone	HMDB0254669	C14257	632.373	5.5724	0	74.4	3.72241	4.903	4.457	5.243	5.812	4.747	6.153	5.746	2.962	2.98	5.258	4.026	3.078	5.124	5.096	5.12
metab_2028	Oclacitinib	HMDB0255887	-	302.142	5.5774	0	32.1	-4.14716	3.8	3.987	3.498	4.284	3.871	4.881	4.657	4.193	4.502	4.318	4.397	4.195	4.328	4.329	4.323
metab_2033	Nefiracetam	HMDB0255503	-	229.134	5.587	0	62.3	0.283808	4.055	4.192	3.789	3.331	3.301	4.149	4.879	4.268	4.244	4.161	4.48	4.447	4.269	4.228	4.264
metab_2035	3-Methyldioxyindole	HMDB0004186	C05834	146.06	5.6011	0	55.7	0.650899	3.656	3.774	3.697	2.991	3.604	3.619	4.211	3.654	3.537	3.753	3.874	3.886	3.833	3.819	3.827
metab_2043	Ecdysterone	HMDB0030180;HMDB0242587	C02633	519.274	5.6221	0	58.4	3.74074	5.249	5.067	4.675	5.516	5.371	5.635	5.474	5.524	5.333	5.438	5.495	5.325	5.42	5.436	5.453
metab_2049	Perillic acid	LMPR0102090041;HMDB0004586	C11924	374.233	5.6368	0	78.4	-0.24532	4.345	4.196	3.811	4.532	4.53	3.603	3.594	3.595	3.613	4.392	4.646	3.711	3.691	3.875	3.874
metab_2053	Norethisterone enanthate	HMDB0255734	C14486	443.312	5.6436	0	31.3	-9.46582	4.919	4.796	5.099	4.765	4.619	1.717	1.707	1.708	1.726	1.741	4.487	1.822	4.28	4.165	4.267
metab_2054	Prostaglandin D1	HMDB0005102;LMFA03010049	C06438	372.274	5.6508	0	87.8	-1.11837	5.253	5.292	5.528	5.291	4.857	4.442	4.288	2.775	3.909	4.649	4.951	3.365	4.7	4.694	4.731
metab_2061	Pravastatin lactone	HMDB0256737	-	424.269	5.6664	0	31.3	-0.176509	4.622	4.614	4.394	4.847	4.672	5.332	5.401	4.424	5.004	5.221	5.018	4.86	4.974	4.968	4.966
metab_2062	Prenalterol	HMDB0243809;HMDB0256762	C07533	451.28	5.6664	0	51.7	0.365374	4.692	4.441	1.85	5.142	4.992	1.788	1.779	3.587	1.798	3.435	3.993	1.894	4.37	4.328	4.33
metab_2065	Desmethylclomipramine	HMDB0060947;PW_C040566	-	342.173	5.674	0	42.5	0.631812	4.243	4.237	4.034	4.55	4.472	4.757	4.876	4.667	5.053	4.533	4.19	4.306	4.564	4.591	4.559
metab_2066	Phorbol-12,13-dibutyrate	HMDB0246702	C03634	504.276	5.674	0	61.3	7.23835	5.618	5.559	5.524	5.547	5.882	5.536	5.303	5.436	5.991	6.012	5.916	5.666	5.641	5.756	5.649
metab_2069	Vinblastine	PW_C009064;HMDB0014710;MJDBOTE0000992	C07201	810.421	5.674	0	68.7	0.823402	5.907	5.413	6.311	6.145	5.144	6.272	5.998	5.121	5.139	5.47	5.22	5.237	5.558	5.552	5.597
metab_2075	Alpha-Terpineol formate	HMDB0032050	-	200.165	5.6897	0	32.5	0.339685	4.75	4.841	4.801	4.646	4.824	4.694	4.479	4.536	4.769	4.731	4.766	4.701	4.944	4.953	4.939
metab_2080	Amastatin	HMDB0248277	C01552	492.307	5.6975	0	65.5	8.85365	4.887	3.975	5.559	5.048	4.883	3.588	3.579	3.58	3.907	4.472	3.679	3.696	4.348	4.37	4.371
metab_2085	P-Coumaraldehyde	HMDB0040986	C05608	181.086	5.7132	0	57.1	0.654513	3.759	3.934	3.931	3.831	2.843	4.402	4.276	2.82	2.838	4.006	3.922	4.404	4.016	3.958	3.959
metab_2087	Decanoylcarnitine	HMDB0000651;LMFA07070059	C03299	316.248	5.7132	86.6	0	0.0430277	6.134	6.087	6.032	6.203	6.037	6.354	6.494	5.699	6.139	6.15	6.166	6.066	6.138	6.134	6.133
metab_2088	13(S)-Hydroperoxylinolenic acid	HMDB0301803	C04785	328.248	5.7132	0	51.6	0.038115	6.554	6.568	6.583	6.76	6.625	6.957	7.068	6.226	6.69	6.638	6.599	6.497	6.641	6.635	6.634
metab_2089	Triterpenoids	HMDB0259282	-	437.301	5.7132	0	77.7	-8.67325	4.868	4.436	3.647	5.163	5.287	1.662	3.846	1.654	1.672	2.082	1.751	1.768	3.872	4.11	4.115
metab_2090	Porrigenin A	LMST01080001;HMDB0032783	-	466.353	5.7132	0	38.3	0.601384	3.881	3.81	3.585	3.566	3.869	4.905	5.207	3.633	4.108	4.785	4.183	4.88	4.344	4.363	4.349
metab_2092	MG(10:0/0:0/0:0)	HMDB0072866	-	269.175	5.7207	0	31.9	9.99356	4.603	4.78	4.605	4.649	4.523	4.767	4.821	3.905	4.467	4.45	4.6	4.274	4.458	4.452	4.446
metab_2094	2-Amino-4-(phosphonomethyl)hept-3-enoic acid	HMDB0243638	-	202.065	5.7284	0	73.2	7.5983	2.811	3.382	3.978	2.983	2.753	4.407	3.685	2.73	2.748	4.713	4.282	4.155	3.74	3.74	3.817
metab_2098	Himbacine	HMDB0253171	C10598	363.301	5.7284	81.6	0	0.727092	4.548	4.566	4.946	3.221	3.594	3.177	3.168	3.168	3.187	3.81	4.419	3.284	3.431	3.501	3.26
metab_2103	4-Hydroxynonenal	HMDB0004362;HMDB0245269;LMFA06000051	C21642	330.264	5.7363	0	47.1	-0.435119	5.683	5.536	5.672	5.579	5.427	5.738	5.773	4.715	5.216	5.527	5.425	5.271	5.466	5.458	5.465
metab_2109	3,4-Methylenesebacic acid	HMDB0059729	-	209.117	5.7441	0	38.1	0.70281	4.435	4.698	4.537	4.46	4.387	4.056	3.848	3.196	2.885	4.364	4.791	3.621	4.319	4.314	4.33
metab_2111	Mevastatin	HMDB0254692;MJDBOTE0001563	C13963	408.274	5.7441	0	37	-0.255563	4.88	4.823	4.475	4.708	4.59	5.262	5.3	3.783	4.521	4.424	4.527	4.277	4.67	4.709	4.712
metab_2114	4-Hydroxy-6-octenoylcarnitine	HMDB0241704	-	302.196	5.7519	0	64.9	0.223564	4.576	4.323	5.202	3.92	3.667	3.319	3.31	3.311	3.329	3.344	4.062	3.427	3.764	3.75	3.814
metab_2115	Solutol HS 15	HMDB0258368	C11317	362.327	5.7519	0	63.1	0.0658101	5.212	5.204	5.231	5.08	5.129	5.125	5	4.992	4.933	5.239	5.161	5.163	5.265	5.273	5.26
metab_2121	(9S,10R,11E,13S)-9,10,13-Trihydroxyoctadec-11-enoylcarnitine	HMDB0241533	-	456.332	5.7597	0	59.5	0.270696	5.43	5.459	5.36	5.251	5.315	5.093	5.667	5.309	5.399	5.612	5.158	5.465	5.543	5.531	5.533
metab_2122	N,N-Dimethyldodecylamine-N-oxide	-	-	230.248	5.7675	85.9	0	0.264866	5.545	5.502	5.473	5.429	5.473	5.468	5.285	5.276	5.257	5.478	5.607	5.472	5.561	5.547	5.549
metab_2123	Hydroxytetradecadienyl-l-carnitine	HMDB0253295	-	392.279	5.7675	0	42.4	5.89539	5.429	5.305	5.39	5.389	4.985	6.037	6.182	4.692	4.978	5.624	5.151	5.122	5.542	5.535	5.534
metab_2124	N-Linoleoyl Lysine	HMDB0241980	-	391.332	5.7831	0	54.7	0.384116	4.512	4.656	5.183	3.715	3.686	4.154	3.662	3.663	3.681	4.49	5.275	3.779	4.264	4.232	4.26
metab_2129	Deforolimus	HMDB0242756	C15183	1031.59	5.8064	0	82.4	-5.14429	6.78	5.552	6.444	7.033	5.192	5.962	6.485	7.33	6.792	6.609	5.271	5.984	5.294	5.388	5.388
metab_2150	Levonordefrin	HMDB0002832;HMDB0015652	C11768;C17925	216.123	5.8456	0	31.3	0.677569	4.708	4.603	5.138	4.591	4.459	3.677	3.668	3.669	3.687	4.268	4.692	3.785	4.066	4.151	4.149
metab_2152	Taxine B	HMDB0258750	C19989	566.315	5.8456	0	77.8	6.19562	4.813	4.784	4.493	4.647	3.917	5.538	5.516	4.798	4.632	5.168	5.417	5.659	5.499	5.475	5.494
metab_2154	1-Nonanol	LMFA05000092;HMDB0031265	C14696	330.337	5.8534	0	34.9	0.43101	4.867	4.675	4.631	4.959	4.532	4.715	4.711	4.18	5.076	4.34	5.043	4.54	4.943	4.918	4.919
metab_2160	(+)-Neomenthyl acetate	HMDB0302743	C16825	414.358	5.8689	0	49.3	0.110648	5.299	5.22	5.383	5.488	5.104	5.629	5.596	5.062	5.094	5.331	5.261	5.342	5.305	5.284	5.286
metab_2162	Palmitoyl Serinol	LMFA08020197;HMDB0013654	-	330.3	5.8768	0	53.8	0.0463576	5.123	5.261	5.101	4.925	4.971	5.82	5.972	5.462	5.701	5.996	5.444	5.979	5.61	5.585	5.606
metab_2170	(10Z,12E)-Hexadecadienoylcarnitine	HMDB0241484	-	428.337	5.9001	0	32.1	0.606075	5.913	5.461	6.249	5.31	5.26	5.049	5.138	4.592	4.741	4.714	5.007	4.647	5.218	5.246	5.184
metab_2180	LysoPC(18:1(11Z)/0:0)	HMDB0010385	C04230	522.356	5.9391	0	65.5	0.812992	6.024	5.817	5.944	5.597	5.411	5.778	5.903	5.613	5.475	5.83	6.856	6.39	4.439	4.278	4.437
metab_2185	Xi-4-Hydroxy-4-methyl-2-cyclohexen-1-one	HMDB0033629	-	91.0548	5.9547	0	44.8	4.72498	5.956	6.034	5.99	6	5.966	5.748	5.739	5.75	5.74	5.941	5.987	5.736	5.908	5.902	5.904
metab_2187	Methyleugenol	HMDB0031864	C10454	143.086	5.9624	0	69.4	0.572227	5.344	5.492	5.351	5.567	5.551	5.398	5.409	5.354	5.387	5.528	5.475	5.365	5.431	5.424	5.431
metab_2188	Alpha-Amylcinnamyl acetate	HMDB0036207	-	211.148	5.9703	0	70.1	0.40952	5.445	5.569	5.445	5.653	5.681	5.527	5.512	5.437	5.5	5.592	5.523	5.489	5.55	5.545	5.545
metab_2190	Panaxynol	HMDB0039588;LMFA05000689;LMFA05000019;HMDB0244256	C08450;C17447	227.18	5.9703	0	40.1	0.543099	5.343	5.317	5.297	5.328	5.371	5.349	5.346	5.308	5.399	5.366	5.331	5.35	5.371	5.373	5.374
metab_2191	9,12-Octadecadiynoic acid	HMDB0247623;LMFA01030540	-	241.195	5.9703	0	63.7	-0.160097	5.432	5.554	5.468	5.45	5.489	5.305	5.341	5.283	5.327	5.358	5.447	5.29	5.41	5.398	5.406
metab_2192	Androst-5-ene-3beta,17beta-diol	HMDB0244754;HMDB0003818	C04295	313.216	5.9703	0	79.9	8.31045	5.586	5.627	5.579	5.6	5.641	5.61	5.598	5.573	5.635	5.676	5.633	5.57	5.634	5.617	5.618
metab_2194	2-(Octadecyloxy)ethanol	HMDB0244951	-	359.288	5.9703	0	48.3	-5.65995	5.215	5.063	5.213	5.499	5.134	4.997	4.429	4.958	5.116	5.222	4.969	5.207	5.148	5.142	5.141
metab_2199	N(6)-Methyllysine	HMDB0002038	C02728	161.129	0.5388	0	43.5	0.495173	4.292	4.087	4.296	4.025	4.338	4.9	4.52	4.412	4.444	4.519	4.162	4.507	4.44	4.439	4.436
metab_2205	2-Aminopurine	HMDB0245025	-	177.088	6.025	0	40.5	-0.0444903	5.646	5.608	5.672	5.581	5.557	5.54	5.483	5.535	5.508	5.625	5.605	5.589	5.63	5.62	5.626
metab_2206	Tanacetol B	HMDB0035075	-	297.203	6.025	0	60.6	-8.92067	5.829	5.817	5.847	5.785	5.736	5.663	5.565	5.669	5.643	5.787	5.774	5.731	5.796	5.785	5.786
metab_2207	(22E, 24x)-Ergosta-4,6,8,22-tetraen-3-one	HMDB0030898	-	848.629	6.025	0	39.2	-3.377	5.381	5.495	5.335	5.316	5.296	5.448	5.295	5.363	5.535	5.388	5.44	5.556	5.471	5.43	5.466
metab_2214	Valyllysine	HMDB0029132	-	532.385	6.0563	0	60.9	6.10901	4.285	3.802	3.851	3.923	3.882	3.98	3.576	3.976	4.197	4.521	4.293	4.194	4.341	4.483	4.501
metab_2217	Tributyl citrate	-	-	361.222	6.0641	94	0	0.268124	5.391	5.286	5.37	5.285	5.273	5.254	5.053	5.242	5.377	5.44	5.358	5.398	5.392	5.384	5.377
metab_2224	(3S,3'S,5R,5'R,6R)-3,6-Epoxy-5,6-dihydro-3',5,8'-trihydroxy-beta,kappa-caroten-6'-one	HMDB0037795	-	634.453	6.0718	0	69.3	9.69049	5.75	5.808	5.751	5.711	5.703	5.756	5.591	5.691	5.674	5.758	5.752	5.73	5.777	5.764	5.765
metab_2225	9-OxoODE	LMFA02000274;HMDB0004669;LMFA02000251	C14766	295.227	6.0796	78.2	0	0.0788639	6.897	6.964	6.961	6.776	6.777	5.141	5.493	6.151	5.88	6.389	6.727	5.487	6.52	6.504	6.506
metab_2226	Levonorgestrel	HMDB0014511;MJDBOTE0001412	C08149;C08153	345.243	6.0796	0	74.9	2.40607	5.148	5.34	5.405	5.5	5.286	4.655	4.547	4.481	4.309	5.412	5.585	4.183	5.08	5.049	5.051
metab_2227	Chenodeoxycholylarginine	HMDB0242396	-	590.427	6.0796	0	68.7	-2.06922	5.774	5.8	5.744	5.758	5.735	5.746	5.647	5.738	5.679	5.804	5.717	5.795	5.804	5.78	5.796
metab_2228	MG(0:0/20:3(11Z,14Z,17Z)/0:0)	HMDB0011545	-	783.575	6.0796	0	65.5	1.08857	5.322	5.523	4.897	5.348	4.848	5.89	5.712	5.775	5.97	5.269	5.106	5.891	5.655	5.626	5.65
metab_2232	P-Menthane-3,8-diol	LMPR0102090063;HMDB0035595;HMDB0036145	C02904	367.285	6.0874	0	70	9.24049	5.519	5.591	5.788	5.526	5.525	5.788	5.542	5.346	5.6	5.533	5.723	5.462	5.583	5.56	5.589
metab_2236	1,2,3,4-Tetrahydronaphthalene	HMDB0244120	C14114	133.101	6.0952	0	67.4	1.04614	5.383	5.385	5.401	5.359	5.338	5.18	5.16	5.178	5.226	5.381	5.365	5.256	5.26	5.229	5.256
metab_2245	Stearidonic acid	LMFA01030357;PW_C002804;HMDB0006547	C16300	309.242	6.1265	0	65.3	-0.417579	6.913	7.155	6.907	7.004	7.041	5.287	5.786	6.323	6.213	6.477	6.9	5.613	6.658	6.642	6.644
metab_2257	2-Hydroxy-6-pentadecylbenzoic acid	HMDB0029683;LMPK15040002	C10759	381.3	6.1577	0	83.1	1.1196	5.445	5.65	5.717	5.528	5.695	5.673	5.557	5.202	5.631	5.62	5.748	5.301	5.53	5.492	5.526
metab_2258	Implitapide	HMDB0259646	-	532.297	6.1577	0	30.7	1.38868	5.835	5.882	5.855	5.846	5.804	5.819	5.756	5.787	5.795	5.832	5.819	5.861	5.91	5.913	5.906
metab_2262	9-Hydroxy-risperidone	HMDB0247256;HMDB0256085;HMDB0015396	-	444.244	6.1655	0	33.7	7.92302	5.897	5.959	5.916	5.92	5.9	5.899	5.833	5.883	5.848	5.928	5.929	5.867	5.94	5.934	5.945
metab_2265	7alpha-Hydroxypregnenolone	HMDB0060424	C18038	365.269	6.1731	0	77.2	-0.00574602	5.025	5.101	5.352	5.171	5.184	4.9	4.774	4.486	4.468	5.029	5.244	4.621	4.852	4.834	4.835
metab_2266	Polypropylene	HMDB0255988	C19505	377.305	6.1731	0	77.6	6.74889	5.84	5.935	6.334	6.044	5.782	6.204	5.961	5.4	5.667	5.951	6.117	5.491	5.863	5.841	5.843
metab_2272	N-Stearoyl Arginine	HMDB0241937;LMFA08020136	-	482.404	6.1885	0	38.6	-4.9903	5.188	5.325	5.228	5.236	5.181	5.165	5.249	5.313	5.239	5.233	5.263	5.228	5.269	5.263	5.232
metab_2273	Linoleamide	HMDB0062656;LMFA08010008	-	559.52	6.1963	0	58.4	0.48049	5.782	5.81	5.739	5.772	5.728	5.971	5.814	5.887	5.9	5.938	5.994	6.014	5.869	5.849	5.851
metab_2276	Citronellyl acetate	HMDB0034844;HMDB0034160;LMFA07010812;LMPR0102010015	C12298	163.148	6.204	0	31.4	0.355998	4.713	4.788	4.799	4.727	4.743	4.507	4.414	4.539	4.541	4.643	4.784	4.64	4.641	4.635	4.63
metab_2277	Guanethidine	HMDB0015301;MJDBOTE0001576	C07036	198.185	6.204	0	38.7	4.09905	5.088	5.09	5.009	5.095	5.097	5.103	5.042	5.156	5.187	5.14	5.102	5.213	5.15	5.149	5.146
metab_2281	2-Hydroxyphenethylamine	HMDB0001065	C02735	120.081	6.2119	0	44.8	1.68286	5.057	4.862	5.016	4.796	4.656	4.877	4.541	4.932	4.584	4.601	4.742	4.612	4.782	4.776	4.793
metab_2283	L-Phenylalanine	HMDB0250791;PW_C000104;HMDB0000159;MJDBAA00000196	C00079	166.086	6.2119	94.5	0	0.483909	4.762	4.391	4.823	4.462	4.385	4.598	4.006	4.669	4.256	4.164	4.188	4.376	4.366	4.38	4.399
metab_2284	Deoxycholylalanine	HMDB0242412	-	428.316	6.2119	0	68.6	-0.0169031	6.236	6.106	6.081	5.951	5.885	5.501	5.501	6.196	5.911	5.585	5.714	5.894	5.961	5.944	5.956
metab_2294	(2S)-2-Hydroxyoctadecanoylcarnitine	HMDB0241527	-	476.395	6.2351	0	36.3	0.0639636	5.167	5.258	5.194	5.25	5.335	5.165	5.23	5.165	5.212	5.245	5.133	5.187	5.272	5.281	5.282
metab_2298	1-Arachidonoylglycerol	HMDB0011578;LMGL01010032;HMDB0243830	C13857	379.284	6.2427	0	46.5	-0.289078	4.353	4.465	4.576	4.655	4.71	3.911	3.605	3.477	3.495	4.244	4.508	3.593	3.939	3.986	3.932
metab_2301	Palmitoyl Ethanolamide	LMFA08040013;LMFA08040057;HMDB0002100	C16512	300.29	6.2502	84.5	0	-0.0953192	5.691	5.683	5.444	5.815	5.699	5.47	5.613	5.456	5.236	5.866	5.503	5.209	5.588	5.582	5.592
metab_2302	11Z-Eicosenoic acid	HMDB0002231;LMFA01030085	C16526	352.321	6.2502	0	57.7	-0.259482	3.853	3.327	4.641	4.894	5.137	4.665	4.559	4.019	4.182	4.149	3.592	3.41	4.393	4.353	4.386
metab_2303	4-(2,6,6-Trimethyl-1-cyclohexen-1-yl)-2-butanone	HMDB0032913	C03527	212.201	6.2649	0	62.1	-0.0400488	4.896	4.893	4.835	4.95	4.953	4.878	4.831	4.919	4.952	4.904	4.923	5.017	4.917	4.917	4.918
metab_2305	Dodemorph	-	C18786	563.551	6.2649	89.7	0	0.594534	6.6	6.61	6.539	6.644	6.574	6.583	6.466	6.559	6.634	6.561	6.609	6.68	6.601	6.596	6.611
metab_2308	Manoyl oxide	HMDB0302821	C21725	308.295	6.2798	0	57.5	-0.12243	4.833	4.879	4.673	4.963	4.876	4.842	4.705	4.836	4.845	4.849	4.838	5.02	4.867	4.844	4.862
metab_2309	Docosahexaenoylethanolamine	HMDB0251559	-	404.316	6.2798	0	40.5	-0.120694	5.684	5.381	5.59	5.393	5.326	5.5	5.129	5.571	5.311	5.051	5.185	5.522	5.432	5.39	5.427
metab_2310	Diglyceryl monooleate	HMDB0251281	-	430.332	6.2798	0	76.9	4.94543	6.359	6.118	6.303	6.111	6.045	5.983	5.754	6.308	6.014	5.756	5.887	6.216	6.098	6.083	6.093
metab_2311	13,16,19-Docosatrienoic acid	LMFA01030407;HMDB0244522;HMDB0002823	C16534	367.321	6.2872	0	71	0.0852791	5.645	5.716	5.773	5.065	5.657	3.019	3.009	3.01	3.029	5.168	4.404	3.126	4.959	4.953	4.97
metab_2313	3,4-Dimethyl-5-pentyl-2-furantridecanoic acid	HMDB0061649	-	396.347	6.3026	0	57.4	-0.275147	5.556	5.387	5.621	5.493	5.3	5.173	5.142	5.617	5.156	5.04	5.009	5.302	5.327	5.304	5.323
metab_2314	Daucol	HMDB0035287	C09652	477.394	6.3101	0	67.1	0.419918	4.696	4.407	5.094	5.509	4.662	3.667	5.895	5.805	5.685	5.578	4.717	5.598	5.427	5.433	5.427
metab_2318	25-Hydroxycholesterol	PW_C002687;HMDB0006247	C15519	441.315	6.3238	0	37.7	3.81429	4.479	3.956	3.566	4.428	4.026	4.828	4.447	4.626	4.442	3.803	4.137	4.913	4.187	4.182	4.259
metab_2331	Elocalcitol	HMDB0251753	-	443.33	6.3595	0	52.1	-3.99836	5.536	5.19	5.077	5.365	5.156	5.267	4.891	5.46	5.382	5.12	5.229	5.723	5.316	5.313	5.328
metab_2337	Solasodine	LMST01150004;HMDB0035282	C10822	436.321	6.367	0	62.4	5.77051	3.719	3.685	4.001	4.821	3.704	3.661	3.652	5.388	4.925	3.686	3.752	4.063	4.923	4.935	4.919
metab_2343	Morpholine-4-carboxamide	HMDB0254895	-	113.071	6.3901	0	43.3	2.90452	4.271	4.293	4.408	4.604	4.538	4.15	4.351	4.504	4.508	4.269	4.441	4.34	4.535	4.568	4.569
metab_2349	MG(0:0/i-21:0/0:0)	HMDB0072880	-	423.347	6.3976	0	31	5.58099	3.561	3.528	4.384	4.681	4.016	3.503	5.587	4.899	4.75	4.163	3.594	4.716	4.354	4.408	4.413
metab_2351	2-Amino-6-methoxypurine	HMDB0245002	-	207.099	6.4054	0	59	0.616139	4.546	4.577	4.547	4.512	4.561	4.491	4.394	4.419	4.367	4.429	4.565	4.568	4.563	4.534	4.536
metab_2353	Calcidiol	HMDB0003550	C01561	401.341	6.4413	0	86.4	-0.0540504	6.592	6.21	6.719	6.155	6.281	5.365	5.358	5.155	4.927	6.111	5.975	5.108	5.967	5.974	5.977
metab_2397	1-Cyano-N-[4-(trifluoromethoxy)phenyl]formohydrazide	HMDB0258057	-	268.028	0.5544	0	50.4	-9.69036	4.981	4.834	5.175	4.413	4.683	4.847	4.615	5.018	4.966	4.946	4.98	4.948	4.965	4.968	4.969
metab_2398	Alpha-Tocopherolquinone	HMDB0034408	-	447.383	6.7964	0	51	0.24587	3.915	3.881	3.92	5.217	4.18	3.857	4.929	4.422	4.081	3.882	3.947	3.964	3.945	3.951	3.94
metab_2424	Octylamine	HMDB0255916	C01740	130.159	7.0343	0	34.5	1.1706	6.828	6.828	6.821	6.758	6.73	6.725	6.637	6.639	6.662	6.832	6.797	6.789	6.797	6.784	6.792
metab_2425	Methyl isobutyl ketone	HMDB0002939	C19263	142.123	7.0387	0	62.2	0.737597	6.627	6.636	6.619	6.541	6.511	6.532	6.471	6.473	6.475	6.623	6.608	6.58	6.587	6.575	6.578
metab_2432	2-Methylpropanamine	HMDB0034198	C02787	74.0971	7.0864	44	0	9.79274	5.847	5.864	5.831	5.743	5.687	5.722	5.629	5.644	5.647	5.841	5.803	5.803	5.806	5.788	5.789
metab_2435	DG(18:0/16:0/0:0)	PW_C003207;HMDB0007156;LMGL02010003	C00165	638.572	7.1092	0	47.9	0.0709301	5.368	5.334	5.373	5.607	5.529	5.31	5.46	5.496	5.525	5.335	5.4	5.417	5.398	5.52	5.393
metab_2440	Aldehydo-ascarylose	HMDB0248646	-	190.107	7.1278	0	53.2	-0.0663891	5.999	5.96	6.011	6.019	5.921	5.854	5.909	5.809	5.925	5.908	5.928	5.916	6.028	6.037	6.039
metab_2450	1,2,10-Trihydroxydihydro-trans-linalyl oxide 7-O-beta-D-glucopyranoside	HMDB0033237	-	400.218	7.2182	0	53.1	-0.163265	5.934	5.959	5.917	5.886	5.865	5.856	5.753	5.781	5.799	5.911	5.923	5.851	5.924	5.912	5.913
metab_2465	Floionolic acid	HMDB0034295;LMFA02000147	C19621	315.253	7.29	0	81.6	-0.325058	5.722	5.709	5.708	5.754	5.805	5.669	5.716	5.751	5.732	5.685	5.739	5.655	5.755	5.758	5.76
metab_2472	Isoxazoline	HMDB0253712	-	113.071	7.2978	0	30.3	5.46942	4.494	4.541	4.545	4.445	4.424	4.443	4.364	4.374	4.382	4.519	4.539	4.479	4.554	4.533	4.534
metab_2474	Tetrahydrofurfuryl acetate	HMDB0031176	-	162.113	7.2978	0	39.5	0.466317	4.644	4.718	4.688	4.701	4.62	4.704	4.763	4.799	4.679	4.675	4.719	4.614	4.764	4.754	4.756
metab_2479	Smilagenin	HMDB0251863;LMST01080005;HMDB0030024;HMDB0030048	C08913;C03963	449.36	7.3056	0	47.3	-5.62481	7.267	7.253	7.307	7.296	7.332	7.252	7.374	7.38	7.317	7.25	7.268	7.147	7.317	7.322	7.324
metab_2510	Cucurbitacin B 2-sulfate	HMDB0250580	-	638.277	7.3637	0	41	0.761443	3.902	2.548	4.182	3.188	2.539	4.832	5.747	5.172	5.694	2.549	2.615	2.632	5.249	5.243	5.218
metab_2511	Vinylacetylene	HMDB0259826	-	105.07	7.3714	0	33	3.97802	4.519	4.489	4.49	4.493	4.567	4.622	4.533	4.539	4.46	4.517	4.532	4.439	4.473	4.461	4.463
metab_2512	Cnidilide	HMDB0302259	C16937	159.117	7.3714	0	37.9	0.301033	4.406	4.201	4.225	4.269	4.566	4.768	4.457	4.51	4.372	4.414	4.468	4.362	3.943	3.915	3.918
metab_2527	Glucosaminylmuramyl-2-alanine-D-isoglutamine	HMDB0259500	-	636.277	7.4175	0	87.1	6.85509	3.173	3.14	3.179	3.159	3.13	4.633	5.608	5.489	5.613	3.14	3.206	3.223	4.67	4.698	4.701
metab_2528	Gentamicin C	HMDB0252688	C01918	494.257	7.4253	0	66.3	2.28843	4.535	4.979	5.304	3.151	3.397	3.523	3.46	3.056	2.318	2.333	3.959	4.47	4.634	4.409	4.462
metab_2574	Alpha-Methylene-Gamma-Butyrolactone	HMDB0246945	C20578	99.0446	7.9949	72.5	0	5.26807	5.13	5.131	5.135	5.119	5.068	5.076	5.051	5.05	5.047	5.113	5.083	5.078	5.103	5.097	5.091
metab_2576	3-Pyridinecarboxaldehyde	HMDB0245978	C07327	108.045	7.9949	0	30.7	3.91159	5.072	5.101	5.094	5.065	5.023	4.989	4.988	4.986	4.996	5.042	5.059	5.014	5.069	5.062	5.057
metab_2583	1,2,3-Trihydroxybenzene	HMDB0013674	C01108	127.039	7.9949	81	0	1.57281	6.123	6.114	6.095	6.064	6.019	6.004	5.98	5.988	6.02	6.036	6.075	6.036	6.08	6.074	6.049
metab_2590	3-Hydroxyflavone	HMDB0031816;MJDBOTE0000444	C01495	280.097	7.9845	0	36	-0.782999	4.676	4.714	4.699	4.691	4.612	4.652	4.535	4.606	4.552	4.613	4.632	4.6	4.655	4.631	4.635
metab_2609	2-Aminobutan-1-ol	HMDB0245012	-	72.0815	7.9071	0	44.4	8.35618	3.931	3.773	3.586	3.691	3.598	3.797	3.788	3.462	3.77	3.889	3.725	3.753	3.797	3.796	3.72
metab_2643	PA(2:0/22:6(4Z,7Z,10Z,13E,15E,19Z)-OH(17))	HMDB0266565	-	585.218	7.4338	0	68.6	-3.737	4.314	4.086	4.092	4.093	5.175	5.419	4.958	4.38	3.686	3.765	4.355	4.441	4.079	4.008	3.994
metab_2650	4-O,6-O-Benzylidene-alpha-D-glucopyranose	HMDB0245694	-	554.225	7.3948	0	59.8	2.58552	5.106	5.037	5.228	5.516	4.185	3.29	5.103	5.493	5.257	5.139	3.786	4.522	3.168	3.162	3.185
metab_2652	10-Hydroxynortriptyline	HMDB0244273;HMDB0013889	-	597.288	7.3948	0	46.8	-0.206832	5.647	5.43	5.542	5.288	5.297	5.349	5.32	5.315	5.975	5.941	5.564	5.503	6.021	6.031	6.064
metab_2659	N-Acetyl-D-glucosaminyldiphosphodolichol	HMDB0012264;HMDB0001445	C04500	570.219	7.3792	0	87.6	-7.03957	5.617	5.333	5.484	6.081	5.125	4.858	5.567	5.902	5.654	5.474	4.716	5.149	5.228	5.241	5.283
metab_2662	Taurochenodeoxycholic Acid	LMST05040005;HMDB0000951;HMDB0242411;HMDB0000949;MJDBOTE0001075	C05465	482.294	7.3792	90.6	0	0.751833	5.573	5.454	5.601	5.69	5.22	5.844	6.514	6.458	6.48	5.722	5.207	5.377	5.881	5.91	5.881
metab_2666	13(S)-HpOTrE	HMDB0301803	C04785	293.211	7.3714	62.7	0	-0.309506	4.726	4.814	4.706	4.572	4.351	3.562	3.553	3.554	3.572	3.806	4.434	3.67	4.221	4.204	4.217
metab_2674	Pedunculoside	HMDB0256195	-	695.379	7.3637	0	79	7.109	4.61	4.865	5.489	3.922	3.893	4.772	5.069	6.355	6.507	5.268	5.86	4.573	5.438	5.538	5.54
metab_2683	5b-Cholestane-3a,7a,12a,23R,25-pentol	HMDB0000513;LMST01010240	C01571	470.384	7.3559	0	81.5	0.469971	5.907	5.511	5.706	5.276	6.015	6.263	5.623	5.674	5.571	5.859	5.945	5.78	4.386	4.277	4.24
metab_2689	Curcumin diglucoside	HMDB0304302	C17750	734.272	7.348	0	55.5	9.2767	4.579	4.779	5.32	3.422	3.644	3.378	4.259	5.819	6.236	4.895	5.739	4.102	5.377	5.448	5.451
metab_2691	Momordin Ia	HMDB0041017	-	412.211	1.2485	0	48.3	-7.96223	4.378	4.316	3.599	4.27	4.009	4.122	3.527	4.018	4.346	4.46	5.241	5.582	5.047	5.041	5.021
metab_2693	N-Linoleoyl Methionine	HMDB0241981	-	412.284	7.348	0	75.5	-8.68047	3.854	2.731	2.672	4.468	4.444	5.232	4.636	3.73	3.747	3.553	3.865	4.402	4.442	4.323	4.32
metab_2701	7-Methylguanine	HMDB0006040;HMDB0000897	C04153;C02242	166.072	1.2719	76.7	0	0.666194	4.558	4.621	4.65	4.575	4.534	4.658	4.679	4.619	4.673	4.658	4.481	4.883	4.783	4.786	4.788
metab_2707	Sclareol oxide	HMDB0036827;HMDB0258180	C09183	280.263	7.3403	0	51.6	-0.467949	5.501	5.442	5.445	5.375	5.426	5.416	5.339	5.398	5.493	5.493	5.469	5.549	5.489	5.495	5.496
metab_2722	(R)-(+)-2-Pyrrolidone-5-carboxylic acid	-	-	130.05	1.3033	75	0	1.52629	6.617	6.55	6.537	6.6	6.655	6.862	6.77	6.673	6.572	6.484	6.511	6.606	6.599	6.6	6.601
metab_2736	3beta-Hydroxy-5,7-androstadien-17-one	HMDB0245889	-	319.224	7.3248	0	55.9	-7.8088	4.761	4.328	4.904	4.142	4.167	3.248	3.239	3.24	3.258	3.982	4.473	3.356	4.291	4.316	4.316
metab_2739	Corchorusoside D	HMDB0033085	-	737.311	7.317	0	81.5	-4.49018	4.956	5.291	5.116	5	4.032	4.062	4.857	4.635	4.42	4.923	4.202	4.326	5.024	5.031	5.019
metab_2741	Physagulin C	HMDB0038535;LMST01160049	-	542.253	7.317	0	87.6	1.91165	4.836	4.858	4.99	4.523	4.276	4.368	5.089	4.935	4.958	4.865	3.957	4.468	4.597	4.577	4.548
metab_2754	PA(2:0/PGF1alpha)	HMDB0266579	-	575.263	7.3134	0	39.2	6.66687	5.76	5.756	5.652	5.62	6.395	5.785	5.993	5.966	5.086	5.723	6.102	5.9	5.128	5.085	5.079
metab_2756	N-Methylglutamic acid	HMDB0062660	C01046	162.076	1.3268	34.9	0	0.313334	6.106	5.955	6.025	5.984	5.858	5.901	5.802	6	5.91	5.708	5.698	5.712	5.841	5.845	5.846
metab_2761	N-Lactoylvaline	HMDB0062181	-	212.089	7.3134	0	34.1	0.362934	4.6	4.759	4.707	4.641	4.331	4.258	4.371	4.219	4.484	4.532	4.613	4.488	4.84	4.809	4.811
metab_2763	Sitosterol 3-O-(6'-O-stearyl-beta-D-glucoside)	HMDB0302627	-	875.732	7.3056	0	70.2	-2.09316	5.984	5.952	6.03	5.975	5.99	5.977	6.061	6.072	6.024	5.928	5.969	5.873	6.119	6.135	6.136
metab_2774	Diethanolamine	HMDB0004437	C06772	106.087	7.3056	92.3	0	4.12309	4.623	4.719	4.679	4.721	4.7	4.633	4.667	4.697	4.652	4.657	4.699	4.618	4.734	4.728	4.757
metab_2777	PA(PGF1alpha/2:0)	HMDB0266580	-	553.281	7.2978	0	64.7	6.65813	5.421	5.406	5.485	5.233	6.013	5.494	5.864	5.736	4.894	5.404	5.761	5.592	5.174	5.159	5.16
metab_2781	DIMBOA trihexose	HMDB0304554	-	190.107	7.2978	0	45.4	0.332433	5.303	5.376	5.333	5.332	5.277	5.371	5.462	5.46	5.325	5.312	5.341	5.241	5.341	5.317	5.319
metab_2783	Trolamine	HMDB0032538	C06771	150.113	7.2978	78.8	0	0.537467	6.387	6.411	6.398	6.397	6.334	6.282	6.274	6.252	6.299	6.395	6.388	6.337	6.434	6.442	6.444
metab_2786	TETRAHYDROURIDINE	HMDB0258911	-	213.087	1.3852	0	54.2	-0.0222514	5.756	5.148	5.974	5.213	4.819	5.319	5.159	5.624	5.465	4.925	4.869	4.927	5.358	5.356	5.353
metab_2787	Dimethylethanolamine	HMDB0032231	C04308	90.0919	7.2978	0	64.5	6.65109	4.265	4.297	4.329	4.275	4.158	4.2	4.07	4.121	4.135	4.285	4.37	4.213	4.381	4.36	4.363
metab_2795	Cucurbic acid	HMDB0029388	C08482	245.175	7.29	0	73.3	-0.153951	5.915	5.888	5.906	5.913	5.969	5.837	5.903	5.928	5.906	5.879	5.925	5.848	5.933	5.939	5.94
metab_2796	3-Methylazelaic acid	HMDB0059754	-	185.117	7.29	0	51.5	0.183502	5.425	5.444	5.459	5.464	5.499	5.404	5.437	5.483	5.452	5.406	5.488	5.416	5.473	5.48	5.475
metab_2798	4-hydroxy Nonenal	-	-	157.122	7.29	51.6	0	0.55621	4.131	4.116	4.203	4.174	4.185	4.188	4.17	4.189	4.164	4.114	4.233	4.042	4.118	4.104	4.168
metab_2801	1-Methyl-1,3-cyclohexadiene	HMDB0031532	-	95.0861	7.29	0	39.6	5.76324	4.412	4.432	4.446	4.415	4.51	4.387	4.441	4.455	4.34	4.393	4.476	4.399	4.447	4.441	4.449
metab_2813	3-(6-Aminopurin-9-yl)-5-(hydroxymethyl)cyclopentane-1,2-diol	HMDB0244841	-	283.151	7.2383	0	51.4	-0.456461	4.64	4.603	4.588	4.54	4.656	4.613	4.592	4.568	4.518	4.742	4.551	4.575	4.666	4.659	4.622
metab_2826	Asp Ile Lys	-	-	188.116	1.4674	50.3	0	0.217896	4.132	3.983	4.861	4.116	4.149	4.476	4.194	5.352	4.416	5.214	5.334	6.225	5.231	5.227	5.231
metab_2829	7,10,13,16,19-Docosapentaenoic acid	LMFA01030184;HMDB0006528;HMDB0246621;HMDB0247288	C16513	363.289	7.1238	0	60.1	-0.395142	5.34	5.955	5.826	5.536	5.353	5.178	4.711	4.895	4.772	4.907	5.717	4.673	5.184	5.148	5.142
metab_2836	3-Pyridinemethanol	HMDB0245980	-	142.086	1.2406	0	30.3	0.945164	5.135	5.245	4.892	5.062	4.95	5.058	5.037	4.978	5.113	5.24	5.172	5.333	5.114	5.12	5.122
metab_2841	Butylisopropylamine	-	-	116.144	7.051	95.5	0	2.73404	6.976	6.978	6.964	6.888	6.86	6.855	6.808	6.797	6.811	6.975	6.946	6.946	6.947	6.931	6.943
metab_2867	3beta-hydroxy-4beta-methyl-5alpha-cholest-7-ene-4alpha-carbaldehyde	LMST01010204;HMDB0304158	C11509	429.373	6.8659	0	61.1	0.545948	6.241	6.233	6.271	6.594	6.149	6.414	7.21	6.385	6.53	6.443	6.123	6.166	6.347	6.401	6.346
metab_2893	Hygromycin B	HMDB0034229	C01925	560.263	6.673	0	36.1	-5.93815	6.543	6.512	6.303	6.77	6.632	6.226	6.584	6.497	6.519	6.609	6.465	6.385	6.578	6.618	6.681
metab_2907	(1Ar,3S,4aS,7S,8aS)-3-[(1S,2R,3R)-3-[(2R,5S)-5,6-dimethylheptan-2-yl]-2-(2-hydroxyethyl)-2-methylcyclopentyl]-7-hydroxy-4a-methyl-2,3,5,6,7,8-hexahydro-1aH-naphtho[4,4a-b]oxiren-4-one	HMDB0242305	-	431.352	6.575	0	61.2	0.371127	3.782	3.748	3.787	5.056	3.738	3.724	5.35	4.902	4.605	3.749	3.814	3.831	4.224	4.17	4.196
metab_2919	Xi-5-Isopropyl-2(5H)-furanone	HMDB0041474	-	91.0548	6.5053	0	31.4	4.73487	4.723	4.701	4.736	4.722	4.663	4.588	4.658	4.704	4.683	4.728	4.676	4.676	4.741	4.748	4.75
metab_2924	2-Methyl-1,3-cyclohexadiene	HMDB0032395	-	95.0861	6.4994	0	47	5.68494	5.015	5.063	5.044	5.059	5.036	4.959	4.982	5.01	4.95	5.028	5.025	4.957	5.031	5.03	5.027
metab_2929	1-Lyso-2-arachidonoyl-phosphatidate	HMDB0012496	-	441.243	6.4688	0	49.3	6.92231	5.119	5.086	5.125	5.105	5.252	5.061	5.234	5.169	5.274	5.086	5.152	5.169	5.149	5.298	5.336
metab_2934	Cetylmannoside	HMDB0249840	-	446.348	6.4614	0	35.9	0.242535	6.215	6.163	6.259	6.264	6.274	6.054	6.034	6.193	6.145	6.152	6.211	6.113	6.164	6.166	6.176
metab_2935	Lubiprostone	HMDB0015180	C13707	413.212	6.4614	0	31.1	2.18133	4.924	4.89	4.929	4.984	5.062	4.866	4.971	5.033	5.027	4.891	4.957	4.974	4.954	4.995	5.128
metab_2936	13Z-Docosenamide	LMFA08010028	-	338.342	6.4614	74.7	0	-0.40003	5.523	5.519	5.666	5.87	5.772	5.612	5.699	5.865	5.841	5.747	5.688	5.731	5.92	5.944	5.945
metab_2937	Triethanolamine	HMDB0032538	C06771	150.113	6.4614	96.9	0	0.387908	5.935	5.836	5.955	5.936	5.932	5.813	5.822	5.903	5.893	5.905	5.938	5.843	5.923	5.967	5.988
metab_2939	9,12,15,18,21-Tetracosapentaenoic acid	HMDB0247624	-	391.32	6.4562	0	43.1	-0.47872	4.402	4.877	5.086	4.914	4.892	4.768	4.861	4.162	4.511	4.801	4.977	4.23	4.551	4.547	4.554
metab_2942	Tachysterol 3	HMDB0006500;HMDB0006560	C07711	367.336	6.4489	0	55.9	-0.0646784	5.731	5.464	5.894	5.249	5.363	4.131	3.672	3.673	3.691	5.248	5.035	3.789	4.984	4.978	4.99
metab_2947	DG(8:0/i-12:0/0:0)	PW_C064417;HMDB0092905	C00165	365.305	6.4285	0	50	0.893366	4.868	4.925	5.034	4.957	4.67	5.293	4.755	4.799	4.49	5.076	4.522	5.335	4.722	4.748	4.752
metab_2953	MG(0:0/22:5(7Z,10Z,13Z,16Z,19Z)/0:0)	LMGL01010037;HMDB0011556	-	427.284	6.3976	0	64.3	6.2391	4.866	4.841	4.911	4.967	5.017	5.134	5.038	4.882	4.941	4.957	4.714	4.705	4.897	4.891	4.915
metab_2957	Promegestone	HMDB0256802	C14208	344.262	6.3976	0	36	9.96874	5.542	5.29	5.167	5.369	5.106	5.7	5.543	5.466	5.336	4.933	5.068	5.958	5.33	5.335	5.337
metab_2959	N-Arachidonoyl Dopamine	LMFA08020084;HMDB0243624	C12271	457.346	6.3901	41.5	0	7.66502	5.918	5.531	5.346	5.556	5.299	5.431	4.943	5.586	5.452	5.169	5.427	5.933	5.474	5.469	5.481
metab_2966	N-Docosahexaenoyl Leucine	HMDB0242017	-	483.362	6.3747	0	40.6	8.27763	5.706	5.29	4.996	5.407	5.096	4.88	5.063	5.406	5.318	4.776	5.173	5.693	5.149	5.159	5.18
metab_2967	Octyl decyl phthalate	-	-	419.315	6.3747	33.4	0	-0.293802	4.317	4.677	4.542	4.134	4.645	4.535	4.43	4.757	4.668	4.105	4.395	5.175	4.57	4.6	4.566
metab_2968	5-Hydroxy-6-methoxy-1h-indole-2-carboxylic acid	HMDB0246803	-	190.05	6.3747	0	56.7	0.225616	4.707	4.511	4.53	5.001	4.65	4.834	4.894	4.62	4.597	4.492	4.66	4.665	4.581	4.546	4.549
metab_2970	28-Homobrassinolide	HMDB0030423	-	495.368	6.367	0	35.5	-0.229975	3.843	3.809	3.848	4.123	3.799	3.785	5.583	3.993	4.666	3.81	3.875	3.892	4.007	3.867	4.017
metab_2971	(R)-1-O-[b-D-Apiofuranosyl-(1->2)-b-D-glucopyranoside]-1,3-octanediol	HMDB0032798	-	419.261	6.367	0	47.9	-6.36146	5.555	5.654	5.588	5.571	5.547	5.507	5.459	5.479	5.435	5.537	5.573	5.496	5.573	5.557	5.558
metab_2974	1-Deoxymethylsphinganine	-	-	565.566	6.3595	32.6	0	2.95337	4.955	4.972	4.894	4.906	5.098	4.96	4.927	5.14	5.222	4.778	5.054	4.827	4.887	4.895	4.883
metab_2975	N-Docosahexaenoyl Valine	HMDB0242025	-	469.346	6.3595	0	33.9	8.08533	5.247	4.986	4.685	5.07	4.895	4.834	4.709	5.17	5.043	4.74	4.63	5.461	4.949	4.958	4.969
metab_2980	12b-Hydroxy-5b-cholanoic acid	HMDB0002431	-	377.305	6.3518	0	41.7	-0.144179	5.183	5.414	5.846	5.566	5.363	5.541	5.534	4.957	5.181	5.347	5.556	4.772	5.359	5.353	5.382
metab_2981	Docosadienoic acid	HMDB0061714;HMDB0251556	C16533	354.337	6.3518	0	68.7	-0.0826647	4.278	4.645	5.158	5.105	4.609	4.482	4.538	4.398	4.135	4.324	3.456	3.473	4.347	4.202	4.336
metab_2983	2-(Ethylamino)ethanol	HMDB0244944	-	90.0919	6.3518	68.1	0	6.31	4.955	4.972	4.952	4.913	4.878	4.857	4.829	4.859	4.809	4.908	4.965	4.846	4.893	4.923	4.908
metab_2987	Cycloheptyl	HMDB0250647	-	116.144	6.3441	0	44.5	3.28031	7.053	7.069	7.049	6.957	6.919	6.959	6.879	6.899	6.884	7.036	7.039	6.989	7.005	6.992	6.993
metab_2989	4alpha-carboxy-5alpha-cholesta-8-en-3beta-ol	HMDB0062386;HMDB0012166;LMST01010228	-	463.378	6.3369	0	37.5	0.0985735	5.721	5.777	5.746	6.238	5.672	5.519	6.368	6.068	6.004	5.935	5.484	5.695	5.861	5.867	5.869
metab_2991	Cyclohexane	HMDB0029597	C11249	102.128	6.3369	0	65.5	5.4295	8.232	8.24	8.228	8.153	8.132	8.134	8.064	8.078	8.075	8.227	8.217	8.178	8.197	8.185	8.187
metab_2993	1-Butylamine	HMDB0031321	-	74.0971	6.3369	44.6	0	9.76351	5.707	5.724	5.697	5.674	5.652	5.629	5.572	5.616	5.596	5.693	5.711	5.649	5.703	5.695	5.696
metab_2996	Gly Leu Arg	-	-	173.116	1.7946	43.5	0	1.16282	3.426	3.735	3.982	4.641	4.462	4.302	4.533	4.293	4.167	4.808	4.867	5.063	4.547	4.564	4.596
metab_3003	Tetrahydrodeoxycorticosterone	HMDB0000879;LMST05030013	C13713	335.258	6.3101	0	56	-0.172387	5.037	5.466	5.674	5.444	5.52	5.419	5.454	4.736	5.074	5.305	5.638	4.532	5.316	5.31	5.286
metab_3006	N-Oleoyl Cysteine	HMDB0241957	-	368.262	6.2872	0	38.5	-0.0864631	4.722	4.532	3.525	4.016	3.477	4.329	4.242	3.997	4.414	3.487	3.553	5.294	4.116	4.138	4.111
metab_3010	27-Deoxy-5b-cyprinol	HMDB0001231;PW_C000953	C05446	454.389	6.2798	0	62.3	-0.242716	0.9937	0.9634	3.655	4.554	0.9549	0.9418	5.42	4.373	4.44	0.9641	1.023	4.345	4.327	4.287	4.29
metab_3012	20alpha-Dihydroprogesterone	HMDB0003069;LMST02030169	C04042	349.274	6.2798	0	54.5	-0.328249	6.219	6.44	6.419	6.314	6.395	6.395	6.29	6.076	6.187	6.223	6.475	6.116	6.298	6.284	6.294
metab_3013	Pyropheophorbide a	HMDB0256993	C18064	535.27	6.2721	0	61.6	0.158685	3.967	3.934	3.973	4.071	3.924	6.176	5.514	3.901	3.919	3.947	4.476	4.017	4.917	4.877	4.914
metab_3019	(E)-6,10-Dimethyl-9-methylene-5-undecen-2-one	HMDB0035862	-	226.217	6.2649	0	57.7	0.242179	4.937	4.979	4.943	5.005	5.034	4.983	4.895	5.046	5.021	4.925	4.995	5.067	4.95	4.998	4.998
metab_3020	D-(+)-dihydrocarvone	HMDB0302236	C11398	170.154	6.2649	0	73.2	0.162203	4.768	4.771	4.71	4.811	4.808	4.81	4.771	4.843	4.838	4.845	4.863	4.959	4.82	4.822	4.824
metab_3022	Sclareol	HMDB0036827;LMPR0104030010;MJDBOTE0001479	C09183	326.305	6.2502	0	71.7	-0.417085	5.736	5.867	6.321	6.28	5.812	5.506	5.606	5.776	5.658	5.546	5.195	4.841	5.723	5.717	5.726
metab_3025	13E-Docosenamide	-	-	338.342	6.2427	43.7	0	-0.187415	4.809	4.793	4.848	4.793	4.772	4.756	4.611	4.78	4.646	4.915	4.797	4.754	4.839	4.833	4.873
metab_3030	N-Palmitoyl Valine	LMFA08020120;HMDB0241935	-	338.305	6.2351	0	43.6	-0.122342	3.392	3.358	3.617	4.419	4.212	4.093	3.68	3.353	3.749	4.299	3.869	4.187	4.044	4.043	4.093
metab_3036	Dihydroceramide	HMDB0011761;PW_C002905;HMDB0006752	C12126	330.3	6.2275	0	64.5	-0.293299	4.691	4.869	4.951	4.778	4.819	3.869	3.715	3.842	3.711	4.646	4.568	3.413	4.417	4.427	4.412
metab_3038	(Z)-9-Cycloheptadecen-1-one	HMDB0031336	-	268.263	6.2275	0	63.6	-0.40327	4.339	4.415	4.254	4.49	4.355	4.476	4.338	4.486	4.413	4.508	4.487	4.559	4.368	4.362	4.403
metab_3040	Alpha-Terpineol propanoate	HMDB0032052	-	228.196	6.2275	0	57.7	0.169795	4.784	4.92	4.913	4.809	4.784	4.719	4.67	4.841	4.784	5.123	4.874	4.727	5.474	5.464	5.466
metab_3043	10Z-Nonadecenoic acid	HMDB0013622;LMFA01030362	-	279.268	6.2197	0	30.8	-0.0172742	4.731	4.731	5.024	4.223	4.546	3.513	3.503	3.504	3.522	4.02	4.275	3.62	3.796	3.791	3.596
metab_3046	25-Hydroxy-24-oxocholecalciferol	HMDB0245686	-	478.332	6.2119	0	59.8	5.67055	4.964	3.979	5.146	4.764	3.72	5.453	4.736	4.61	4.443	4.436	4.218	4.742	4.608	4.565	4.605
metab_3054	Pregnan-20-one, 3,17-dihydroxy-, (3alpha)-	HMDB0244771	-	376.284	6.204	0	50	-0.348676	4.951	4.632	4.897	4.921	4.726	4.828	4.454	4.751	4.002	4.663	4.596	4.049	4.66	4.621	4.655
metab_3056	4-Octylphenol	HMDB0246557	C14132	224.201	6.204	59.3	0	0.0922871	4.276	4.255	4.123	4.202	4.364	4.429	4.275	4.494	4.462	4.518	4.374	4.53	4.395	4.379	4.39
metab_3058	Isophorone	HMDB0031195	C14743	156.138	6.204	78.8	0	0.852904	4.721	4.736	4.633	4.699	4.757	4.809	4.658	4.801	4.815	4.806	4.783	4.829	4.77	4.77	4.772
metab_3059	5-Hydroxypentanoic acid	HMDB0061927	C02804	101.06	0.3804	0	38.2	4.24862	5.457	5.482	5.448	5.463	5.44	5.422	5.39	5.394	5.424	5.469	5.504	5.474	5.492	5.486	5.499
metab_3061	2,5-Heptadien-1-ol	HMDB0040339	-	95.0861	6.204	0	47.1	4.77532	5.343	5.394	5.415	5.276	5.244	4.983	4.929	5.007	5.01	5.192	5.306	5.057	5.203	5.203	5.205
metab_3068	Methyl hexadecanoic acid	HMDB0061859	C16995	334.274	6.1885	0	60.4	7.9887	4.822	4.761	5.179	5.057	4.784	4.57	4.115	4.405	3.662	4.664	5.102	4.388	4.516	4.51	4.345
metab_3072	Arctiol	HMDB0301955	-	254.248	6.181	0	73.8	-0.321538	5.587	5.596	5.5	5.596	5.59	5.688	5.651	5.714	5.722	5.689	5.652	5.767	5.669	5.678	5.664
metab_3073	Pheophorbide a	HMDB0256449	C18021	593.276	6.1731	0	48.1	0.0477432	4.055	3.729	3.768	3.749	3.719	5.72	5.257	3.696	3.715	4.058	3.987	3.931	4.507	4.422	4.433
metab_3077	Yucalexin P21	HMDB0036754	-	337.274	6.1731	0	30.1	-0.540807	6.033	6.172	6.157	6.142	6.072	4.889	4.996	5.414	5.297	5.783	6.133	4.791	5.781	5.772	5.774
metab_3078	Drostanolone	HMDB0014996	C14605	305.247	6.1731	0	77.7	-0.371285	5.172	5.417	5.509	5.516	5.302	4.087	4.4	4.711	4.656	5.195	5.506	3.989	5.078	5.067	5.074
metab_3080	(+/-)-2-Hydroxypiperitone	HMDB0303238	C09854	169.122	6.1731	0	32.8	0.290845	5.268	5.238	5.407	4.914	4.981	2.899	2.89	3.998	3.072	4.825	5.06	3.006	4.838	4.832	4.828
metab_3081	Unknown 370	HMDB0039022	-	476.316	6.1655	0	53.6	5.66141	5.302	4.679	4.976	4.949	4.537	5.686	4.874	5.172	4.817	4.77	4.634	5.067	5.062	5.053	5.078
metab_3084	N-Arachidonoyl Valine	HMDB0242006	-	426.3	6.1655	0	57.3	6.49257	5.605	5.461	5.52	5.296	4.969	5.293	4.282	5.286	4.554	5.019	5.064	4.023	5.194	5.143	5.146
metab_3087	3-Ketosphingosine	HMDB0245914;LMSP01010002	C06121	298.274	6.1655	0	71	-0.474743	5.443	5.53	5.72	5.689	5.401	5.573	5.341	5.389	5.401	5.486	5.639	5.462	5.525	5.513	5.521
metab_3089	N-Nervonoyl Tryptophan	HMDB0242101	-	570.458	6.1577	0	73.3	-9.51391	5.265	5.34	5.217	5.221	5.138	5.235	5.234	5.318	5.274	5.321	5.281	5.253	5.347	5.322	5.324
metab_3092	Alpha-Linolenoyl ethanolamide	HMDB0013624	C13828	354.3	6.1577	0	48.8	-0.341594	5.222	5.432	5.221	5.507	5.461	4.37	4.426	4.856	4.722	4.946	5.278	4.157	5.075	5.069	5.089
metab_3095	Cyclohexaneundecanoic acid	HMDB0030997	C12100	251.237	6.1577	0	62.2	-0.0481257	6.03	6.034	6.184	5.719	5.713	4.04	3.876	4.817	4.517	5.568	5.813	4.518	5.607	5.601	5.598
metab_3097	Tetracosatetraenoyl carnitine	HMDB0060158	-	468.389	6.1499	0	32.1	9.86786	4.856	5.07	4.885	4.902	4.864	4.959	4.96	4.966	5.008	4.906	5.019	5.046	5.084	5.078	5.061
metab_3099	Rislenemdaz	HMDB0257242	-	400.218	6.1499	0	32.6	9.35846	5.64	5.706	5.677	5.683	5.684	5.672	5.625	5.627	5.632	5.72	5.682	5.677	5.728	5.72	5.723
metab_3100	Eucarvone	HMDB0302916	C16955	183.138	6.1499	0	42.5	0.636979	5.537	5.524	5.67	5.183	5.166	2.83	2.848	4.31	3.59	5.097	5.273	3.722	5.09	5.083	5.08
metab_3101	Ciprostene	HMDB0250270	-	397.296	6.142	0	73.9	2.58925	4.126	4.091	4.374	5.377	5.47	5.699	5.555	5.097	5.69	5.002	4.679	4.615	5.322	5.282	5.317
metab_3103	Heptaethylene glycol monododecyl ether	HMDB0251574	-	512.416	6.1342	0	37.6	0.207915	5.022	5.127	5.063	5.048	4.997	5.034	5.099	5.103	5.047	5.156	5.089	5.166	5.184	5.167	5.179
metab_3105	Demissidine	LMST01150001;HMDB0303382;HMDB0032023	C17735	482.385	6.1342	0	56.4	1.1262	5.333	5.546	5.371	5.776	5.731	5.647	6.285	5.626	5.587	5.853	5.439	5.578	5.766	5.729	5.761
metab_3108	Octaethyleneglycol monododecyl ether	HMDB0246126	-	556.442	6.1265	0	56	-0.156805	4.998	5.022	4.973	5.058	4.926	4.971	5.024	5.055	5.031	5.075	5.048	5.067	5.144	5.069	5.139
metab_3110	Gemeprost	HMDB0252671	-	359.258	6.1265	0	74	0.3675	4.81	5.173	5.223	5.611	5.046	4.497	4.439	4.384	4.337	5.192	5.541	3.314	4.94	4.913	4.935
metab_3111	4-Androstenediol	HMDB0005849;LMST02020105	C14210	323.258	6.1265	0	77.5	-0.013582	5.666	5.63	5.977	5.664	5.511	4.178	4.471	4.879	4.567	5.435	5.807	4.141	5.338	5.326	5.327
metab_3117	Acetolein	HMDB0303184	-	458.348	6.1109	0	69.7	0.143785	5.136	5.244	5.146	5.117	5.074	5.165	5.132	5.095	5.146	5.206	5.152	5.193	5.258	5.227	5.253
metab_3119	9,10-DHOME	HMDB0004704	C14828	297.242	6.1109	0	71.1	-0.129328	6.631	6.51	6.814	6.233	6.195	4.768	4.606	5.477	5.005	6.168	6.362	4.874	6.157	6.141	6.143
metab_3120	Prostaglandin A1	HMDB0002656;LMFA03010005	C04685	369.262	6.1109	0	53.1	-4.55512	4.922	4.976	5.008	5.14	5.085	5.224	5.113	4.973	5.205	4.951	4.992	4.833	5.126	5.066	5.121
metab_3121	Pregnenolone	HMDB0000253;HMDB0244633;LMST02030088;PW_C000173;MJDBOTE0000783	C01953	349.274	6.1109	0	61.2	-0.0269373	6.565	6.703	6.798	6.559	6.515	6.685	6.499	6.267	6.426	6.484	6.754	6.353	6.498	6.479	6.481
metab_3122	(9Z,11E,13S,15Z)-13-Hydroxyoctadeca-9,11,15-trienoic acid	HMDB0244523	C16316	277.216	6.1109	0	79	0.0758811	6.914	7.056	6.957	6.877	6.894	5.364	5.676	6.234	6.026	6.438	6.797	5.578	6.584	6.573	6.575
metab_3124	2-Fluoroadenosine	HMDB0245130	-	318.123	1.822	0	56.1	7.40102	4.649	4.335	4.41	4.456	4.339	4.183	4.499	4.399	4.412	4.174	4.494	4.407	4.61	4.639	4.606
metab_3131	Lithocholic acid glycine conjugate	PW_C000550;HMDB0000698;LMST05030009	C15557	466.353	6.0952	0	34.4	0.750699	5.126	5.268	4.772	5.724	5.907	5.639	5.743	5.459	5.546	5.859	5.721	5.621	5.65	5.598	5.645
metab_3132	Testosterone enanthate	LMST02020075;HMDB0005814	C08157	401.305	6.0952	0	49	0.652546	5.045	5.062	4.682	5.275	5.514	5.043	4.878	5.103	5.085	5.251	5.015	5.093	5.143	5.123	5.138
metab_3138	Cuminaldehyde	HMDB0002214	C06577	149.096	6.0952	47.8	0	0.430119	5.085	5.075	5.16	5.062	5.018	4.894	4.847	4.901	4.875	5.106	5.091	4.929	4.937	4.934	4.932
metab_3143	3beta,7alpha-Dihydroxy-5-cholestenoate	HMDB0012454;PW_C007981	C17335	397.31	6.0874	0	72	-0.384559	5.312	5.34	5.319	6.086	6.094	5.603	5.613	5.541	5.566	5.896	5.628	5.635	5.704	5.687	5.7
metab_3144	5beta-Cholanic acid	HMDB0247018	C19642	383.294	6.0874	0	35.6	5.09744	5.312	5.184	4.765	5.71	5.925	5.258	5.16	5.335	5.293	5.604	5.47	5.345	5.481	5.464	5.476
metab_3152	24-Epibrassinolide	HMDB0034081;HMDB0041130	C11049	498.379	6.0796	0	30.4	0.525024	4.895	4.87	5.12	4.882	4.96	5.021	5.01	4.969	4.835	5.018	4.497	4.818	5.047	5.022	5.042
metab_3155	Gamma-Linolenic Acid	PW_C001772;HMDB0003073;LMFA01030141;MJDBOTE0001062	C06426	296.258	6.0796	74.1	0	0.0311054	5.909	6.135	5.871	6.038	5.901	5.982	5.757	5.692	5.853	5.95	6.187	6.041	6.021	6.012	6.013
metab_3156	Sanfetrinem	HMDB0257478	-	299.16	1.8298	0	59.8	0.394987	4.963	4.962	4.843	4.909	4.701	4.984	4.877	4.893	4.873	4.604	4.715	4.868	4.862	4.885	4.857
metab_3157	Curdione	HMDB0034714	C17493	219.174	6.0796	0	71.7	0.333151	4.908	5.191	4.946	5.077	5.009	3.678	3.825	4.262	3.96	4.799	5.212	3.551	4.754	4.723	4.749
metab_3160	Hexadecanedioic acid	HMDB0304377;HMDB0000712;HMDB0000672;LMFA01170022	C08260;C19615	269.211	6.0718	0	47.3	0.19271	5.661	5.498	5.922	5.336	5.094	3.559	3.105	3.106	3.124	5.184	5.54	3.222	5.171	5.16	5.161
metab_3164	PE(18:3(6Z,9Z,12Z)/16:0)	PW_C005169;LMGP02010685;HMDB0009121	C00350	678.479	6.0641	0	76.3	-9.46423	5.618	5.645	5.586	5.506	5.576	5.627	5.552	5.597	5.59	5.692	5.605	5.608	5.652	5.625	5.647
metab_3167	12alpha-hydroxy-3-oxo-5beta-cholan-24-oic Acid	LMST04010168;HMDB0062742	-	355.263	5.8456	0	70.3	0.173697	6.624	7.667	6.001	7.847	8.046	7.517	7.651	7.189	7.236	8.029	7.62	7.588	7.723	7.709	7.712
metab_3168	Glutarate semialdehyde	HMDB0012233	C03273	99.0446	0.4102	0	42.2	4.53182	6.027	6.039	6.026	6.004	5.982	5.952	5.944	5.929	5.928	6.002	5.987	5.963	6.011	6.008	6.006
metab_3170	Pregnanetriolone	HMDB0041997	C15368	383.28	6.0641	0	56.7	2.11704	4.34	4.319	4.571	5.116	5.109	5.703	5.561	5.119	5.646	4.448	4.399	4.151	5.333	5.317	5.318
metab_3171	All-trans-Farnesyl acetate	HMDB0240268	-	265.216	6.0641	47.3	0	0.315192	5.153	5.134	5.363	5.027	4.851	3.206	3.197	3.198	3.216	4.797	5.151	3.314	4.701	4.673	4.674
metab_3176	7-Ketolithocholic Acid	HMDB0000467;MJDBDZS0000016	-	408.311	6.0563	81.8	0	0.168436	5.243	5.194	5.24	5.127	5.057	4.988	5.138	4.957	4.916	5.078	4.777	4.976	5.146	5.115	5.117
metab_3178	Keto-3-deoxy-D-manno-octulosonic acid	HMDB0244292	C01187	239.077	1.8377	0	56	5.66036	2.999	2.965	3.004	5.398	5.291	3.489	3.867	2.933	3.607	3.207	3.886	4.007	4.269	4.287	4.29
metab_3190	6-Hydroxypentadecanedioic acid	HMDB0031885	-	311.183	6.025	0	34.1	-1.04271	5.401	5.331	5.421	5.186	5.217	5.204	5.171	5.211	5.176	5.256	5.403	5.244	5.318	5.296	5.313
metab_3191	12-OPDA	HMDB0301804	C01226	293.211	6.025	79.7	0	0.0062022	6.842	6.994	6.909	6.674	6.642	5.716	5.689	5.932	5.775	6.423	6.73	5.418	6.487	6.47	6.471
metab_3193	(S)-[8]-Gingerol	HMDB0033615	C17495	323.222	6.0172	0	50	0.394961	5.471	5.785	5.65	5.462	5.411	4.324	4.198	3.24	4.208	5.202	5.522	2.917	5.182	5.167	5.177
metab_3195	TetraHCA	HMDB0062534	-	484.364	6.0094	0	77.6	0.756253	5.659	5.7	5.992	5.386	5.722	5.813	5.837	5.776	5.797	5.992	5.761	5.938	5.827	5.82	5.845
metab_3197	Epsilon-(gamma-Glutamyl)-L-lysine	HMDB0257624	-	298.14	1.7734	0	48.8	8.32056	5.041	4.909	4.913	3.764	4.602	4.136	4.616	4.521	4.7	3.875	4.557	4.471	4.683	4.678	4.688
metab_3198	Dimethyltriazenoimidazole carboxamide	HMDB0258139	-	165.088	6.0016	0	30.2	0.019398	5.436	5.419	5.462	5.401	5.376	5.294	5.177	5.288	5.243	5.421	5.414	5.367	5.43	5.427	5.426
metab_3199	Beta-Alanyl-L-lysine	HMDB0060442	C05341	452.323	5.9937	0	31.4	8.54892	5.5	5.52	5.594	5.559	5.564	5.548	5.507	5.53	5.543	5.646	5.559	5.673	5.651	5.643	5.645
metab_3201	24,24-Dfhv	HMDB0245663	-	454.353	5.9859	0	81.5	8.4204	5.904	5.895	5.813	6.019	6.134	6.044	6.093	6.064	6.044	5.999	5.949	6.025	6.061	6.055	6.053
metab_3204	N-Palmitoyl Lysine	HMDB0241929	-	385.342	5.9781	0	61.2	0.131669	5.286	4.976	5.069	4.683	4.033	5.119	5.061	5.058	4.864	5.164	5.263	5.452	4.97	4.927	4.965
metab_3205	12-Oxo-2,3-dinor-10,15-phytodienoic acid	HMDB0032090	-	229.159	5.9781	0	76.1	0.52927	4.719	4.686	4.634	4.756	4.773	4.753	4.698	4.702	4.683	4.752	4.727	4.639	4.76	4.755	4.762
metab_3213	7alpha,17beta-Dihydroxyandrost-4-en-3-one	LMST02020068;HMDB0247408	C05291	287.201	5.9703	0	77.3	0.025238	4.929	4.935	5.042	4.993	5.013	4.778	4.831	4.878	4.887	5.032	5.031	4.886	4.974	4.962	4.964
metab_3214	Falcarindiol	LMFA05000658;HMDB0244257;HMDB0033941	C08449	261.185	5.9703	0	41.2	0.0839739	5.714	5.746	5.73	5.75	5.728	5.692	5.681	5.688	5.7	5.779	5.789	5.698	5.736	5.718	5.732
metab_3215	Fumagillol	HMDB0252515	-	247.169	5.9703	0	57.5	0.198483	5.79	5.817	5.762	5.817	5.829	5.821	5.792	5.79	5.824	5.874	5.873	5.835	5.847	5.835	5.847
metab_3216	Nandrolone	HMDB0002725;LMST02010044	C07254	239.179	5.9703	46.2	0	-0.0241698	5.349	5.369	5.305	5.329	5.382	5.388	5.406	5.356	5.398	5.426	5.407	5.351	5.374	5.368	5.395
metab_3217	(4E,7E,10E,13E)-Hexadeca-4,7,10,13-tetraenoic acid	HMDB0253125	-	213.164	5.9703	0	68.8	0.22618	5.785	5.804	5.753	5.765	5.822	5.819	5.799	5.786	5.799	5.841	5.823	5.812	5.836	5.83	5.843
metab_3221	4,4alpha,5,6-Tetrahydro-7-methyl-2(3H)-naphthalenone	HMDB0039803	-	145.101	5.9703	0	58.2	0.395868	5.764	5.898	5.759	5.916	5.955	5.786	5.802	5.723	5.77	5.937	5.876	5.796	5.863	5.847	5.858
metab_3224	Nuatigenin	HMDB0301755;LMST01090001	C04715	413.305	5.9624	0	51.1	-0.414516	6.123	6.12	6.193	6.161	6.228	6.446	6.251	6.139	6.214	6.314	6.181	6.313	6.242	6.229	6.237
metab_3226	Prostaglandin B1	LMFA03010131;HMDB0002982	C00959	301.216	5.9624	0	80.8	-0.185128	5.935	6.035	6.075	6.269	6.103	5.673	5.665	5.546	5.561	6.055	6.109	5.506	5.916	5.887	5.911
metab_3227	Curcumenol	HMDB0033960;MJDBOTE0000956	C16942	235.169	5.9624	53.4	0	0.217641	5.104	5.247	5.089	5.123	5.083	4.59	4.494	4.67	4.585	4.99	5.211	4.608	4.949	4.939	4.941
metab_3228	4-Heptyloxyphenol	HMDB0246434	C14236	173.133	5.9624	0	61.3	0.596813	5.219	5.314	5.266	5.313	5.298	5.157	5.142	5.101	5.14	5.248	5.266	5.134	5.226	5.22	5.224
metab_3230	Linalyl acetate	HMDB0039522;LMPR0102010009	C09863	161.132	5.9624	0	47.9	0.317388	5.526	5.644	5.548	5.604	5.593	5.321	5.299	5.292	5.305	5.514	5.55	5.297	5.495	5.489	5.493
metab_3231	2,6-Dimethylnaphthalene	HMDB0059764	C14330	157.101	5.9624	83.9	0	0.537951	5.421	5.552	5.429	5.596	5.631	5.502	5.475	5.384	5.454	5.611	5.546	5.457	5.525	5.517	5.526
metab_3232	(S)-(-)-Perillyl alcohol	HMDB0003634	C02452	135.117	5.9624	67.9	0	0.927593	5.496	5.582	5.571	5.47	5.464	5.124	5.091	5.12	5.168	5.372	5.467	5.125	5.362	5.363	5.367
metab_3233	Trans-Cinnamyl alcohol	HMDB0029698	C02394	117.07	5.9624	0	51.5	2.40957	5.359	5.453	5.388	5.519	5.453	5.199	5.189	5.14	5.146	5.428	5.475	5.15	5.336	5.329	5.333
metab_3244	(10E,12Z)-(9S)-9-Hydroperoxyoctadeca-10,12-dienoic acid	HMDB0062434;HMDB0303982	C14827	330.264	5.9469	0	49.1	-0.219504	6.445	6.511	6.464	6.279	6.3	4.776	4.849	5.558	5.292	5.825	6.158	4.942	6.001	5.985	5.987
metab_3253	Cinobufagin	HMDB0250266;LMST01130032	C16931	460.269	5.9391	0	46.6	0.0451342	5.355	5.088	5.278	5.162	5.188	4.998	5.1	5.242	5.163	5.307	5.147	5.221	5.358	5.334	5.336
metab_3254	Harmaline	HMDB0030310	C06536	446.254	5.9391	0	33.5	-2.93478	4.777	4.664	4.708	4.475	4.714	4.714	4.685	4.927	4.654	4.817	4.845	4.757	5.007	4.985	5.002
metab_3257	22-Hydroxydocosanoic acid	HMDB0302963;HMDB0304091	C19623	395.295	5.9391	0	71.1	6.43137	4.54	4.683	4.524	5.533	5.406	4.913	5.226	4.763	4.851	5.139	4.905	5.005	5.03	4.979	5.025
metab_3258	17alpha-Methylestradiol	HMDB0244778	C14483	319.227	5.9391	0	50.3	0.752927	5.749	5.779	5.985	5.93	5.633	4.531	4.355	4.655	4.239	5.564	5.773	3.774	5.451	5.439	5.441
metab_3260	Lysylisoleucine	HMDB0028954;HMDB0028955	-	260.197	0.5858	0	48	-0.0205085	5.332	5.183	5.196	5.068	5.074	4.819	4.925	5.125	5.141	4.85	5.047	5.028	5.059	5.039	5.041
metab_3262	Chavicol	HMDB0034107	C16930	135.081	5.9391	42.1	0	0.887184	5.159	5.151	5.224	5.102	5.074	4.877	4.812	4.968	4.93	5.148	5.197	4.981	5.092	5.086	5.101
metab_3272	7a,12a-Dihydroxy-3-oxo-4-cholenoic acid	HMDB0000447	C15568	387.253	5.9313	0	71.9	-0.0962546	6.18	6.227	6.16	5.931	6.018	6.083	6	6.073	6.005	6.041	5.982	6.118	6.136	6.115	6.132
metab_3273	Resolvin D2	LMFA04030001;HMDB0002294	C18179	341.211	5.9313	0	66.3	0.409338	5.316	5.285	5.226	5.756	5.502	4.929	4.814	4.683	4.58	5.384	5.517	3.622	5.14	5.128	5.135
metab_3274	N-Choloylglycine	HMDB0000148;HMDB0255104;HMDB0000138	C01921;C00025	948.652	5.9157	0	84.1	-0.143136	5.58	4.819	5	4.387	5.393	6.538	6.075	5.651	5.199	4.368	5.061	5.261	5.66	5.591	5.654
metab_3297	Mycorradicin	HMDB0302033	C20426	266.139	5.9079	0	54.9	0.124079	4.497	4.015	3.792	4.744	4.397	5.735	5.713	4.785	5.071	4.419	4.657	4.522	5.004	4.988	4.989
metab_3305	Dehydroepiandrosterone	HMDB0000077;HMDB0005962;LMST02020021;PW_C000054;MJDBOTE0001055	C01227	253.195	5.9001	77.7	0	0.392299	5.131	5.486	5.221	5.589	5.562	5.356	5.475	5.251	5.281	5.355	5.218	5.335	5.353	5.287	5.288
metab_3332	Indole	HMDB0035924;HMDB0000738	C00463;C19907	118.065	5.8846	32.2	0	2.54954	5.765	5.843	5.811	5.772	5.764	5.524	5.48	5.528	5.51	5.731	5.765	5.526	5.695	5.694	5.696
metab_3335	Styrene	HMDB0034240	C19506;C07083	105.07	5.8846	71.7	0	4.32439	5.938	5.964	5.939	5.93	5.975	5.798	5.799	5.853	5.841	5.991	5.968	5.855	5.97	5.963	5.967
metab_3350	20-hydroxy LTB4	LMFA03020018;HMDB0001509	C04853	375.217	5.8611	60.9	0	7.09683	5.496	5.52	5.328	5.596	5.4	5.025	4.226	4.362	3.674	5.357	5.603	3.894	5.241	5.214	5.215
metab_3353	3-Hydroxy-7,12-Diketocholanoic Acid	MJDBDZS0000044	-	405.264	5.8611	65.3	0	0.488528	5.529	5.626	5.414	5.547	5.698	5.478	5.406	4.943	5.076	5.569	5.605	5.325	5.568	5.551	5.564
metab_3359	(11E,15Z)-9,10,13-Trihydroxy-11,15-octadecadienoic acid	-	-	346.259	5.8611	63.8	0	0.229166	6.023	6.184	6.051	5.863	5.881	4.415	3.963	5.009	4.419	5.378	5.818	3.889	5.643	5.635	5.639
metab_3360	1-[2,3-Dimethyl-2-(2-methylbut-3-en-2-yl)furan-3-yl]-3,5-dihydroxy-4-methoxyhexan-2-one	HMDB0247708	-	344.243	5.8611	0	32.1	-0.219145	6.082	6.234	6.207	5.983	5.943	4.965	4.601	4.826	4.567	5.75	6.08	4.594	5.76	5.742	5.75
metab_3361	Neocnidilide	HMDB0034450	C17002	195.138	5.8611	48.3	0	0.819056	5.415	5.573	5.453	5.396	5.409	4.274	4.513	4.775	4.62	5.07	5.337	4.498	5.22	5.217	5.215
metab_3373	Biliverdin	PW_C000797;HMDB0001008	C00500	583.255	5.8456	76.5	0	0.577453	6.615	6.703	6.452	6.411	5.81	6.421	6.965	6.519	5.292	5.308	6.322	6.246	6.24	6.216	6.235
metab_3375	Abscisic alcohol	HMDB0039635	C13456	542.351	5.8456	0	63.4	7.56459	6.077	6.162	5.999	6.146	6.048	6.648	6.616	6.272	6.293	6.352	6.313	6.458	6.506	6.478	6.501
metab_3378	(E,E)-11,13-Octadecadien-9-ynoic acid	HMDB0034382	-	241.195	5.8456	0	60.8	0.0639187	4.61	5.186	4.536	5.258	5.448	4.924	5.056	4.739	4.699	5.364	5.023	4.922	5.145	5.114	5.116
metab_3383	(Z)-3-Methyl-2-(2-pentenyl)-2-cyclopenten-1-one	HMDB0035601	C08490	147.117	5.8456	0	44.7	0.300001	4.846	5.143	4.828	5.166	5.248	4.843	4.936	4.701	4.777	5.197	5.041	4.806	5.061	5.046	5.056
metab_3387	N-(3-Amino-3-oxopropyl)-L-valine	HMDB0246894	-	440.247	5.8377	0	35	-3.32972	4.472	3.853	3.948	4.432	3.704	5.632	5.551	4.441	4.544	4.705	4.817	5.235	4.932	4.891	4.892
metab_3395	25-Hydroxyvitamin D3-26,23-lactol	HMDB0060127	-	472.342	5.8299	0	31.7	0.785677	4.939	4.44	4.516	4.886	4.25	5.48	5.653	4.704	4.696	5.033	4.327	5.239	4.974	4.915	4.97
metab_3403	5-Cholesten-3beta-25-diol-3-sulfate	HMDB0259391	-	500.34	5.8221	0	63.8	-0.840805	5.575	5.264	5.631	4.363	5.344	5.301	5.158	5.589	5.686	5.262	5.755	5.716	5.605	5.577	5.599
metab_3406	3-hydroxypentadecanoyl carnitine	HMDB0061641	-	384.311	5.8221	0	41.3	0.134507	5.306	5.182	5.313	5.25	4.928	5.757	5.756	4.817	5.069	5.32	5.265	5.074	5.332	5.319	5.321
metab_3407	N-Stearoyl Serine	HMDB0241949;LMFA08020102	-	372.311	5.8221	0	56.3	0.387058	5.596	5.525	5.676	5.651	5.421	5.919	5.971	5.381	5.391	5.693	5.59	5.488	5.641	5.627	5.629
metab_3409	Nonadecanoic acid	HMDB0000772;LMFA01010019	C16535	316.321	5.8221	0	35.8	0.0424429	5.801	5.689	5.744	5.617	5.704	5.697	5.613	5.569	5.541	5.653	5.789	5.8	5.868	5.849	5.85
metab_3412	Pelargonic acid	LMFA01010009;HMDB0000847	C01601	200.165	5.8221	0	37.5	0.780264	4.404	4.081	4.841	3.568	3.904	2.906	2.897	2.897	2.916	3.087	4.061	3.013	3.723	3.7	3.786
metab_3415	(R-(R*,S*))-3-(3-Cyclohexyl-3-hydroxypropyl)-2,5-dioxoimidazolidine-4-heptanoic acid	HMDB0249486	-	410.269	5.8143	0	31	9.80268	4.403	4.211	4.369	4.733	5.077	5.247	4.031	3.809	3.97	4.202	4.659	4.455	4.745	4.738	4.776
metab_3417	Lactucin	HMDB0035814	C09489	309.133	5.8143	0	67	-0.0561296	3.68	3.646	3.685	4.502	4.615	4.943	5.234	4.621	4.951	4.256	3.713	3.76	4.433	4.395	4.397
metab_3418	Alpha-Terpineol acetate	HMDB0032051	C12300	214.18	5.8143	0	40.5	0.356039	5.006	5.05	4.997	5.053	5.143	4.953	4.838	4.94	4.982	5.15	5.039	5.045	5.19	5.214	5.185
metab_3421	Indole-3-acetamide	HMDB0029739	C02693	175.087	1.9133	76.3	0	0.562193	4.619	4.171	4.563	4.477	4.886	4.231	4.13	4.493	4.872	3.962	4.456	4.108	4.695	4.693	4.695
metab_3423	N-Linoleoyl Histidine	HMDB0241977	-	462.267	5.8064	0	60.7	-6.96897	7.747	7.493	7.571	8.067	7.45	7.44	7.818	8.15	7.862	7.843	7.247	7.483	7.096	7.095	7.131
metab_3425	Anisperimus	HMDB0248445	-	402.322	5.8064	0	54.9	7.18344	4.96	5.029	5.03	4.871	4.856	5.135	4.96	4.802	4.787	5.035	5.06	5.107	5.076	5.049	5.05
metab_3429	Palmitelaidic acid	HMDB0003229;LMFA01030057;HMDB0012328	C08362	272.258	5.7986	0	65.1	0.0277289	5.518	5.479	5.385	5.236	5.57	5.871	5.524	5.22	5.367	5.558	5.541	5.63	5.586	5.561	5.562
metab_3430	1,2-Cyclohexanediol, 1-methyl-4-(1-methylethenyl)-	HMDB0256048	C18020	358.295	5.7986	0	51.7	-0.0183042	5.856	5.795	5.745	5.933	5.753	6.286	6.269	5.44	5.857	6.119	6.026	5.866	6.005	5.994	5.996
metab_3439	7-Ketodeoxycholic Acid	HMDB0000391;MJDBDZS0000043	-	407.279	5.7831	76.3	0	0.414423	4.324	5.017	3.908	6.119	6.261	5.285	5.809	4.907	5.108	6.342	5.868	5.678	5.928	5.915	5.923
metab_3440	4-oxo-Retinoic acid	HMDB0006285;PW_C002706	C16678	646.416	5.7831	0	48.5	9.9214	6.665	7.028	6.88	6.475	6.691	6.016	6.264	6.339	6.403	6.695	6.444	6.788	5.451	5.375	5.551
metab_3442	Persicachrome	HMDB0036425	-	426.301	5.7831	0	46.8	0.958961	3.675	4.834	3.884	5.48	5.707	4.889	3.935	1.66	0.6657	4.541	2.802	1.3	4.833	4.793	4.827
metab_3444	5alpha-Cyprinol	HMDB0247015	C16890	417.336	5.7831	0	85.5	0.0696081	6.89	7.426	7.166	6.979	7.03	7.166	7.576	7.168	7.05	6.968	7.069	7.247	7.392	7.394	7.342
metab_3445	Aminopentol	HMDB0248328	C19805	405.348	5.7831	0	61.3	5.61292	4.866	5.05	5.551	4.281	3.95	4.414	3.653	3.653	3.686	4.904	5.494	3.919	4.796	4.767	4.792
metab_3450	Tridec-10-enoylcarnitine	HMDB0241318	-	356.279	5.7753	0	45.1	-0.384482	5.771	5.837	5.784	5.961	5.876	6.153	6.156	5.5	5.763	6.1	5.828	5.794	5.98	5.973	5.964
metab_3451	16-Hydroxyhexadecanoic acid	HMDB0006294	C18218	290.269	5.7753	0	49.8	-0.183679	4.682	4.717	4.702	4.766	4.651	4.834	4.697	4.499	4.413	4.734	4.861	4.856	4.852	4.846	4.857
metab_3457	Glutathione episulfonium ion	HMDB0060479	C14874	376.143	5.7675	0	54.8	4.46821	4.489	4.639	4.18	3.69	3.66	4.462	3.637	3.637	3.655	3.671	4.496	4.758	4.598	4.503	4.636
metab_3460	N-Eicosapentaenoyl Lysine	HMDB0242075	-	430.316	5.7597	0	55.4	-7.61116	5.649	5.7	5.457	5.461	5.641	5.403	5.682	5.409	5.569	5.473	5.324	5.371	5.512	5.501	5.507
metab_3471	Anabasine	HMDB0004350	C06180	342.264	5.7519	0	49.7	-3.90379	6.161	6.235	6.15	6.321	6.293	6.548	6.689	6.122	6.36	6.312	6.161	6.193	6.354	6.348	6.347
metab_3472	Mogrol	HMDB0254830	C21782	494.421	5.7441	0	45.3	0.451454	4.804	4.619	3.734	3.715	3.769	3.671	3.661	4.127	4.514	3.832	4.883	5.152	4.825	4.818	4.843
metab_3473	Rocuronium	HMDB0014866	C07556	494.384	5.7441	0	33.1	-4.30829	4.205	4.874	4.119	4.738	4.586	5.181	5.058	4.215	4.989	5.169	4.488	4.902	4.949	4.899	4.944
metab_3474	Scymnol	LMST04030173;HMDB0258186	C16260	433.332	5.7441	0	70.2	0.612464	4.017	4.889	3.514	4.325	5.294	5.429	4.674	4.514	3.439	4.711	5.169	4.908	3.533	3.567	3.513
metab_3478	Beta-Micropteroxanthin	HMDB0038505	-	379.3	5.7441	0	66.6	0.00683552	5.518	6.296	5.787	6.434	6.377	6.064	6.185	5.99	5.486	5.594	5.566	5.95	5.671	5.545	5.562
metab_3479	8-Dodecenoylcarnitine	HMDB0241214	-	364.248	5.7441	0	81.7	7.13123	4.223	4.381	4.929	4.346	3.998	5.015	4.938	3.488	3.506	4.234	4.994	3.604	4.509	4.514	4.511
metab_3482	5-Methoxyindoleacetate	HMDB0004096;PW_C002060	C05660	188.071	5.7441	0	81.1	0.0870746	3.079	3.787	3.28	2.957	2.927	3.097	4.104	3.686	2.922	2.937	3.894	3.41	3.488	3.32	3.488
metab_3485	N-Stearoyl Glutamine	HMDB0241941;LMFA08020130	-	377.316	5.7363	0	75.5	0.433368	5.07	5.188	5.757	4.831	4.59	4.251	3.401	3.401	3.42	5.257	5.789	3.517	4.873	4.888	4.869
metab_3487	12-Hydroxydodecanoylcarnitine	HMDB0241208	-	360.274	5.7363	0	34.2	0.215236	5.507	5.595	5.465	5.192	5.346	5.446	5.559	4.943	5.246	5.427	5.153	5.268	5.397	5.393	5.395
metab_3490	(25R)-3beta-hydroxycholest-5-en-7-one-26-oate	HMDB0062613	-	494.323	5.7284	0	55.7	-2.80479	6.26	5.906	6.633	5.753	6.349	4.706	1.874	4.432	1.893	4.895	4.997	4.077	5.673	5.667	5.658
metab_3497	PGD2 ethanolamide	HMDB0013629	-	428.301	5.7207	0	58.2	0.646432	5.822	6.066	5.644	5.847	5.884	5.78	6.014	5.704	5.828	5.777	5.777	5.667	5.826	5.818	5.82
metab_3499	(10E)-8-Hydroxydodec-10-enoylcarnitine	HMDB0241225	-	340.249	5.7207	0	59.1	1.29505	5.359	5.504	5.24	5.271	5.315	5.663	5.947	5.195	5.505	5.39	5.344	5.404	5.478	5.476	5.473
metab_3504	Trans-3-Feruloylcorosolic acid	HMDB0040496	-	648.406	5.7132	0	71.2	4.83824	3.902	4.906	4.547	5.772	5.391	6.07	5.83	3.75	3.768	4.431	3.849	4.912	5.074	5.045	5.07
metab_3506	Procurcumadiol	HMDB0034721	-	542.351	5.7132	0	56.4	6.97862	4.795	4.824	4.725	4.639	4.605	5.184	5.235	4.095	4.113	5.02	4.736	5.084	4.991	4.954	4.986
metab_3507	LysoPE(22:4(7Z,10Z,13Z,16Z)/0:0)	HMDB0011523	-	512.317	5.7132	0	51	5.80361	3.242	3.308	4.312	2.999	3.6	4.236	3.767	2.946	3.133	5.842	4.817	5.1	4.667	4.612	4.664
metab_3510	3-Hydroxytetradeca-8,10,12-trienoylcarnitine	HMDB0241410	-	382.259	5.7132	0	43.5	0.119459	5.622	5.645	5.528	5.367	5.417	5.843	5.911	5.227	5.544	5.543	5.38	5.458	5.6	5.588	5.59
metab_3515	Monocrotaline	HMDB0034363	C10350	348.14	1.9367	0	43.2	-4.7652	5.516	5.364	5.596	3.943	3.695	4.593	4.919	5.448	5.224	4.848	5.522	5.449	5.343	5.32	5.335
metab_3517	3-(3-Methyl-5-pentylfuran-2-yl)propanoylcarnitine	HMDB0241844	-	385.27	5.7054	0	31.7	-0.358558	5.009	4.993	4.791	4.986	4.658	4.661	4.972	3.671	4.926	4.635	4.532	4.642	4.948	4.956	4.946
metab_3519	N-heptanoyl-homoserine lactone	LMFA08030006	C11844	214.144	5.7054	40.3	0	0.383296	4.759	4.706	4.782	3.685	3.735	3.535	3.525	3.526	3.545	3.56	3.996	3.642	3.623	3.659	3.651
metab_3520	LysoPE(22:6(4Z,7Z,10Z,13Z,16Z,19Z)/0:0)	HMDB0011526	-	589.302	5.6975	0	36	2.13809	3.439	3.405	3.444	4.355	3.396	4.201	4.7	3.372	3.391	4.503	3.851	4.932	3.748	3.722	3.832
metab_3523	4-Hydroxy-3-(3-methyl-2-butenyl)acetophenone	HMDB0030770	C10702	409.233	5.6975	0	44.9	-9.59926	4.182	4.456	3.791	3.342	3.517	3.861	4.575	3.104	4.662	3.137	3.628	3.79	4.475	4.469	4.454
metab_3526	1-Hexanol	HMDB0012971	C00854	246.243	5.6975	0	42.5	0.0500286	4.435	4.399	4.49	4.598	4.309	4.315	4.141	3.364	3.86	4.452	4.522	4.422	4.789	4.78	4.784
metab_3527	Ethyl isothiocyanate	HMDB0303226	-	88.0222	5.6975	0	44.3	7.0914	3.762	3.746	3.692	3.529	3.672	3.702	3.186	3.187	3.441	3.828	3.81	3.868	3.854	3.879	3.85
metab_3528	LysoSM(d18:1)	HMDB0006482	C03640	510.317	5.6897	0	35.5	0.334463	5.455	5.061	5.877	4.801	5.351	3.179	3.16	3.696	3.633	5.652	4.023	3.992	4.122	4.126	4.127
metab_3529	DG(20:3(6,8,11)-OH(5)/0:0/2:0)	HMDB0297054	-	477.26	5.6897	0	51.8	-2.54763	4.945	4.897	4.419	5.044	5.114	4.731	5.423	4.753	5.06	4.919	5.147	5.165	5.015	5.008	5.021
metab_3530	6-Hydroxytrideca-8,10-dienoylcarnitine	HMDB0241333	-	402.285	5.6897	0	73.4	0.417656	5.584	5.622	5.558	5.384	5.518	5.355	5.663	5.414	5.68	5.591	5.358	5.462	5.566	5.559	5.563
metab_3535	Salmefamol	HMDB0257468	C11771	680.394	5.6819	0	47	5.84466	4.244	4.836	5.578	5.007	5.089	6.046	5.964	4.838	5.504	5.312	4.961	5.092	5.33	5.33	5.324
metab_3536	(Z)-But-1-ene-1,2,4-tricarboxylate	HMDB0060320	C04002	189.039	1.9446	0	39.1	0.307865	4.012	4.279	4.416	4.351	4.711	4.196	4.867	4.619	5.109	4.49	4.379	4.65	4.723	4.717	4.727
metab_3540	(9E)-3-Hydroxytetradec-5-enedioylcarnitine	HMDB0241371	-	380.243	5.6819	0	42.4	0.046468	4.702	4.695	4.368	4.336	4.304	5.456	5.532	3.646	4.784	4.64	4.658	4.206	4.665	4.668	4.66
metab_3548	Nornicotine	HMDB0001126;PW_C000880	C06524	314.233	5.674	0	47.4	-4.6984	6.728	6.743	6.766	7.002	7	7.118	7.232	6.64	7.024	6.837	6.892	6.885	6.921	6.915	6.917
metab_3549	2,6-Di-Tert-Butylpyridine	-	-	209.201	5.674	57.8	0	0.601515	4.544	4.707	4.17	4.038	4.184	2.913	2.904	2.905	2.923	4.253	4.809	3.021	3.792	3.84	3.841
metab_3550	Peiminine	HMDB0256206	C10808	452.312	5.6664	0	66.3	-2.94201	6.478	5.822	6.98	5.672	5.921	5.074	5.367	4.577	4.899	5.235	5.25	4.895	5.853	5.847	5.851
metab_3551	4a-Methylzymosterol-4-carboxylic acid	HMDB0006927;HMDB0001181;PW_C003009	C06050;C15808	443.348	5.6664	0	59.2	-8.92681	5.338	4.312	5.626	4.006	3.663	3.455	3.446	3.446	3.465	3.48	3.546	3.562	4.151	4.136	4.138
metab_3555	Jasmonic acid	LMFA02020001;HMDB0032797	C08491	421.258	5.6585	0	50.9	-0.187978	4.244	4.218	3.994	4.528	4.938	4.41	4.153	3.635	3.902	4.602	4.557	3.751	4.29	4.236	4.304
metab_3560	PA(8:0/i-20:0)	PW_C064078;HMDB0115693	C00416	557.399	5.6508	0	70.5	3.38898	6.261	6.012	5.94	5.936	5.926	5.378	5.444	5.57	6.038	5.893	5.912	6.241	5.999	5.992	6.021
metab_3565	Tyramine	HMDB0000306;PW_C000210;MJDBOTE0000392	C00483	120.081	5.6508	67.6	0	2.07074	4.469	4.411	4.625	4.854	5.278	5.044	4.694	4.784	4.775	4.362	4.354	4.125	4.663	4.657	4.654
metab_3570	S-Adenosylhomocysteine	PW_C000749;HMDB0000939	C00021	367.118	5.6436	0	30.3	-1.0614	5.048	5	4.623	4.278	4.358	4.905	4.843	4.794	4.731	4.139	4.853	4.582	4.685	4.679	4.694
metab_3584	Ethyl butylacetylaminopropionate	HMDB0246904	C18830	198.149	5.6221	0	38.9	0.491599	4.033	4.052	4.336	4.199	3.955	4.026	3.767	4.465	3.862	3.909	3.82	3.62	3.991	4.002	4.003
metab_3586	3-Hydroxydodecanedioic acid	HMDB0000413	-	288.181	5.6157	0	61	0.28371	4.211	4.117	4.864	3.846	3.357	2.93	2.921	2.922	2.94	3.022	3.021	3.038	3.466	3.459	3.485
metab_3589	3-hydroxydecanoyl carnitine	HMDB0061636	-	332.243	5.6088	0	44.7	-0.216207	5.497	5.478	5.45	5.153	5.355	5.401	5.472	5.225	5.446	5.491	5.244	5.455	5.462	5.456	5.472
metab_3600	Nicotyrine	HMDB0255591	C10161	159.092	5.587	0	41.9	0.172418	4.221	4.487	4.107	3.671	4.064	4.432	5.052	4.511	4.487	4.402	4.743	4.694	4.58	4.57	4.572
metab_3601	5-(Hexahydro-2-oxo-1H-thieno[3,4-D]imidazol-6-YL)pentanal	HMDB0246728	-	211.09	5.5818	0	31.9	0.17127	4.16	4.287	3.929	3.603	4.083	3.559	3.55	4.001	3.938	4.445	4.187	4.515	4.178	4.191	4.174
metab_3603	(1'R)-Nepetalic acid	HMDB0036117	-	202.144	5.5774	0	36.6	0.646056	2.842	3.492	4.068	4.571	4.97	4.369	4.04	4.097	3.951	4.492	4.401	2.851	4.2	4.177	4.195
metab_3604	10-Nitrolinoleic acid	HMDB0005049;LMFA01120001	C13800	308.222	5.5724	0	79	-0.360622	5.659	5.595	5.637	5.797	5.786	4.078	3.996	4.33	4.001	4.884	5.143	4.454	5.17	5.155	5.165
metab_3606	Precocene II	HMDB0256742	C09018	221.117	5.5621	0	53.5	0.463827	4.382	4.482	4.359	4.42	4.25	4.514	4.276	3.62	4.06	4.536	4.687	3.951	4.319	4.327	4.328
metab_3613	N-Acetyl-leukotriene E4	HMDB0005084;LMFA03020079;LMFA03020078;LMFA03020008	C11361	514.283	5.5439	0	41	-0.245204	5.71	5.687	5.773	5.782	5.767	5.79	6.09	5.88	5.854	5.8	5.737	5.809	5.683	5.677	5.686
metab_3614	Tanacetol A	HMDB0035722	-	312.217	5.5439	0	72	-0.491719	5.959	5.849	5.818	5.696	5.685	6.239	6.286	5.693	5.886	6.038	5.884	5.842	5.936	5.93	5.948
metab_3616	Estrone	PW_C000094;LMST02010004;HMDB0001425;HMDB0000145;MJDBOTE0000769	C00468;C02538	315.134	5.5385	0	41.6	2.46852	5.089	5.157	5.167	5.094	5.052	5.121	5.252	5.137	4.951	4.886	5.206	5.317	5.16	5.154	5.183
metab_3620	DG(PGJ2/8:0/0:0)	HMDB0297128	-	499.338	5.5176	0	52.6	-7.24082	4.661	4.632	4.076	4.886	4.886	4.947	4.717	5.245	5.611	4.973	4.446	4.603	4.973	4.976	4.983
metab_3621	9,12,13-TriHOME	HMDB0004708;LMFA02000014	C14833	372.274	5.5176	0	57	-0.475367	4.543	4.285	4.66	4.415	4.033	4.599	4.49	3.931	4.06	4.797	4.581	4.357	4.57	4.548	4.564
metab_3623	10-Hydroxy-3-methoxy-1,3,5,7-cadinatetraen-9-one	HMDB0036456	C09695	278.175	5.5123	0	50.7	-0.268303	5.74	5.432	5.782	5.348	5.487	4.126	4.117	4.118	4.136	4.284	4.796	4.234	5.029	5.023	5.015
metab_3624	(R)-3-Hydroxy-tetradecanoic acid	HMDB0010731;PW_C006738	-	286.238	5.5083	0	47.5	-0.27086	4.788	4.153	4.774	4.567	4.523	3.856	3.847	3.847	3.866	3.881	4.198	3.963	4.044	4.03	4.032
metab_3626	Alpha-Campholonic acid	HMDB0301822	-	202.144	5.4894	0	37.7	0.106368	2.843	3.457	3.087	4.332	4.831	3.896	3.601	3.72	3.778	4.043	4.026	3.056	4.048	4.045	4.037
metab_3627	Hydroxygaleon	HMDB0031535	-	360.184	5.4782	0	48.9	9.49293	4.284	3.897	3.869	4.134	3.82	5.203	5.398	4.781	4.949	4.705	4.676	5.052	4.836	4.83	4.822
metab_3632	Cromakalim	HMDB0250542	C11819	319.165	5.4646	0	69.6	-0.501434	4.203	4.148	3.402	5.72	5.377	4.798	5.608	4.306	4.842	5.596	4.921	4.958	5.166	5.16	5.127
metab_3638	Desglucocoroloside	HMDB0033709	-	549.284	5.4364	0	60.4	9.21815	5.605	5.501	4.687	5.558	5.768	5.866	5.961	5.695	5.965	5.224	5.604	5.627	5.732	5.745	5.746
metab_3641	Cascarillin	HMDB0036836	C09071	409.22	5.4185	0	54.6	-5.16999	5.161	4.89	5.096	5.036	4.617	4.2	2.331	2.023	2.943	4.753	4.708	2.696	4.503	4.465	4.493
metab_3642	Glucose aspartate	HMDB0252772	-	342.101	5.4145	0	31.8	-8.02646	4.661	4.445	4.456	4.877	4.284	4.935	5.086	4.325	4.804	4.481	4.876	4.976	4.676	4.669	4.654
metab_3643	H-D-Val-Leu-Lys-pNA	HMDB0257385	-	517.257	5.4095	0	67.6	7.34171	6.1	5.733	5.552	6.04	5.954	6.21	5.919	5.575	5.761	5.868	6.196	5.942	5.932	5.912	5.927
metab_3644	4-Hydroxy-3-polyprenylbenzoate	HMDB0060388	C05848;C18131	274.155	5.4022	0	36.4	-7.16827	4.449	4.707	4.948	3.109	3.904	2.884	2.874	3.722	3.224	4.857	4.769	3.203	4.142	4.135	4.083
metab_3645	3-hydroxytetradecanedioylcarnitine	HMDB0241428	-	400.269	5.3953	0	59.1	0.170281	5.214	4.953	4.046	4.809	4.476	4.422	4.594	4.12	4.467	4.245	4.126	4.449	4.647	4.641	4.619
metab_3648	5-Amino-1-[(2R,3R,4S,5R)-5-[(benzylamino)methyl]-3,4-dihydroxyoxolan-2-yl]imidazole-4-carboxamide	HMDB0252921	-	365.193	5.3878	0	32.3	-1.11522	6.041	5.978	5.994	5.864	5.769	5.778	5.712	6.142	6.147	5.735	6.076	6.096	5.959	5.966	5.954
metab_3651	Tetradeca-6,8,10-trienedioylcarnitine	HMDB0241421	-	396.238	5.3724	0	43	-0.187787	4.993	4.978	4.804	4.955	4.877	5.641	5.595	4.859	5.255	5.365	5.247	5.017	5.217	5.21	5.215
metab_3653	P-coumaroyltriacetic acid lactone	HMDB0304447	C12087	254.058	5.3612	0	50.8	1.65973	4.329	4.661	4.446	4.231	4.442	3.39	3.488	2.891	2.948	4.813	5.186	3.007	4.318	4.312	4.32
metab_3655	Cedazuridine	HMDB0304872	-	301.118	5.3411	0	67	-9.04596	4.544	4.917	4.854	4.969	4.806	4.792	5.152	5.027	4.8	4.61	4.972	4.944	4.935	4.928	4.905
metab_3657	Proscillaridin	HMDB0256851	C12816	495.274	5.3273	0	42.9	-0.730694	6.691	6.381	6.287	6.722	6.709	6.833	6.736	6.438	6.651	6.512	6.922	6.651	6.651	6.643	6.647
metab_3658	(7Z)-3-Hydroxytetradec-7-enedioylcarnitine	HMDB0241374	-	457.291	5.3273	0	31.8	-0.0974691	4.97	4.684	4.587	4.767	5.09	4.611	4.796	5.312	5.265	4.36	5.2	5.128	5.04	5.025	5.027
metab_3659	Epsilon-Caprolactone	HMDB0060476;HMDB0000453	C01880	246.17	5.3273	0	45.3	-0.207972	4.204	4.478	3.959	4.272	4.023	4.788	4.68	4.164	4.555	4.736	4.791	4.51	4.515	4.519	4.521
metab_3660	Rosmaricine	HMDB0041446	-	409.208	1.9367	0	34.6	-4.74527	5.85	5.961	5.95	4.672	4.94	5.745	5.929	5.867	5.917	5.291	5.546	5.846	5.77	5.764	5.759
metab_3662	5-(3-Pyridyl)-2-hydroxytetrahydrofuran	HMDB0062407	C19578	166.086	5.3153	0	60.4	0.596786	4.164	4.217	4.259	4.564	4.433	4.467	4.477	4.217	4.439	4.338	4.39	4.246	4.366	4.375	4.378
metab_3663	Histidyllysine	HMDB0028890	-	266.16	5.3114	0	50.4	-5.0497	5.77	5.764	5.761	5.69	5.722	5.642	5.501	5.586	5.609	5.723	5.695	5.688	5.738	5.732	5.729
metab_3667	HT-2 Toxin	HMDB0253219	C19952	407.204	5.2834	0	69.3	-5.30842	5.672	5.595	5.642	5.763	5.317	5.164	3.751	3.132	3.15	5.27	5.516	3.761	5.174	5.101	5.169
metab_3672	Cholylhistidine	HMDB0242389	-	546.354	5.2663	0	70.1	0.20451	3.294	4.694	3.299	4.747	5.484	3.706	3.397	3.227	3.246	5.545	3.386	3.343	4.5	4.494	4.528
metab_3673	5-Nitro-2-(3-phenylpropylamino)benzoic acid	HMDB0255766	C13705	301.118	5.2663	0	42.3	-0.421037	4.345	4.636	4.569	4.726	4.616	4.586	5.059	5.015	4.657	4.243	4.664	4.655	4.753	4.763	4.748
metab_3675	Goshonoside F2	HMDB0038540	-	526.338	5.249	0	52.2	0.607198	5.126	5.238	5.137	5.523	5.347	5.826	5.931	5.313	5.396	5.28	5.145	5.425	5.426	5.41	5.421
metab_3676	Withanolide B	HMDB0030020	C00828	437.269	5.2376	0	41.7	0.0777533	4.557	4.509	4.373	4.838	4.691	5.223	5.303	4.718	4.652	4.54	4.364	4.822	4.68	4.674	4.7
metab_3677	5-Hydroxydec-6-enoylcarnitine	HMDB0241078	-	330.227	5.2204	0	52.7	-0.527994	4.949	4.949	4.974	4.987	4.949	5.473	5.452	4.878	5.161	4.961	5.565	5.17	5.213	5.209	5.211
metab_3678	3a,7b,21-Trihydroxy-5b-cholanoic acid	HMDB0013192	-	424.281	5.2234	0	81.6	-4.18843	5.54	4.713	6.315	4.844	5.046	3.467	2.722	2.656	2.675	3.55	2.755	2.772	5.009	4.981	5.004
metab_3684	2-(Methylamino)benzoic acid	HMDB0032609	C03005	303.134	5.2069	0	61.1	-0.239469	3.715	3.939	3.517	4.102	3.895	4.767	4.983	4.539	4.72	4.115	3.545	4.275	4.346	4.4	4.339
metab_3685	Urobilinogen	HMDB0004158;HMDB0001898	C05791;C05790	591.318	5.1966	0	42.1	0.152708	4.223	3.725	5.321	6.14	5.591	4.61	5.606	5.818	5.983	6.758	5.771	6.211	5.859	5.861	5.855
metab_3688	Ethyl trans-p-methoxycinnamate	HMDB0030762	C10476	207.102	5.1799	0	49.8	0.108732	3.82	3.7	3.109	4.117	3.497	4.779	4.78	3.268	4.088	3.732	3.992	3.853	4.07	4.152	4.153
metab_3689	Epothilone C	HMDB0251875	C15694	478.262	5.1725	0	40.9	0.571088	5.061	5.663	4.881	5.679	5.802	5.383	5.573	5.799	5.415	5.22	5.345	5.243	5.208	5.212	5.213
metab_3692	Ecdysone	LMST01010210;HMDB0251684	C00477	503.279	5.1624	0	49	3.4016	4.192	4.046	3.377	4.503	3.874	5.348	5.151	4.272	4.83	4.791	4.821	4.802	4.667	4.657	4.696
metab_3697	Geneticin	HMDB0242565	C17703	496.274	5.146	0	74.5	-1.77284	3.39	4.52	3.339	4.653	4.922	4.253	4.567	4.341	3.983	4.037	4.357	4.216	4.05	4.038	3.796
metab_3700	(6Z,9Z,12Z,15Z,18Z,21Z)-Tetracosa-6,9,12,15,18,21-hexaenoylcarnitine	HMDB0241636	-	500.37	5.1338	0	61.7	-7.5983	5.74	5.276	5.489	5.26	5.48	3.338	3.328	3.329	3.347	3.363	3.843	3.445	4.436	4.366	4.44
metab_3701	(2R,4S)-4-Carbamimidamido-3-acetamido-2-((1R,2R)-2-hydroxy-1-methoxy-3-(octanoyloxy)propyl)-3,4-dihydro-2H-pyran-6-carboxylic acid	HMDB0250552	-	514.284	5.1298	0	51.5	-7.13009	4.327	5.344	3.686	5.428	5.553	4.833	5.148	5.052	4.828	5.15	5.028	4.864	4.776	4.81	4.772
metab_3705	Octanoylcarnitine	LMFA07070095;HMDB0000791	C02838	310.201	5.1142	0	65.4	7.74265	5.188	5.587	4.893	5.334	5.413	5.42	6.12	6.033	6.051	5.243	5.899	5.607	5.757	5.751	5.754
metab_3707	Hexahydrocurcumin	HMDB0302135	C17826	407.204	5.1049	0	87.1	-6.00008	5.406	5.284	5.262	5.503	4.999	4.975	3.586	3.076	3.094	4.866	5.068	3.192	4.83	4.768	4.827
metab_3708	5,7-Megastigmadien-9-ol glucoside	HMDB0041044	-	374.254	5.1009	0	32	0.105982	5.635	5.716	5.603	5.358	5.662	5.499	5.635	5.796	5.834	5.668	5.35	5.452	5.636	5.624	5.631
metab_3709	Apramycin	HMDB0248529	C01555	578.245	5.0969	0	38.1	3.73536	2.213	3.673	2.218	2.199	2.17	4.018	2.146	4.505	4.523	3.53	3.963	2.262	5.384	5.446	5.465
metab_3712	Aminoglutethimide	HMDB0014501	C07617	215.118	5.0791	0	76.1	0.150854	4.451	4.866	5.103	3.829	4.237	4.634	5.246	5.341	4.779	4.477	5.188	4.79	4.899	4.908	4.894
metab_3713	Gibberellin A9	HMDB0303451;LMPR0104170020	C11863	361.139	5.0697	0	49	2.0511	4.72	4.709	5.087	4.943	4.39	4.859	4.935	5.001	4.817	4.669	4.894	5.245	5.047	5.041	5.053
metab_3715	Menthol	HMDB0003352;HMDB0035765	C00400	198.185	5.0697	0	52.1	0.119928	4.606	4.435	4.695	4.287	4.322	3.132	3.123	3.123	3.142	3.157	3.223	3.239	3.564	3.653	3.556
metab_3716	(Z)-3,5-Hexadienyl butyrate	HMDB0301835	C08489	186.149	5.0697	0	30.9	0.0873804	4.681	4.794	4.668	4.674	4.697	4.619	4.406	4.527	4.623	4.756	4.695	4.624	4.695	4.695	4.696
metab_3717	Fusaric acid	HMDB0252556	C10146	144.081	5.0697	0	78.9	0.355029	3.541	3.66	3.91	2.914	3.085	3.428	4.002	4.213	3.71	3.346	3.999	3.625	3.686	3.715	3.684
metab_3720	Indole-3-acetic Acid	HMDB0302181;HMDB0000197;MJDBZSJ0000111	C00954	176.071	5.0557	95.8	0	-0.141923	4.734	4.554	3.529	5.17	4.859	4.362	4.385	3.457	3.942	5.233	4.639	4.357	4.815	4.815	4.817
metab_3725	Hydroxysepiapterin	HMDB0002109	-	236.078	2.0328	0	52.9	-0.354519	4.578	4.613	4.703	4.862	4.407	4.476	4.748	4.484	4.577	4.386	4.387	4.452	4.694	4.69	4.692
metab_3728	2-Propyl-2,4-pentadienoic acid	PW_C040569;HMDB0060682	C16656	298.201	5.0225	0	47.7	-0.786936	3.591	3.508	3.816	4.09	4.22	4.347	4.174	2.956	3.696	4.624	4.879	4.515	4.268	4.247	4.25
metab_3731	4-O-(Indole-3-acetyl)-D-glucopyranose	HMDB0301785	C04197	302.102	4.9994	0	42.9	-0.330676	4.595	4.807	4.7	5.019	4.866	4.985	5.229	5.047	4.888	4.555	4.944	5.006	4.853	4.848	4.848
metab_3732	Beta-Thujaplicin	HMDB0035213	C09904	197.117	4.9994	0	36.2	0.270705	4.393	4.583	4.527	4.283	4.309	3.835	3.47	3.314	3.458	4.429	4.712	2.982	4.233	4.245	4.246
metab_3735	Nona-5,7-dienoylcarnitine	HMDB0241761	-	330.227	4.9752	0	34.2	-0.555589	5.306	5.355	5.221	5.086	5.208	5.498	5.505	5.304	5.367	5.371	5.085	5.261	5.282	5.278	5.28
metab_3742	Forchlorfenuron	HMDB0252436	C18604	280.086	4.9276	0	30.3	5.45421	3.046	3.829	2.939	4.234	3.946	4.436	4.36	3.007	4.034	3.668	2.966	3.865	3.641	3.697	3.697
metab_3747	Cavipetin E isomer 1	HMDB0059922	-	481.258	4.906	0	41.9	-0.613472	6.483	6.412	6.187	6.592	6.718	6.782	6.924	6.757	6.918	6.449	6.75	6.663	6.635	6.645	6.647
metab_3748	Myosmine	HMDB0030386	C10160	310.201	4.906	0	33.6	-5.2471	4.533	4.877	4.061	4.944	4.898	4.791	5.66	5.434	5.483	4.686	5.32	5.144	5.231	5.225	5.224
metab_3752	Pentostatin	HMDB0014692;HMDB0245535	C02267	268.118	4.8901	0	68.7	2.68743	4.295	4.029	2.891	4.017	2.816	4.926	4.962	2.937	3.554	2.826	2.891	4.156	3.995	4	3.991
metab_3753	10-Hydroxy-2-oxabicyclo[6.2.2]dodeca-1(10),8,11-trien-3-one	HMDB0255348	-	193.086	4.8847	0	42.9	0.0405843	4.353	4.345	4.062	4.335	4.083	4.75	4.729	3.91	3.91	3.984	3.788	4.137	4.076	4.047	4.042
metab_3754	Lumichrome	HMDB0254199	C01727	243.088	4.8794	63.7	0	-0.280541	3.485	2.806	2.845	4.964	5.251	4.955	5.575	5.018	5.534	2.891	3.676	2.889	5.105	5.114	5.115
metab_3756	2-Hydroxyundecanoate	HMDB0059736	-	244.191	4.8713	0	46.3	-0.426447	4.941	4.798	5.067	4.846	4.925	2.828	2.819	2.82	2.838	2.853	4.154	2.936	4.281	4.327	4.329
metab_3761	Trans-Cinnamic Acid	HMDB0000930;HMDB0000567;MJDBOTE0000400	C00423;C10438	131.049	4.8423	88	0	0.714774	4.259	2.371	2.41	2.391	2.362	3.959	2.338	2.349	4.833	2.694	2.437	3.778	4.035	4.039	4.031
metab_3762	Bendiocarb	HMDB0248947	C14433	206.081	4.8349	0	56.3	-0.134074	4.044	2.709	2.644	2.672	2.596	3.861	3.164	2.572	4.5	3.178	2.671	3.304	3.787	3.814	3.781
metab_3766	4-Hydroxyquinoline	HMDB0246466	C06343	146.06	4.8091	94.7	0	0.0764455	5.423	5.395	5.378	5.55	5.678	5.475	5.368	5.222	5.26	5.431	5.422	5.186	5.51	5.518	5.519
metab_3773	Bisacurone epoxide	HMDB0038503	-	286.201	4.7735	0	57.7	-0.492685	5.567	5.566	5.388	5.204	5.302	5.829	5.938	5.696	5.781	5.47	5.841	5.697	5.64	5.642	5.635
metab_3777	3-Hydroxydodec-10-enedioylcarnitine	HMDB0241238	-	370.222	4.7514	0	42.9	-0.272411	4.774	4.896	4.629	4.868	4.84	5.519	5.565	5.017	5.264	5.165	5.126	5.011	5.142	5.136	5.126
metab_3780	Melanettin	HMDB0041758	C10504	302.102	4.7416	0	61.7	-0.397023	4.051	4.161	4.164	4.62	4.417	4.691	4.948	4.777	4.533	4.034	4.505	4.627	4.486	4.479	4.46
metab_3784	Beta-Cortol	LMST02030229;HMDB0005821	C01235	410.29	4.7211	0	45.2	-0.276118	3.76	3.726	3.765	3.746	4.232	5.395	5.865	5.683	5.736	3.727	3.792	3.809	4.894	4.884	4.864
metab_3792	1-(3-Hydroxy-2,2,6-trimethyl-3,4-dihydrochromen-4-yl)pyrrolidin-2-one	HMDB0257599	-	339.166	4.6648	0	52	-5.94277	4.725	4.822	4.852	5.17	4.784	5.127	5.413	5.134	5.015	5.02	4.992	5.193	4.997	5.001	5.003
metab_3797	4alpha-formyl-4beta-methyl-5alpha-cholesta-8,24-dien-3beta-ol	LMST01010229;HMDB0062387;HMDB0012167	-	468.38	4.6246	0	66.1	-8.9588	5.011	5.348	5.215	4.649	4.787	3.261	3.694	3.451	3.271	4.97	5.212	3.368	4.839	4.838	4.839
metab_3798	3,4-Dihydroxy-2-methoxy-4-methyl-3-[2-methyl-3-(3-methyl-but-2-enyl)-oxiranyl]-cyclohexanone	HMDB0246031	-	316.212	4.6198	0	80.4	-0.268338	4.492	4.228	4.642	4.113	3.88	3.04	3.031	3.032	3.05	3.065	3.131	3.148	3.617	3.567	3.568
metab_3799	Galactosyl 4-hydroxyproline	HMDB0029353	-	335.146	4.6164	0	68.7	2.44571	5.256	5.24	5.065	5.174	4.947	5.334	5.606	5.592	5.44	5.325	5.445	5.806	5.326	5.342	5.321
metab_3804	Coixinden B	HMDB0040906	C17917	267.12	4.5892	0	85.9	-9.87531	4.634	4.615	4.71	4.569	4.088	4.6	4.712	3.342	4.141	4.656	4.92	3.524	4.378	4.372	4.363
metab_3811	4-Isopropyl-3-cyclohexene-1-carboxylic acid	HMDB0037175	-	186.149	4.5214	0	40.7	-0.0608572	4.439	4.372	4.414	4.287	4.287	4.203	4.155	4.237	4.399	4.326	4.276	4.366	4.311	4.318	4.312
metab_3812	Voriconazole	HMDB0014720;MJDBOTE0000869	C07622	367.15	2.0642	0	36.8	4.04414	5.389	4.488	5.159	4.15	3.48	4.521	4.869	4.884	5.151	4.59	3.556	5.029	4.868	4.86	4.863
metab_3813	N-hydroxyl-tryptamine	HMDB0255154	C17203	159.092	4.5115	0	39	0.0209619	4.198	4.533	4.81	4.031	4.183	4.522	5.154	5.094	4.677	4.389	4.782	4.675	4.616	4.623	4.612
metab_3819	3,11,12-Trihydroxy-1(10)-spirovetiven-2-one	HMDB0038154	-	286.201	4.4769	0	55.4	-0.642954	4.816	4.801	4.771	4.812	4.86	5.186	5.068	5.164	5.235	5.334	5.48	5.193	5.068	5.05	5.063
metab_3821	Deoxycholylarginine	HMDB0242418	-	566.428	4.4597	0	57.1	0.569693	5.836	5.848	5.857	5.811	5.866	5.753	5.748	5.758	5.783	5.844	5.784	5.78	5.852	5.845	5.842
metab_3825	L-Canaline	HMDB0012251	C08270	332.152	4.4397	0	43.8	-6.16717	3.906	3.561	4.053	4.118	3.092	4.787	5.041	4.533	4.537	4.373	4.346	4.742	4.423	4.416	4.423
metab_3826	Ser Val Gln Leu Leu	-	-	559.345	4.4271	55.3	0	0.34105	4.918	4.44	4.991	4.438	4.657	5.042	4.165	4.865	4.439	5.345	5.452	5.435	5.089	5.082	5.086
metab_3829	Carteolol	PW_C009020;HMDB0014662	C06874	310.212	4.4034	0	44.4	-1.24158	4.255	4.199	4.47	3.089	3.06	3.045	3.036	3.036	3.055	3.576	3.727	3.152	3.133	3.255	3.135
metab_3830	Pentanedioic acid, 3-((((3R,5R)-3-butyl-3-ethyl-2,3,4,5-tetrahydro-7-methoxy-1,1-dioxido-5-phenyl-1,4-benzothiazepin-8-yl)methyl)amino)-	HMDB0252953	-	579.277	4.3937	0	34.5	6.93997	4.372	4.314	3.404	4.93	4.734	5.061	5.36	4.655	4.73	4.098	4.462	4.662	4.586	4.597	4.598
metab_3832	(9R,10S,12Z)-9,10-Dihydroxy-8-oxo-12-octadecenoic acid	HMDB0040611	-	328.223	4.3735	0	74.2	-6.89442	5.178	5.123	5.38	3.138	4.439	3.94	4.33	3.179	3.557	4.576	4.673	3.171	4.438	4.416	4.409
metab_3842	(+/-)-Metalaxyl	HMDB0031802	C10947	576.323	4.2969	0	64.9	-8.83865	6.246	6.276	6.236	6.2	6.213	6.187	6.115	6.17	6.155	6.183	6.236	6.196	6.243	6.236	6.228
metab_3846	3-Hydroxynona-4,6-dienoylcarnitine	HMDB0241771	-	346.222	4.2784	0	37.7	-0.0301133	5.01	5.047	4.915	5.021	5.09	5.433	5.668	5.289	5.46	5.03	5.113	4.985	5.174	5.186	5.169
metab_3847	Oseltamivir	HMDB0035141;HMDB0014343	C08092	376.223	4.2736	0	50.3	7.24736	5.244	5.277	5.42	5.591	5.186	5.629	5.973	5.6	5.539	5.494	5.43	5.538	5.562	5.568	5.557
metab_3858	N-Lactoylleucine	HMDB0062176	-	186.113	4.2284	0	54.1	0.0708631	5.146	5.022	5.142	5.168	5.14	4.902	4.705	4.576	4.475	4.886	5.158	4.444	4.829	4.84	4.825
metab_3859	8-Hydroxydecanoylcarnitine	HMDB0241060	-	332.243	4.2203	0	71.7	-0.234031	4.27	4.253	3.754	3.401	3.694	4.121	4.263	4.07	4.238	4.706	4.395	4.331	4.246	4.248	4.241
metab_3861	Antibiotic LL-AB 664	HMDB0248480	-	531.194	4.2081	0	63.5	9.39404	5.035	4.836	5.455	5.331	4.692	5.735	5.479	5.431	5.856	5.348	5.363	5.478	5.267	5.284	5.262
metab_3862	3-Hydroxy-2-oxoindole	HMDB0240741	C11130	316.129	4.2036	0	32.3	-0.259186	5.498	4.254	5.321	3.597	3.587	4.721	4.18	4.794	3.614	4.196	5.042	5.495	5.086	5.08	5.086
metab_3868	Trp Leu	-	-	318.181	4.1705	93.6	0	-0.0307593	4.587	4.39	4.887	4.899	4.65	4.937	4.974	4.805	4.759	4.685	4.643	4.77	4.734	4.726	4.728
metab_3874	3-Hydroxynona-5,7-dienoylcarnitine	HMDB0241770	-	346.222	4.1383	0	62.5	-0.180014	4.496	4.374	4.151	4.773	4.826	4.722	4.909	3.68	4.555	4.617	4.918	4.789	4.647	4.641	4.612
metab_3883	Anserine	PW_C000126;HMDB0000194;MJDBOTE0001115	C01262	279.084	4.0703	0	68.8	-6.8402	4.975	2.933	4.801	2.953	3.104	2.909	3.191	4.901	4.703	2.99	3.796	4.262	4.246	4.24	4.223
metab_3890	6-Hydroxyoctanoylcarnitine	HMDB0241741	-	304.212	4.0374	0	64.9	-0.544209	5.868	5.963	5.705	5.597	5.882	5.904	5.882	5.822	5.859	6.071	5.758	6.007	5.895	5.883	5.89
metab_3891	Alkergot	HMDB0248148	-	592.354	4.0259	0	66.9	7.9875	5.824	5.86	5.889	5.853	5.825	5.798	5.793	5.772	5.802	5.818	5.843	5.762	5.893	5.885	5.89
metab_3892	Peimisine	HMDB0256207	-	472.277	4.0259	0	51.6	-7.11526	5.058	4.165	4.746	4.752	5.624	5.155	4.59	5.69	5.184	4.314	5.125	5.092	4.959	4.919	4.954
metab_3893	Proparacaine	HMDB0014945;PW_C009271	C07383	295.202	4.0205	0	49.7	-0.146938	4.588	5.011	4.843	4.182	4.21	2.909	2.9	2.901	2.919	4.564	5.017	3.017	4.313	4.306	4.254
metab_3897	DG(TXB2/15:0/0:0)	HMDB0295268	-	357.236	4.0116	0	78.9	9.83726	4.766	4.468	4.41	4.892	5.035	4.558	4.69	4.388	4.549	4.543	4.731	4.425	4.749	4.774	4.758
metab_3898	Citrulline	HMDB0000904;PW_C000723;MJDBOTE0000481	C00327	176.103	0.624	94.5	0	0.582791	6.203	5.988	5.825	6.321	6.179	6.476	6.319	6.093	6.46	6.103	5.841	5.896	6.17	6.164	6.169
metab_3899	Isoleucyl-Glutamine	HMDB0028905	-	557.268	2.0755	0	31.2	-3.34681	4.019	3.981	4.822	3.181	3.152	3.729	3.765	4.442	3.942	3.898	4.364	5.045	4.368	4.364	4.409
metab_3906	Ketone Ester	HMDB0253792	-	394.245	3.9993	0	44.9	3.41602	4.481	4.204	4.205	4.511	3.232	4.864	5.267	4.519	4.674	4.227	4.508	4.641	4.569	4.559	4.553
metab_3917	Dopamine	HMDB0000073;PW_C000052;MJDBSJD0000070	C03758	136.076	3.9085	45.3	0	0.46097	4.241	4.234	4.093	4.76	4.933	4.689	4.535	4.421	4.412	4.21	4.148	4.094	4.376	4.384	4.372
metab_3920	E-10-Hydroxydesmethylnortriptyline	HMDB0014257	-	548.328	3.8953	0	34.8	1.37578	5.989	6.043	6.004	6.002	5.959	5.951	5.986	5.96	5.903	5.99	5.986	5.959	6.005	6.008	6.009
metab_3923	Dec-4-enedioylcarnitine	HMDB0241082	-	344.207	3.882	0	45.7	-0.06792	5.33	5.433	5.171	5.503	5.45	5.77	5.92	5.571	5.727	5.492	5.52	5.408	5.535	5.529	5.517
metab_3925	N-Acetyl-DL-Leucine	MJDBOTE0001584	-	174.113	3.8661	74.7	0	0.174059	4.565	4.674	4.589	5.072	5.16	4.888	4.846	4.622	4.773	4.796	4.731	4.639	4.741	4.746	4.736
metab_3928	Desaminotyrosine	HMDB0002199	C01744	184.097	3.8465	0	56.8	0.238807	3.649	3.51	3.293	4.187	3.811	3.609	3.722	3.777	3.851	4.555	4.173	4.12	3.922	3.979	3.981
metab_3937	Serylaspartic acid	HMDB0029035	-	253.105	3.8035	0	73.9	6.86534	4.47	4.59	4.54	4.402	4.44	4.224	3.909	3.689	3.802	4.651	4.897	3.202	4.358	4.356	4.353
metab_3939	Imazamethabenz-methyl	HMDB0034913	C11083;C11494	618.328	3.7913	0	33.8	-0.946676	3.386	4.594	3.568	3.372	3.343	3.328	3.319	3.32	4.14	5.324	5.28	5.495	4.966	4.983	4.961
metab_3941	Ethchlorvynol	HMDB0014335	C07833	306.101	3.7874	0	67.1	-6.09764	3.591	3.864	3.04	4.322	4.25	4.61	4.883	3.891	4.316	3.924	3.068	3.851	4.16	4.196	4.157
metab_3943	5-((6-((Aminomethyl)amino)-1-oxohexyl)amino)pentanoic acid	HMDB0258266	-	608.385	3.7784	0	59.4	-0.0631802	5.611	5.509	5.523	5.707	5.739	5.509	5.515	5.445	5.464	5.529	5.538	5.44	5.625	5.64	5.636
metab_3944	Cholecystokinin (10-20)	HMDB0250150	-	637.324	3.7745	0	37.4	-7.97032	3.391	4.706	4.71	3.377	5.633	5.515	5.374	5.433	5.429	5.497	4.833	5.62	5.03	5.075	5.061
metab_3948	2-Hydroxyquinoline	-	C06338	146.06	3.7476	92.2	0	0.128118	4.129	3.974	3.877	4.528	4.552	3.988	3.853	3.895	3.872	4.206	4.114	3.86	4.235	4.25	4.23
metab_3950	N-Myristoyl Serine	HMDB0242059	-	354.201	3.7406	0	41.6	-9.11111	5.357	5.434	5.396	5.497	5.565	4.949	4.922	4.882	4.587	5.09	4.921	4.89	5.125	5.102	5.098
metab_3952	Docetaxol	HMDB0251554;HMDB0015378	C11231	808.357	2.0911	0	65.2	4.45594	4.689	4.961	3.957	3.812	4.306	3.768	4.47	3.963	4.174	5.022	5.096	5.738	4.733	4.727	4.758
metab_3955	5-Hydroxydec-7-enoylcarnitine	HMDB0241079	-	330.227	3.7321	0	55.6	-0.428453	4.673	4.579	4.671	4.97	4.992	5.018	5.158	4.562	4.695	4.769	4.886	4.722	4.864	4.842	4.859
metab_3956	Indole-3-Carboxylic Acid	HMDB0003320;MJDBOTE0000454	C19837	144.044	3.7216	56.2	0	0.311121	4.525	4.622	4.434	4.539	4.48	5.092	5.169	4.517	4.588	4.489	4.279	4.582	4.711	4.702	4.704
metab_3958	N'-Formylkynurenine	HMDB0001200;HMDB0060485;PW_C000935	C02700;C02406	219.076	3.7182	0	62.8	-0.145899	4.359	4.467	4.292	4.399	4.305	4.944	5.032	4.389	4.434	4.341	4.081	4.391	4.57	4.543	4.545
metab_3962	(4E,7E)-3-Hydroxydeca-4,7-dienoylcarnitine	HMDB0241112	-	328.212	3.7052	0	42.5	0.0212517	4.758	4.645	4.82	5.222	5.149	5.159	5.192	4.919	5.008	4.888	4.913	4.788	4.925	4.911	4.912
metab_3964	6-Deoxy-4-O-(3,6-di-O-methyl-beta-D-glucopyranosyl)-2,3-di-O-methyl-alpha-L-mannopyranose	HMDB0249889	-	400.218	3.6928	0	68.4	0.0655803	5.979	5.965	5.973	5.945	5.912	5.881	5.857	5.887	5.884	5.95	5.94	5.894	5.975	5.956	5.957
metab_3971	Thr Ile Lys Glu	-	-	490.287	3.673	40.6	0	0.326894	5.133	5.044	5.332	5.503	4.951	5.403	5.723	5.417	5.276	5.334	5.211	5.412	5.441	5.42	5.421
metab_3978	(5Z,7E)-3-Hydroxydeca-5,7-dienoylcarnitine	HMDB0241113	-	328.212	3.6313	0	53.8	-0.148236	4.871	4.847	4.837	5.006	4.959	5.112	5.178	4.75	4.912	4.764	4.959	4.73	4.9	4.899	4.903
metab_3979	1-(9Z,12Z,15Z-octadecatrienoyl)-glycero-3-phosphate	LMGP10050035;HMDB0062320	-	496.244	3.6276	0	43	2.02205	4.856	5.015	2.799	4.647	4.587	3.293	3.912	4.206	3.506	5.417	3.592	3.878	4.592	4.552	4.587
metab_3983	LysoPC(18:3(6Z,9Z,12Z)/0:0)	HMDB0010387	C04230	562.285	3.6016	0	30.9	-5.58861	5.595	5.666	5.993	3.697	5.464	5.539	5.544	6.016	6.074	6.393	6.433	6.291	5.951	5.945	5.932
metab_3987	Asn Ile Trp	-	-	432.224	3.5927	35.8	0	-0.0524772	4.687	4.872	3.272	5.828	5.699	5.207	5.603	4.91	5.101	5.202	4.604	4.855	5.023	5.022	5.023
metab_3991	Val Val Leu	-	-	330.239	3.5764	66	0	-0.427975	3.921	3.741	3.568	4.639	4.349	3.98	4.083	4.022	4.004	4.448	4.236	4.137	3.993	3.976	3.978
metab_3993	Isoetharine	HMDB0014366	C07053	272.185	3.5726	0	44.9	-0.507733	4.535	4.282	4.618	4.568	3.991	4.591	4.717	4.767	4.463	4.52	4.685	4.478	4.4	4.394	4.391
metab_3998	Val Pro Phe	-	-	362.207	3.5587	88.7	0	-0.255598	4.1	4.053	4.23	5.04	4.644	4.962	5.291	4.847	4.819	4.837	4.568	4.697	4.729	4.732	4.734
metab_4000	4-Methylumbelliferone	HMDB0059622;MJDBOTE0001043	C03081	194.081	3.5369	0	51.6	0.378101	4.795	4.347	4.549	4.813	4.721	4.742	4.284	4.275	4.761	4.399	4.354	4.919	4.656	4.653	4.651
metab_4003	4-Methylpentanoylcarnitine	HMDB0241032	-	260.185	3.5257	0	48.1	-0.415291	4.17	3.178	2.847	2.828	2.799	3.073	3.602	2.776	4.396	4.856	4.65	4.918	4.406	4.426	4.427
metab_4008	Methylprednisolone aceponate	HMDB0254660	-	495.237	3.514	0	52.7	3.99265	5.275	5.1	4.839	5.182	5.352	5.402	5.617	5.246	5.389	4.954	5.105	5.12	5.302	5.303	5.304
metab_4013	Glutamylisoleucine	HMDB0028822	-	243.134	3.478	0	58.5	-0.106245	5.695	4.459	5.793	4.523	4.575	4.846	4.668	4.959	4.363	4.044	4.729	5.275	5.237	5.239	5.241
metab_4016	Cimetidine	PW_C009004;HMDB0014644	C06952	297.088	3.4639	0	84.9	3.59636	3.309	3.275	3.314	3.295	3.266	3.251	3.242	3.364	3.261	3.276	3.811	4.746	4.275	4.272	4.27
metab_4017	3-Oxo-alpha-ionol	HMDB0303805	-	247.111	2.1145	0	35.8	7.71284	4.86	4.41	5.084	4.738	4.67	4.809	4.702	4.851	4.963	5.419	5.06	5.074	4.871	4.864	4.892
metab_4020	Methamphetamine	HMDB0251523;HMDB0015517	C07164	167.154	3.4503	66	0	0.557925	4.237	4.463	4.209	3.907	3.937	2.529	2.52	2.52	2.539	4.415	4.767	2.636	3.657	3.673	3.645
metab_4021	Oxyglutinosone	HMDB0302978	-	275.106	3.4422	0	50.4	6.03628	3.692	2.934	3.352	2.954	2.924	2.91	2.9	2.901	2.919	2.934	3.893	4.78	4.337	4.331	4.315
metab_4023	Ile Glu Lys	-	-	389.239	3.4318	30.8	0	-0.259223	3.926	3.861	4.29	4.64	3.971	4.599	4.964	4.449	4.324	4.463	4.308	4.55	4.574	4.567	4.559
metab_4024	Lotusine	HMDB0033347	C17567	332.207	3.4283	0	42.7	-8.55861	4.583	4.495	4.246	4.493	4.366	4.563	4.947	3.373	4.455	4.545	4.836	4.169	4.425	4.405	4.404
metab_4030	Kinetin riboside	HMDB0253801	-	347.124	3.4119	0	51.7	1.93734	4.955	4.96	5.18	5.059	4.859	4.843	5.078	4.767	4.742	4.803	4.817	5.045	4.901	4.872	4.873
metab_4036	Idarubicinone	HMDB0253373	-	410.124	3.3786	0	55.3	1.76339	4.972	5.046	4.963	5.048	4.6	3.877	4.911	4.921	4.856	4.769	4.832	5.043	5.029	4.993	4.995
metab_4041	4-Ethylnaphthalen-1-yl-(1-pentylindol-3-yl)methanone	HMDB0253748	-	387.243	3.3663	0	57.2	-1.6965	4.713	4.681	4.61	4.721	5.031	3.257	2.882	2.663	2.677	2.693	3.864	2.775	4.123	4.117	4.183
metab_4047	Thienamycin	HMDB0258982	C06664	305.116	3.3428	0	54.2	-0.655633	4.54	4.006	3.475	3.884	2.889	3.392	4.15	2.865	4.178	4.248	4.411	4.788	4.4	4.373	4.374
metab_4050	PE(TXB2/18:1(9Z))	HMDB0261337	-	427.758	3.3324	0	88.1	-7.21915	5.208	5.339	5.528	5.397	4.82	5.499	5.561	5.664	5.515	5.14	5.053	5.575	5.591	5.561	5.563
metab_4052	Beta-Hydroxy-gamma-trimethylaminobutyric acid	HMDB0244982	-	144.102	3.3294	0	34.8	0.172831	4.447	4.281	4.41	4.269	4.191	4.459	4.26	4.426	4.23	4.204	4.346	4.516	4.351	4.336	4.337
metab_4055	10-Hydroxydecanoic acid	HMDB0244272	C02774	230.175	3.3062	0	66.9	-0.21666	4.033	4.755	3.523	4.086	4.097	2.613	2.604	2.605	2.623	4.212	4.149	2.721	3.881	3.838	3.839
metab_4056	Pirbuterol	HMDB0015407	C07807	263.139	3.3027	0	32.9	9.53875	6.008	5.72	6.319	6.111	6.313	6.242	6.085	6.267	6.214	6.101	6.089	6.131	6.079	6.072	6.073
metab_4057	Filipin II	HMDB0252258;HMDB0242297	-	702.419	3.2992	0	73.4	-0.130376	3.136	3.102	3.566	4.12	3.093	4.206	4.403	3.495	3.975	3.968	5.675	3.913	4.486	4.48	4.451
metab_4061	2-Hydroxy-4-octenoylcarnitine	HMDB0241706	-	302.196	3.2948	0	30.7	-0.255173	5.143	5.427	4.848	5.046	5.127	5.26	5.246	4.749	4.984	5.212	5.105	4.989	5.043	5.018	5.02
metab_4062	Leu Ile	-	-	245.186	3.2878	55.5	0	-0.177975	5.083	4.92	5.451	5.412	5.15	5.377	5.319	5.317	5.159	5.262	5.191	5.15	5.207	5.179	5.18
metab_4064	Nicotinic acid ribonucleoside	HMDB0006809	C05841	289.118	3.2848	0	32	9.78606	4.53	4.428	4.743	4.337	4.396	4.55	4.642	4.466	4.495	3.63	4.166	4.61	4.533	4.527	4.519
metab_4065	Estradiol valerate	HMDB0000151;LMST02010039;HMDB0303648;HMDB0251966	C00951;C12859	401.203	3.2794	0	31.1	-9.7046	5.184	4.909	5.134	4.888	4.427	4.838	4.991	5.227	5.107	4.888	5.233	5.325	5.118	5.112	5.102
metab_4068	Iprofenin	HMDB0253569	-	326.171	3.253	0	55.8	-0.501339	5.353	4.902	5.668	4.38	3.859	3.014	3.227	4.077	3.024	4.108	4.063	4.88	4.776	4.769	4.754
metab_4070	Delta-Valerolactam	HMDB0011749	-	100.076	2.129	37.7	0	4.99728	6.259	7.032	5.567	7.895	7.938	7.096	7.579	5.991	5.888	7.598	6.784	5.978	7.306	7.3	7.307
metab_4072	DL-p-Chlorophenylalanine methyl ester hydrochloride	-	-	214.063	3.2486	89.7	0	-0.105464	4.589	4.693	4.618	4.642	4.581	4.606	4.567	4.486	4.57	4.717	4.663	4.507	4.631	4.629	4.63
metab_4094	Benzoic Acid	HMDB0013676;HMDB0304270;HMDB0303719;HMDB0001870;HMDB0013677;HMDB0006115;HMDB0004461;MJDBOTE0000832	C09815;C00539;C00180;C00261	105.034	3.1827	81.3	0	3.61165	4.706	4.393	4.725	4.43	4.518	4.884	4.676	4.787	4.946	4.423	4.63	4.772	4.735	4.744	4.745
metab_4095	Umbelliferone	HMDB0029865;MJDBOTE0000399	C09315	180.065	3.1794	0	57.1	-0.0384283	5.213	4.982	5.242	5.029	5.052	5.356	5.184	5.269	5.392	4.991	5.158	5.254	5.232	5.239	5.241
metab_4104	Val Ile Asp Lys	-	-	474.293	3.154	33.4	0	0.553722	4.461	3.766	3.969	5.257	5.488	4.356	4.418	4.689	3.624	4.446	3.916	4.506	4.547	4.552	4.543
metab_4105	Ile Asp	-	-	247.129	3.154	62.3	0	-0.611742	4.718	4.688	4.66	3.641	3.609	4.072	4.432	4.801	4.851	3.898	4.624	4.679	4.509	4.503	4.524
metab_4107	(+/-)-Hexanoylcarnitine	-	-	260.186	3.1495	53.8	0	-0.265614	5.045	4.998	5.262	5.416	5.456	6.075	5.759	5.722	5.905	5.736	5.88	5.371	5.588	5.582	5.598
metab_4110	PIP(18:1(9Z)/18:2(9Z,12Z))	HMDB0009976	C00626	493.246	3.1333	0	90	5.64393	3.606	4.054	4.508	3.231	3.226	3.599	3.682	4.288	4.225	4.732	5.064	5.16	4.269	4.263	4.311
metab_4111	3-Amino-1,4-dimethyl-5H-pyrido[4,3-b]indole	HMDB0029746	C19306	212.118	3.1333	0	37.3	0.0920001	4.972	4.976	4.784	4.726	4.552	5.112	4.421	4.381	4.757	4.755	3.722	4.292	4.943	4.937	4.968
metab_4112	1-Acetamidocyclopentanecarboxylic acid	-	-	172.097	3.1333	43	0	0.211401	5.17	5.129	5.208	5.238	5.18	4.881	4.694	4.5	4.453	4.785	5.215	4.353	4.883	4.878	4.9
metab_4117	3-Hydroxy-cis-5-octenoylcarnitine	LMFA07070038;HMDB0240766	-	302.196	3.1239	0	34.7	0.114593	5.496	5.454	5.558	5.53	5.574	5.57	5.753	5.571	5.631	5.748	5.606	5.53	5.538	5.532	5.536
metab_4124	NH-DVal(NMe)-Val-OMe	-	-	245.186	3.1012	57	0	-0.208634	5.265	5.14	5.485	5.76	5.656	5.385	5.322	5.476	5.205	5.622	5.509	5.322	5.411	5.41	5.406
metab_4128	Ser Val Leu	-	-	318.202	3.0836	77.3	0	-0.292491	4.37	4.358	4.395	4.966	4.754	4.726	4.609	4.575	4.515	5.075	4.929	4.908	4.682	4.675	4.658
metab_4132	4-(2-Aminophenyl)-2,4-dioxobutanoic acid	PW_C000778;HMDB0000978	C01252	190.05	3.0758	0	76.9	0.0395556	6.005	5.956	5.831	6.297	6.087	6.231	6.402	5.987	6.077	6.008	6.04	5.976	6.075	6.072	6.071
metab_4145	PA(14:1(9Z)/20:3(6,8,11)-OH(5))	HMDB0263156	-	365.211	3.0504	0	36.7	8.59575	4.529	3.996	4.339	3.566	4.341	3.854	4.528	5.202	5.083	2.945	4.092	4.851	4.405	4.363	4.364
metab_4146	Phenethylamine glucuronide	HMDB0010323	C03033	298.128	2.1519	0	65.7	0.102768	5.177	4.025	5.369	3.482	3.034	5.001	3.539	4.977	4.854	3.044	3.11	4.318	4.422	4.421	4.419
metab_4147	Xenognosin A	HMDB0029539	C08731	320.124	3.0504	0	32.2	-6.5952	4.054	2.926	4.567	4.221	2.916	4.516	4.574	4.514	4.029	2.927	2.992	4.968	4.481	4.525	4.48
metab_4155	Val Ala Val	-	-	288.192	3.0331	63	0	-0.488991	4.574	4.504	4.29	5.067	5.083	5.106	4.777	4.847	4.739	4.744	4.776	4.923	4.77	4.767	4.769
metab_4156	(3Z,5E)-Hepta-3,5-dienoylcarnitine	HMDB0241692	-	302.196	3.0277	0	53.8	-0.127502	5.582	5.499	5.281	5.471	5.506	5.507	5.442	5.522	5.435	5.876	5.381	5.534	5.453	5.456	5.457
metab_4157	Difructose anhydride III	HMDB0251271	-	366.139	2.1519	0	69.5	0.0541874	5.178	5.437	4.814	4.686	4.628	5.165	5.201	5.348	5.264	4.631	5.405	5.248	5.103	5.097	5.115
metab_4159	Pinolidoxin	HMDB0301836	C08503	740.357	3.008	0	51.1	-6.62793	5.446	4.417	4.08	4.309	2.997	2.982	3.409	3.783	2.992	3.007	3.073	5.415	4.713	4.675	4.677
metab_4163	PS(20:4(8Z,11Z,14Z,17Z)/14:0)	PW_C061073;HMDB0112654	C02737	400.729	3.004	0	55.7	7.96392	5.482	4.937	5.401	5.006	5.744	4.728	5.191	5.862	6.092	4.521	4.679	5.262	5.355	5.357	5.351
metab_4169	PA(18:3(6Z,9Z,12Z)/5-iso PGF2VI)	HMDB0264141	-	393.2	2.9931	0	58.1	-6.29498	5.186	5.115	5.47	5.468	5.278	5.434	5.654	5.445	5.433	5.538	5.179	5.121	5.704	5.696	5.69
metab_4171	Prazepam	HMDB0015527	C07366	347.091	2.9837	0	31.6	-4.73935	4.242	4.282	4.707	4.448	3.068	4.58	4.678	4.75	4.57	4.674	4.922	5.177	4.807	4.801	4.773
metab_4177	Pro Trp	-	-	302.15	2.9706	64.7	0	-0.147454	4.996	3.842	5.088	4.461	4.488	5.119	4.551	5.107	4.464	2.914	2.95	4.247	4.67	4.65	4.666
metab_4184	Alarelin	HMDB0248112	-	595.296	2.9575	0	45.1	-2.96484	1.619	1.586	3.788	1.605	3.63	3.25	1.553	5.259	4.386	5.025	5.775	5.815	4.892	4.885	4.904
metab_4189	10-EdAM	HMDB0244267	-	509.224	2.9497	0	70.4	-2.81043	2.871	3.648	2.876	2.857	2.828	4.233	3.382	4.876	4.628	2.838	5.483	4.607	4.36	4.348	4.355
metab_4204	20-Trihydroxy-leukotriene-B4	HMDB0012643;LMFA03020066	-	384.213	2.9126	0	71.3	-5.1598	5.543	5.44	5.827	4.923	4.781	2.819	2.81	3.245	2.969	4.402	4.845	2.927	4.794	4.781	4.782
metab_4207	Phytosphingosine	HMDB0004610;LMSP01030001	C12144	356.254	2.9074	0	79.1	-6.13165	5.052	5.09	5.039	5.077	5.044	4.988	4.923	4.942	4.889	4.991	4.963	4.744	4.977	4.991	4.992
metab_4209	Azatadine	HMDB0014857;PW_C009194	C07774	603.35	2.9029	0	32.1	7.81846	3.325	3.291	3.33	3.311	3.282	3.267	3.258	3.258	3.93	3.507	5.848	3.646	4.282	4.209	4.278
metab_4212	Gln Ile	-	-	260.161	2.1751	88.5	0	-0.0171352	4.705	4.413	4.777	4.748	4.186	4.804	4.862	4.797	4.819	4.671	4.731	4.783	4.656	4.65	4.664
metab_4213	Humilixanthin	HMDB0039123	C08548	291.101	2.8935	0	50.6	9.70505	5.283	4.874	5.141	4.453	4.346	4.866	4.812	4.966	4.915	4.79	5.018	4.98	4.942	4.935	4.951
metab_4217	Methohexital	HMDB0014617	C07844	295.165	2.8887	52.5	0	-0.32329	5.354	5.582	5.704	5.724	5.259	5.572	5.673	5.606	5.466	5.485	5.469	5.411	5.562	5.556	5.569
metab_4219	PHENACYLAMINE	HMDB0032628	-	136.076	2.8857	36.1	0	0.585806	4.369	4.508	4.633	4.63	4.289	4.497	4.555	4.486	4.366	4.419	4.413	4.316	4.487	4.481	4.492
metab_4222	Taurocholic acid	LMST05040001;PW_C000025;HMDB0000036	C05122	480.278	5.8064	93.5	0	0.351264	7.816	7.511	7.636	8.103	7.435	7.474	7.85	8.214	7.921	7.878	7.277	7.529	7.129	7.126	7.157
metab_4226	CDP-DG(i-22:0/20:5(5Z,8Z,11Z,14Z,16E)-OH(18R))	HMDB0294357	-	572.785	2.8767	0	34.3	4.00947	5.147	4.927	5.347	4.286	5.243	5.157	5	5.425	5.206	5.028	5.223	5.427	5.232	5.226	5.257
metab_4227	2-Quinolinecarboxylic acid	HMDB0000842	C06325	174.055	2.8767	68.4	0	0.328849	3.714	3.124	3.488	3.942	4.376	3.079	3.24	3.749	4.127	2.496	3.387	3.221	4.006	4.001	4.031
metab_4230	PIP(20:4(6E,8Z,11Z,13E)-2OH(5S,15S)/18:1(15Z))	HMDB0279007	-	521.237	2.8708	0	47	-1.38339	5.455	5.542	5.4	5.633	5.94	5.782	5.822	6.24	6.294	5.734	5.869	5.96	5.818	5.812	5.826
metab_4238	Gabazine	HMDB0252568	C13796	288.134	2.86	0	48.8	-0.172452	0.8012	0.7729	0.8055	3.09	3.521	5.109	4.24	4.622	4.414	0.7735	0.8287	0.8432	3.848	3.8	3.84
metab_4246	5-Acetylamino-6-amino-3-methyluracil	HMDB0004400;PW_C002136	C16366	419.142	2.8486	0	33.4	4.70121	4.265	4.085	4.471	4.094	3.665	4.246	3.995	4.355	3.93	3.676	4.332	4.651	4.494	4.488	4.474
metab_4251	3-methylheptanedioylcarnitine	HMDB0241046	-	318.191	2.8411	0	54.6	-0.237092	5.152	5.19	5.061	5.056	5.131	5.279	5.506	5.111	5.324	5.125	5.136	4.803	5.17	5.164	5.181
metab_4253	Artemisin	HMDB0248621;LMPR0103190003	C09344;C09538	262.119	2.8411	0	32.1	-7.32415	5.469	4.803	5.664	5.144	4.725	5.315	5.161	5.355	5.194	4.811	4.955	5.127	5.318	5.304	5.313
metab_4257	4-Imidazolone-5-propionic acid	PW_C000802;HMDB0001014	C03680	189.087	2.8357	0	38.2	0.362058	2.603	2.569	2.608	4.289	4.741	3.698	3.693	3.672	3.717	3.567	2.725	3.085	3.802	3.81	3.797
metab_4259	Setmelanotide	HMDB0304856	-	559.253	2.8294	0	81.8	4.86048	4.579	4.587	4.939	3.864	4.633	4.925	4.852	4.784	4.782	5.468	5.584	5.873	5.411	5.408	5.407
metab_4261	PS(22:6(4Z,7Z,10Z,13E,15E,19Z)-OH(17)/20:4(5Z,8Z,11Z,14Z))	HMDB0282648	-	458.74	2.8225	0	92.1	2.54422	3.277	3.189	3.228	4.525	3.889	4.508	4.552	4.188	4.013	3.189	3.834	3.272	4.234	4.25	4.23
metab_4264	N(6)-(Octanoyl)lysine	HMDB0011684	-	314.244	2.8171	0	50.8	-0.787526	5.231	5.03	4.691	4.602	4.665	3.587	3.578	3.579	3.597	3.612	4.254	3.695	4.287	4.293	4.282
metab_4266	Hydroquinidine	HMDB0242615;MJDBOTE0000234	C10696	349.187	2.8094	0	30.7	-6.07366	4.481	4.202	4.869	3.597	3.934	3.515	3.034	3.534	3.587	3.775	3.535	3.799	3.549	3.641	3.643
metab_4270	Marinobufagenin	HMDB0254337	C20036	414.234	2.8044	0	75	-7.23591	3.898	4.022	4.044	4.456	4.559	3.129	3.12	3.121	3.139	4.854	4.391	3.905	4.003	3.981	3.982
metab_4274	Phe Leu	-	-	279.17	2.7995	39.8	0	-0.754895	1.876	1.1	1.355	6.023	5.932	4.789	4.781	5.294	4.589	6.035	6.302	6.056	5.979	5.968	5.974
metab_4275	L-Tert-Leucine	-	-	114.092	2.7995	42.9	0	2.59337	6.106	6.11	6.063	6.078	6.056	5.991	5.951	5.957	5.985	6.065	6.017	5.892	6.077	6.071	6.084
metab_4276	PGP(18:3(10,12,15)-OH(9)/i-22:0)	HMDB0275911	-	485.263	2.7964	0	68.4	-2.17673	4.499	4.063	4.644	4.883	3.715	4.93	5.283	4.828	4.91	4.985	4.625	4.806	5.129	5.12	5.124
metab_4279	(-)-Slaframine	HMDB0243523	C06185	231.17	2.792	0	54	-0.342249	4.366	4.413	5.059	4.497	4.507	5.122	4.834	5.125	5.178	3.932	3.607	2.842	4.649	4.639	4.644
metab_4281	Narlaprevir	HMDB0255462	-	752.394	2.7765	0	41.1	-8.68584	3.62	3.587	4.289	3.606	3.648	4.349	4.366	5.463	4.98	4.718	5.259	5.688	4.938	4.932	4.94
metab_4284	Jasmolone glucoside	HMDB0032870	-	360.202	2.7666	0	36.9	-0.421921	4.261	4.394	4.367	4.344	4.403	4.423	4.876	4.131	4.639	4.613	4.394	4.241	4.561	4.526	4.556
metab_4287	Loganoside	HMDB0247827	-	423.185	2.7617	0	45.5	-2.88322	3.433	3.399	3.438	5.107	5.144	4.039	4.617	3.613	4.085	3.4	3.465	3.482	3.567	3.563	3.458
metab_4288	Sapanisertib	HMDB0244472	-	660.299	2.7586	0	49.3	-4.24934	3.397	4.051	3.058	3.039	3.42	2.995	2.986	4.419	5.548	5.031	5.552	4.957	4.586	4.58	4.598
metab_4295	Glycylprolylarginine	HMDB0252828	-	328.187	2.7488	0	68.4	1.9896	4.506	4.45	4.883	3.589	3.027	3.013	3.003	3.004	3.022	3.038	3.103	3.12	3.1	3.094	3.099
metab_4299	Prenyl cis-caffeate	HMDB0041140	C10487	266.139	2.741	0	41	-0.422448	5.255	5.178	5.232	5.482	5.13	5.285	5.328	5.135	5.186	5.719	5.274	5.17	5.301	5.295	5.306
metab_4302	Cilastatin	HMDB0247784;HMDB0015535;MJDBOTE0001591	C01675	376.187	2.7338	0	80	-8.95036	4.669	3.082	4.759	3.102	4.026	4.122	3.048	4.858	4.647	3.082	4.041	4.489	4.531	4.545	4.546
metab_4305	2-Aminoacetophenone	HMDB0032630;HMDB0032628	-	136.076	2.7338	32.6	0	0.658569	4.62	4.511	4.767	4.679	4.695	4.61	4.526	4.467	4.458	4.483	4.36	4.217	4.501	4.495	4.506
metab_4309	Gamma-Glu-leu	HMDB0011171	-	261.144	2.727	91	0	-0.212329	5.847	5.484	5.933	5.58	5.205	6.119	5.937	5.839	5.745	5.214	5.405	5.703	5.729	5.738	5.74
metab_4312	Sugeonol	HMDB0041036;LMPR0103450003	C17504	298.176	2.7127	0	64.8	-7.0468	4.29	4.244	4.579	3.948	3.692	2.905	3.51	2.897	3.468	3.521	3.522	3.668	3.772	3.765	3.802
metab_4317	((4-(4-Amidinophenoxy)butanoyl)aspartyl)valine	HMDB0242231	-	478.23	2.7039	0	89.8	0.777026	4.461	4.66	4.123	5.455	5.043	4.893	5.142	4.575	4.547	4.654	3.766	4.316	4.619	4.612	4.627
metab_4324	CDP-DG(PGJ2/i-22:0)	HMDB0294330	-	580.783	2.6942	0	39.2	4.28764	6.054	6.13	6.372	5.354	6.331	6.189	5.901	6.343	6.171	6.353	6.31	6.378	6.245	6.243	6.243
metab_4328	PIP(22:3(10Z,13Z,16Z)/PGJ2)	HMDB0280315	-	531.273	2.6878	0	72.4	1.60006	3.385	3.351	3.39	3.371	4.465	3.327	3.318	4.665	5.284	3.98	5.107	5.551	4.747	4.741	4.715
metab_4330	Asiaticoside B	HMDB0029892	-	499.25	2.6799	0	50.8	-4.56753	6.22	6.072	6.286	3.584	4.302	5.235	6.057	5.623	6.173	5.108	5.791	5.981	5.904	5.906	5.9
metab_4332	Aceneuramic acid	HMDB0000230;HMDB0259583	C19910	310.113	0.686	0	46.2	-0.18195	6.166	5.556	5.862	6.132	5.662	5.843	5.924	6.174	5.862	5.493	5.621	5.583	5.811	5.812	5.806
metab_4334	Annomuricatin B	HMDB0303182	-	704.346	2.6723	0	86.8	-7.5043	4.355	4.768	3.546	3.527	3.498	3.483	3.896	5.168	4.888	4.257	5.915	5.557	4.965	4.965	4.961
metab_4338	Sinapine	HMDB0029379	C00933	310.165	2.6723	0	70.5	-2.14388	4.233	4.943	4.505	4.714	4.504	4.998	4.556	4.467	4.281	6.159	3.156	3.173	5.206	5.208	5.209
metab_4341	Cephalexin	HMDB0014707;MJDBOTE0001388	C06895;C08099	347.091	2.6645	0	41.1	-9.57745	3.516	3.482	3.935	3.502	3.473	3.458	3.856	3.449	4.047	4.38	4.803	5.048	4.665	4.636	4.637
metab_4342	Isovalerylcarnitine	HMDB0000688;LMFA07070076	C20826	309.181	2.6645	0	54	9.13077	4.708	4.242	5.508	4.195	4.321	4.583	4.218	4.781	4.38	3.368	3.88	3.564	4.447	4.441	4.461
metab_4343	Phenylalanylproline	HMDB0011177	-	263.139	2.6645	0	46.7	-0.462905	5.162	4.96	5.44	5.341	5.396	5.443	5.302	5.336	5.294	5.175	5.139	5.152	5.208	5.208	5.209
metab_4350	2-Methylbutyroylcarnitine	HMDB0000378;LMFA07070034	-	246.17	2.6413	55.1	0	0.0205734	6.164	5.745	6.244	3.931	5.226	4.918	5.244	6.233	6.2	5.596	6.134	6.307	6.08	6.074	6.074
metab_4355	Congmunoside XIII	HMDB0039416	-	781.359	2.611	0	49.2	-9.88582	4.829	5.326	4.474	4.489	4.843	4.406	4.92	5.783	5.46	4.156	4.872	5.608	5.352	5.346	5.341
metab_4359	Dimethyl-3-hydroxypyrid-4-one	HMDB0251390	-	104.05	2.611	0	53.6	3.27014	3.895	3.716	3.629	3.315	3.563	3.991	3.819	3.44	3.584	3.505	3.651	3.856	3.64	3.633	3.597
metab_4360	Met Gly Val	-	-	306.148	2.6032	69.6	0	-0.20189	4.914	4.865	4.62	4.591	3.932	4.515	4.428	4.686	4.654	4.936	4.878	4.893	4.779	4.773	4.768
metab_4367	Chlorobenzene	HMDB0041855	C06990	154.042	2.6032	0	58.7	0.713058	7.101	7.078	7.072	7.07	7.061	7.072	7.048	7.009	7.044	7.122	7.092	7.06	7.105	7.097	7.1
metab_4369	Citrusin III	HMDB0303682	-	750.378	2.5955	0	56.4	-2.73235	4.78	4.769	4.498	4.479	4.874	4.435	4.426	5.163	5.133	4.498	5.081	5.745	5.341	5.335	5.333
metab_4374	Aciclovir	HMDB0014925;MJDBOTE0001429	C06810	208.083	2.5955	0	78.2	0.00635375	4.591	4.592	4.604	4.81	4.398	4.247	4.701	4.594	4.773	4.474	4.111	4.642	4.71	4.679	4.68
metab_4378	Perilloside B	HMDB0040465	-	351.141	2.5834	0	43.4	-2.2851	4.954	4.651	4.832	4.584	4.828	3.915	4.277	4.361	4.171	3.998	4.875	4.706	4.52	4.601	4.554
metab_4379	2-Keto-6-acetamidocaproate	HMDB0012150	C05548	229.118	2.5834	0	51.9	0.417937	5.28	4.227	5.407	4.426	4.435	4.473	4.606	4.659	4.357	4.035	4.287	4.814	5.007	5.001	4.999
metab_4380	2-Pyrazinoylguanidine	HMDB0247125	-	148.06	2.5834	0	59.5	-7.79359	2.872	2.839	2.878	2.859	2.829	2.814	2.805	3.34	2.824	2.942	3.608	4.674	2.902	3.093	3.083
metab_4383	Neuromedin N (1-4)	HMDB0013021	-	527.283	2.577	0	48.1	-3.07553	4.402	4.368	4.429	4.388	4.905	4.924	4.858	5.468	4.867	4.531	5.068	5.511	4.963	4.923	4.924
metab_4384	Asn Pro Leu	-	-	343.197	2.577	76.2	0	-0.24019	4.339	4.185	4.584	4.857	4.638	4.924	5.067	4.783	4.6	4.94	4.761	4.85	4.65	4.664	4.645
metab_4388	(R)-Amphetamine	HMDB0012128	C07514	153.139	2.5693	0	43.5	1.2514	4.362	4.085	4.357	4.144	4.295	3.824	3.535	3.726	3.465	4.332	4.221	4.11	3.764	3.821	3.934
metab_4391	PI(PGJ2/20:4(8Z,11Z,14Z,17Z))	HMDB0277620	-	491.236	2.562	0	31.6	-7.84843	4.041	3.88	4.28	4.419	3.703	3.813	3.696	5.172	4.978	5.016	5.681	5.918	4.966	4.985	4.965
metab_4392	Cyclo(glycylglycylleucylleucylleucylprolylprolylphenylalanyl)	HMDB0303710	-	398.24	2.562	0	95	-5.32	3.731	3.697	3.736	3.717	3.688	3.673	3.664	3.767	3.683	4.978	4.522	4.636	4.019	4.011	3.898
metab_4395	PS(20:2(11Z,14Z)/TXB2)	HMDB0282291	-	462.761	2.5467	0	73.7	-6.59952	3.865	3.831	3.87	3.851	3.822	3.807	3.798	3.798	3.817	5.63	5.734	5.895	5.038	5.044	5.046
metab_4396	Obacunone	HMDB0035858;MJDBOTE0000934	C08775	437.195	2.5467	0	42.4	-2.00359	4.382	4.577	3.755	4.929	4.935	4.9	4.679	3.683	4.274	4.428	4.347	4.394	4.584	4.703	4.575
metab_4397	Diprotin A	HMDB0251473	-	342.239	2.5467	0	45.1	-0.196796	5.998	5.229	5.802	4.526	4.508	4.772	4.475	5.636	5.527	3.765	5.203	5.642	5.28	5.267	5.268
metab_4400	Pro Asp Thr Gly Ile	-	-	502.251	2.5389	33.9	0	-0.185614	5.385	5.233	4.636	5.498	5.528	5.305	5.546	5.731	5.74	4.248	4.803	5.371	5.49	5.483	5.477
metab_4401	1,4'-Bipiperidine-1'-carboxylic acid	HMDB0060336	C16836	245.186	2.5389	0	40.3	0.0097809	4.072	4.038	4.077	5.93	6.036	4.631	4.692	5.092	4.284	5.837	6.195	5.837	5.693	5.687	5.698
metab_4402	3-Methyloxindole	HMDB0304943	C02366	180.102	2.5389	0	35.9	-0.0270169	3.929	4.042	3.83	4.351	4.118	4.202	4.294	3.772	3.918	4.164	3.965	3.772	4.105	4.092	4.1
metab_4404	Indene	HMDB0253451	-	117.07	2.5314	0	31.5	2.8425	4.626	4.433	4.601	4.29	4.292	4.36	4.243	4.338	4.247	4.266	4.34	4.262	4.371	4.365	4.373
metab_4406	(+/-)-Tryptophan	HMDB0030396	C00806	409.187	2.524	0	74.1	-0.15121	6.407	6.033	6.351	5.903	5.895	6.204	5.921	6.073	5.984	5.711	5.871	5.883	6.043	6.039	6.04
metab_4408	Serotonin	PW_C000178;HMDB0000259;MJDBSJD0000073	C00780	159.092	2.524	0	64	0.496895	6.186	5.952	6.177	5.842	5.858	6.026	5.829	5.958	5.888	5.749	5.878	5.866	5.946	5.948	5.949
metab_4409	Glu Leu	-	-	261.144	2.2701	64	0	-0.129675	4.566	4.337	4.787	4.917	4.298	4.989	4.847	4.874	4.611	4.949	5.18	5.199	4.955	4.956	4.958
metab_4411	Indole-3-Carboxaldehyde	HMDB0000195;HMDB0029737;HMDB0000197;MJDBSJD0000088	C00294;C08493;C00954	146.06	2.524	98	0	0.455884	6.515	6.284	6.511	6.195	6.199	6.346	6.172	6.278	6.219	6.069	6.219	6.201	6.278	6.274	6.276
metab_4412	Indole-3-Carbinol	HMDB0005785	-	130.065	2.524	58	0	1.07229	5.439	5.254	5.463	5.166	5.204	5.304	5.149	5.259	5.205	5.072	5.21	5.205	5.255	5.249	5.265
metab_4414	Alanylproline	HMDB0028695	-	373.208	2.5162	0	63.4	-0.504853	4.562	4.51	4.365	4.034	4.623	3.613	3.604	4.966	4.572	4.825	5.035	4.692	4.683	4.638	4.678
metab_4421	Renin Inhibitor	HMDB0257148	-	670.833	2.4955	0	32.5	2.93417	1.072	1.041	1.077	1.06	4.095	1.02	1.011	4.717	4.905	4.859	5.601	6.038	4.869	4.865	4.783
metab_4423	6-(2,2-Diphenylethylamino)-9-[(2r,3r,4s,5s)-5-(Ethylcarbamoyl)-3,4-Dihydroxy-Oxolan-2-Yl]-N-[2-[(1-Pyridin-2-Ylpiperidin-4-Yl)carbamoylamino]ethyl]purine-2-Carboxamide	HMDB0260329	-	795.398	2.4888	0	79.7	-9.35094	2.928	3.773	4.287	2.914	2.885	2.87	3.03	5.416	4.314	4.442	5.14	5.604	4.801	4.829	4.796
metab_4428	Pi-Methylimidazoleacetic acid	HMDB0004988	-	173.092	0.7015	0	49.3	0.776216	5.766	5.378	6.123	6.02	6.107	6.406	6.099	6.256	6.271	5.91	5.844	6.049	5.998	5.997	5.999
metab_4432	Cimicifugoside	HMDB0250252	C08935	738.378	2.4798	0	38.8	-5.92502	3.534	3.5	4.587	3.52	4.318	3.476	3.466	4.911	4.77	4.658	4.978	5.347	4.638	4.632	4.637
metab_4435	3-Hydroxyhept-4-enoylcarnitine	HMDB0241685	-	288.18	2.4798	0	60.1	-0.321502	4.687	4.734	4.654	4.862	4.715	4.832	4.848	4.494	4.549	4.919	4.784	4.627	4.73	4.729	4.725
metab_4444	CDP-DG(18:3(6Z,9Z,12Z)/18:2(9Z,11E)+=O(13))	HMDB0291543	-	507.748	2.4696	0	72.7	3.90921	3.654	3.238	4.938	3.745	3.118	3.7	3.438	4.264	3.498	5.164	4.372	4.831	4.176	4.256	4.175
metab_4446	Indoximod	HMDB0243932	-	236.139	2.4696	0	59.8	-0.0250067	4.1	3.643	2.732	2.713	2.776	4.763	4.004	3.423	4.771	2.757	2.76	3.922	3.764	3.79	3.76
metab_4450	Seglitide	HMDB0258209	-	427.202	2.4661	0	68	-1.52082	4.626	3.951	4.334	3.855	4.287	4.105	3.925	4.455	4.382	5.528	5.649	5.908	5.376	5.38	5.382
metab_4456	Angiotensin I, des-leu(10)-	HMDB0248425	-	596.285	2.4562	0	33.3	-3.55865	6.228	5.964	5.759	6.036	6.023	6.19	6.191	6.222	6.042	5.586	5.148	5.589	6.136	6.13	6.14
metab_4464	Glu Gln Ile	-	-	389.203	2.4501	72.1	0	-0.151711	4.158	4.032	4.077	4.937	4.557	4.571	4.646	4.524	4.238	4.614	4.399	4.513	4.488	4.482	4.513
metab_4467	PS(22:6(4Z,7Z,10Z,13E,15E,19Z)-OH(17)/22:6(4Z,7Z,10Z,13Z,16Z,19Z))	HMDB0283583	-	470.74	2.4407	0	47.8	1.02196	5.29	4.332	5.547	1.552	2.984	1.51	3.79	4.177	5.104	3.249	3.978	3.747	4.598	4.527	4.594
metab_4469	3-Dehydroquinic acid	HMDB0012710	C00944	173.045	2.4407	0	68.6	0.722613	4.058	4.288	4.515	3.551	3.655	3.258	3.246	3.611	3.826	3.76	4.45	4.169	4.102	4.115	4.117
metab_4474	(11beta,16beta)-9-Chloro-11-hydroxy-16-methyl-17,21-bis(1-oxopropoxy)pregna-1,4-diene-3,20-dione	HMDB0014538;HMDB0243494	C07813	553.261	2.4357	0	50.4	8.40499	4.182	3.873	4.48	4.87	5.082	4.928	4.852	4.71	4.848	3.454	3.994	4.513	4.723	4.71	4.713
metab_4476	Homocapsaicin	HMDB0036329	C20215	342.202	2.4357	0	41.2	-5.03961	4.762	3.704	5.122	2.739	4.581	4.56	4.622	5.215	4.857	3.316	4.111	4.627	4.782	4.768	4.769
metab_4480	Tuliposide A	HMDB0303140;LMFA13010041	C08561	296.135	2.4299	0	62.9	4.58419	3.98	4.368	4.263	4.707	3.924	4.791	4.555	4.71	4.853	3.234	2.839	3.122	4.509	4.503	4.536
metab_4486	N-OCTANOYL-L-HOMOSERINE LACTONE	HMDB0255213	C21199	245.186	2.4264	0	31.6	-0.118333	2.76	3.161	3.83	5.667	5.656	4.381	4.413	4.781	4.106	5.363	5.748	5.315	5.36	5.354	5.363
metab_4491	(3x,5x,10x)-9,10-Didehydroisohumbertiol O-[rhamnosyl-(1->4)-rhamnosyl-(1->2)-[rhamnosyl-(1->6)]-glucoside]	HMDB0040687	-	836.427	2.4148	0	61.4	-0.28589	3.538	3.504	3.707	3.557	4.836	4.191	3.934	5.14	5.536	3.577	4.607	5.261	4.351	4.411	4.351
metab_4495	L-alpha-Amino-1H-pyrrole-1-hexanoic acid	HMDB0040551	-	238.155	2.4148	0	49.8	-0.596364	5.478	4.283	2.763	3.289	2.833	4.893	4.141	4.193	5.6	3.265	2.79	4.948	4.739	4.731	4.733
metab_4497	CDP-DG(PGJ2/22:3(10Z,13Z,16Z))	HMDB0292356	-	573.775	2.4103	0	47.1	1.43028	5.691	5.691	5.579	5.536	5.744	5.869	5.666	5.79	5.617	5.596	5.415	5.52	5.723	5.717	5.722
metab_4501	Sudan II	HMDB0258558	C19526	575.243	2.4063	0	53.1	2.73879	3.423	3.39	3.429	4.619	4.983	4.502	4.535	4.186	4.579	3.39	3.456	3.473	3.471	3.447	3.449
metab_4504	PA(20:5(6E,8Z,11Z,14Z,17Z)-OH(5)/a-15:0)	HMDB0266966	-	371.211	2.4063	0	30.1	9.0489	4.267	3.802	4.978	4.89	3.901	4.811	4.771	4.981	4.74	4.929	5.048	5.065	4.855	4.849	4.857
metab_4506	5'-Methylthioadenosine	PW_C000910;HMDB0001173	C00170	298.097	2.4063	98.1	0	-0.269396	6.331	6.227	6.258	5.456	5.545	5.216	5.553	5.397	3.915	5.284	5.938	5.635	5.729	5.723	5.732
metab_4517	L-Theanine	HMDB0034365	C01047	139.087	2.3974	0	46.6	0.294008	4.08	3.628	2.71	3.491	3.752	5.131	4.66	3.861	4.177	2.356	2.421	2.983	4.097	4.096	4.092
metab_4521	Altanserin	HMDB0248260	C11734	394.134	2.392	0	31	-9.86447	4.277	5.013	4.282	4.772	5.277	4.743	4.626	4.544	4.745	4.786	4.685	4.787	4.754	4.752	4.753
metab_4525	4-Hydroxyhexanoycarnitine	HMDB0241665	-	276.18	2.388	0	35.1	-0.190624	5.446	5.39	5.516	5.519	5.412	5.268	5.374	5.361	5.434	5.496	5.356	5.349	5.394	5.403	5.404
metab_4531	Mukurozidiol	HMDB0030651	C09141	373.07	2.3781	0	30.2	4.59171	5.122	3.568	5.271	3.133	3.012	2.997	2.988	2.988	3.007	3.022	3.846	4.456	4.618	4.616	4.636
metab_4539	Deltonin	HMDB0029311	C08894	454.235	2.3683	0	31.6	-2.94999	2.995	2.411	2.45	3.146	2.401	2.387	2.377	3.567	4.107	3.728	4.662	5.295	4.387	4.407	4.38
metab_4543	Mozenavir	HMDB0254911	-	600.299	2.3626	0	40.2	9.37546	5.022	4.817	5.227	4.975	5.353	5.354	5.452	5.759	5.506	5.515	5.684	5.852	5.531	5.525	5.543
metab_4547	4-Hydroxymandelonitrile	HMDB0060318	C00650;C03742	150.055	2.3626	56.8	0	0.804579	3.772	3.98	2.376	3.566	3.634	4.07	4.636	3.753	3.929	2.836	2.671	2.724	3.538	3.555	3.557
metab_4549	Dihydroergocryptine	HMDB0251310	-	616.294	2.1067	0	48.3	7.31168	5.017	4.533	5.201	5.183	5.251	5.445	5.44	5.856	5.725	5.164	5.806	5.9	5.509	5.529	5.504
metab_4552	RPR112698	HMDB0060870	-	854.4	2.3518	0	68.7	4.88708	3.959	3.666	3.705	5.785	6.139	3.642	4.162	3.633	3.977	6.001	4.913	5.245	5.19	5.184	5.206
metab_4553	L-2-Aminoadipate adenylate	HMDB0006941	C05560	532.153	2.3518	0	55.6	-3.98862	2.846	2.812	4.519	2.832	2.803	3.586	3.132	3.736	2.798	2.813	3.857	4.397	3.925	3.923	3.964
metab_4557	1-(4-Hydroxy-3-methoxyphenyl)-3-decanone	HMDB0030801	C10482	342.202	2.3434	0	43.6	-5.43402	4.683	3.604	5.137	3.105	4.551	4.476	4.464	5.165	4.823	3.157	4.327	4.729	4.64	4.634	4.651
metab_4561	Blumenol C O-[rhamnosyl-(1->6)-glucoside]	HMDB0031935	-	483.256	2.3376	0	40.5	-5.02389	3.573	4.234	3.166	3.85	4.814	4.406	4.588	5.063	5.061	2.518	4.191	4.938	4.594	4.578	4.579
metab_4562	Celestone	HMDB0014586;HMDB0249791	C06848	807.388	2.3342	0	48.2	-0.998399	4.714	4.69	3.612	3.972	3.757	3.548	3.539	3.577	4.158	5.465	5.635	5.447	5.02	5.087	5.088
metab_4574	4-Bis(2-hydroxyethyl)amino-L-phenylalanine	HMDB0247322	-	310.176	2.3148	0	51.7	-0.449601	4.758	4.551	4.906	4.688	4.395	3.558	3.362	3.308	3.326	4.282	4.257	3.424	4.187	4.209	4.182
metab_4577	Mytilus Small cardioactive peptide	HMDB0040914	-	602.82	2.3099	0	58.3	9.27869	3.665	3.631	3.67	3.651	3.622	3.607	3.598	3.599	3.617	4.986	5.257	5.454	4.349	4.427	4.33
metab_4578	PIP(18:3(6Z,9Z,12Z)/PGD2)	HMDB0279271	-	505.234	2.3099	0	34.1	-8.16245	3.207	3.173	3.784	3.193	4.082	3.23	3.344	4.334	4.125	3.174	4.16	5.14	3.995	4.101	4.105
metab_4594	CDP-DG(i-18:0/PGF2alpha)	HMDB0293912	-	551.766	2.2951	0	71.2	-9.49133	5.112	4.83	4.782	4.29	4.978	4.679	4.796	5.087	5.099	5.301	5.76	5.433	5.242	5.3	5.302
metab_4598	Peroxysimulenoline	HMDB0031998	-	724.364	2.2892	0	34.5	6.27926	5.223	4.843	5.254	4.007	5.071	5.24	4.903	5.324	5.232	5.211	5.574	5.707	5.426	5.428	5.43
metab_4602	Noberastine	HMDB0255678	-	356.145	2.2892	0	38.4	-1.90007	4.835	2.968	4.856	3.116	2.958	2.944	2.934	3.574	2.953	3.054	4.217	4.55	4.325	4.323	4.325
metab_4618	Hydroxyprolyl-Isoleucine	HMDB0028866	-	245.15	2.2701	0	43.4	0.14446	4.822	4.207	5.05	4.462	4.386	5.145	4.748	5.06	4.768	4.012	4.239	4.53	4.772	4.75	4.751
metab_4620	Glycylserylprolylmethionylphenylalanylvalinamide	HMDB0033242	-	600.299	2.2661	0	67.1	4.56511	5.347	5.023	5.509	4.431	4.782	5.317	5.076	5.333	5.015	4.213	4.944	5.204	5.237	5.237	5.238
metab_4621	PIP(PGF2alpha/18:0)	HMDB0278758	-	520.256	2.2661	0	43.9	-7.53752	3.147	3.513	2.499	3.328	2.45	2.582	2.426	5.293	5.559	4.354	5.81	5.222	4.948	4.958	4.96
metab_4623	Calpeptin	HMDB0249563	C11256	401.185	2.2661	0	35.8	4.56318	4.26	3.779	4.44	3.937	4.486	4.806	4.426	4.843	4.664	4.122	4.808	5.117	4.822	4.824	4.826
metab_4625	Kuwanon E	LMPK12140462;HMDB0030862	-	425.195	2.3836	0	33.1	-1.68564	5.687	5.578	5.408	5.747	5.671	5.78	5.952	5.593	5.675	5.308	5.455	5.207	5.671	5.672	5.674
metab_4628	10-Deacetylbaccatin III	HMDB0244264	C11700	545.239	2.2588	0	69.8	1.66038	3.364	3.917	4.452	3.35	3.56	3.802	3.579	5.493	5.101	4.708	5.407	5.763	5.094	5.113	5.115
metab_4633	Cystathione	HMDB0033142;HMDB0303077	C00542	462.166	2.2553	0	49.2	-7.14533	4.505	4.091	4.13	4.111	4.082	4.067	4.058	4.058	4.077	4.365	4.883	4.894	4.754	4.743	4.75
metab_4635	5-ethyl-5-methyl-2,4-oxazolidinedione	HMDB0061082	-	328.15	2.2553	0	40.3	-0.310528	4.585	3.139	4.729	3.159	3.129	3.115	3.105	3.265	3.125	3.14	3.55	4.221	4.093	4.133	4.088
metab_4637	Methylarctate B	HMDB0302319	-	254.993	2.2553	0	35.8	-2.4076	5.427	4.994	5.538	4.437	3.75	5.052	4.725	5.262	4.591	4.027	5.06	5.081	5.119	5.119	5.12
metab_4640	PIP(PGJ2/18:2(9Z,12Z))	HMDB0279174	-	497.237	2.2513	0	40.3	-6.44194	4.334	4.122	4.346	3.682	4.098	4.109	3.628	5.055	4.011	3.961	5.166	5.407	4.892	4.886	4.969
metab_4641	Tyr-Gly-Gly-Trp-Leu	HMDB0259342	-	577.283	2.2473	0	66.8	9.3254	4.724	3.667	3.706	3.687	3.657	4.357	4.525	3.876	4.384	3.668	5.072	5.114	4.608	4.603	4.615
metab_4644	PIP(20:5(5Z,8Z,11Z,14Z,16E)-OH(18R)/20:1(11Z))	HMDB0279617	-	515.254	2.2414	0	64.8	-6.88133	3.107	2.988	3.596	3.043	2.979	3.329	3.006	4.811	4.826	4.261	4.604	5.249	3.942	4.13	4.126
metab_4646	Allysine	HMDB0001263;HMDB0303320;PW_C000976	C01475;C04076	332.182	2.2414	0	69.9	-0.314235	4.722	3.021	4.917	3.732	3.864	4.714	4.168	4.766	4.517	3.022	3.939	4.256	4.532	4.526	4.497
metab_4649	3-Hydroxyhexanoylcarnitine	HMDB0061630;HMDB0013131	-	276.18	2.2414	0	53.7	-0.00117603	6.138	6.127	5.892	6.038	5.925	5.855	5.834	5.938	6.012	6.162	5.875	5.976	5.995	5.994	5.995
metab_4651	1H-Indole-3-carboxylic acid, 1-methyl-, (1-(2-((methylsulfonyl)amino)ethyl)-4-piperidinyl)methyl ester	HMDB0252924	-	435.209	2.2365	0	46.2	6.11847	4.343	2.445	4.427	2.562	2.508	3.562	2.411	4.213	3.654	3.852	4.855	4.714	4.496	4.49	4.483
metab_4652	Osmundalactone	HMDB0031303	-	170.081	2.2365	0	44.7	0.343665	5.265	4.813	5.268	4.927	4.786	4.891	4.693	4.364	4.387	4.414	4.875	4.122	4.776	4.788	4.79
metab_4658	5-Keto-D-Gluconate	HMDB0011731	C01062	236.078	2.2242	41.1	0	6.67003	5.45	5.518	5.489	5.616	5.311	5.144	5.458	5.423	5.476	5.347	5.156	5.326	5.603	5.602	5.604
metab_4660	N6-Acetyl-L-lysine	HMDB0000206	C02727	189.123	2.2242	0	62.7	0.292819	5.716	5.612	5.758	5.934	5.878	5.938	5.787	6.057	5.872	5.677	5.903	6.011	5.977	5.976	5.978
metab_4663	Glucitol-lysine	HMDB0252764	-	374.192	2.2188	0	37.2	7.72411	4.587	2.984	4.778	3.104	2.799	4.202	2.775	4.559	4.358	2.809	4.01	4.29	4.266	4.237	4.253
metab_4664	Thr Leu	-	-	233.149	2.2188	87.1	0	-0.208463	5.054	4.935	5.282	5.368	5.042	5.213	5.24	5.193	5.071	5.2	5.229	5.076	5.223	5.218	5.222
metab_4669	Epinephrine	PW_C000048;HMDB0000068;MJDBOTE0000810	C00788	148.076	2.2138	0	81.8	0.254023	3.486	2.953	3.194	2.501	4.06	2.44	2.511	2.901	3.524	2.518	3.196	2.547	3.442	3.437	3.553
metab_4672	7-Acetoxy-6-hydroxylimonin	HMDB0032834	-	531.224	2.2094	0	58.6	2.74892	4.414	4.259	3.344	4.332	3.296	4.962	5.008	4.445	4.386	3.306	3.951	3.94	4.232	4.244	4.225
metab_4683	Stallimycin	HMDB0251483	-	499.251	2.1907	0	55.7	-2.50726	5.597	5.5	5.714	5.186	5.377	5.469	5.418	5.512	5.501	5.46	5.609	5.723	5.585	5.579	5.593
metab_4695	Trans-4-Hydroxy-L-proline	HMDB0000725	C01157	132.066	2.1829	59.9	0	0.910077	4.775	4.497	5.046	4.709	4.888	5.108	4.825	5.131	5.129	4.499	4.734	4.891	4.853	4.862	4.863
metab_4698	Ginsenoside Rs2	HMDB0039552	-	583.296	2.1751	0	34.7	9.75063	3.869	3.957	5.001	3.536	4.421	3.492	3.623	5.697	5.57	5.398	5.913	6.063	5.399	5.395	5.397
metab_4700	Argatroban	PW_C008815;HMDB0014423	C04931	531.241	2.1751	0	46.1	9.49106	4.873	4.836	4.989	4.433	3.738	5.109	5.023	5.088	4.544	3.748	5.437	5.695	5.059	5.048	5.054
metab_4702	11,13-Dihydrotaraxinic acid glucosyl ester	HMDB0035867	-	444.226	2.1751	0	53.3	8.4318	4.714	4.155	5.07	3.457	3.669	4.675	3.711	4.835	4.737	3.438	4.627	4.955	4.636	4.544	4.63
metab_4703	Cepharanthine	HMDB0249813	C09391	629.266	2.4103	0	34.2	6.00108	6.279	6.229	6.153	6.352	6.302	6.297	6.164	6.155	6.14	5.972	5.975	5.924	6.213	6.207	6.212
metab_4710	41-O-demethylrapamycin	HMDB0061048	-	472.756	2.1673	0	86.7	-6.52395	4.867	4.731	4.144	5.366	4.984	5.277	5.289	4.891	4.922	4.125	4.044	4.908	5.047	5.041	5.063
metab_4713	PS(20:5(7Z,9Z,11E,13E,17Z)-3OH(5,6,15)/18:4(6Z,9Z,12Z,15Z))	HMDB0282012	-	850.442	2.4264	0	45	-9.08459	3.273	3.239	3.278	3.259	3.23	3.215	3.206	4.505	4.703	3.659	5.393	5.827	4.878	4.86	4.861
metab_4714	4,4'-Diphenylmethane diisocyanate	HMDB0246605	C19453	314.091	2.1673	0	73.3	6.15366	3.336	4.709	3.171	3.152	3.123	3.674	4.661	3.657	4.126	3.133	3.198	3.473	3.914	3.883	3.882
metab_4715	Phenethylamine	HMDB0012275;MJDBOTE0000720	C05332	122.097	2.1673	61.2	0	2.03766	4.679	4.328	3.418	3.967	2.935	3.719	2.505	3.746	3.949	4.338	4.24	4.035	4.143	4.112	4.174
metab_4717	PA(20:5(5Z,8Z,11Z,14Z,16E)-OH(18R)/22:5(7Z,10Z,13Z,16Z,19Z))	HMDB0266130	-	415.222	2.1597	0	43.9	-3.44079	4.547	3.422	4.97	3.164	3.94	4.751	4.135	5.178	5.104	3.458	4.338	4.533	4.449	4.443	4.478
metab_4718	Pro Glu Val	-	-	344.181	2.1597	78.5	0	-0.558825	4.629	4.514	4.445	4.751	4.396	4.891	5.105	4.856	4.893	4.435	4.557	4.879	4.79	4.815	4.823
metab_4720	Leucyl-Glutamate	HMDB0028928	-	243.134	2.1597	0	42.1	0.0808558	4.21	3.856	4.325	4.09	3.388	4.484	4.182	4.385	4.155	4.366	4.666	4.673	4.409	4.408	4.409
metab_4721	O-Phosphoethanolamine	PW_C000149;HMDB0000224;MJDBOTE0000693	C00346	141.018	2.1597	51.4	0	-6.02325	2.43	2.459	2.616	2.885	2.387	2.372	2.845	2.817	4.191	2.397	2.463	3.268	3.191	3.174	3.176
metab_4724	Hhcfu	HMDB0247349	-	588.263	2.1519	0	45.4	7.41159	3.436	3.669	4.567	3.422	3.393	3.797	3.369	4.904	3.388	3.403	5.435	5.227	4.621	4.637	4.639
metab_4725	Brevetoxin B2	HMDB0032069	C20014	539.74	2.1519	0	63.7	-5.41035	4.999	5.149	3.616	3.597	5.359	5.107	3.872	5.608	5.261	5.522	5.203	5.239	5.01	5.022	5.005
metab_4726	Erinacine D	HMDB0031896	-	523.26	2.1519	0	58.6	-7.87505	4.403	4.538	4.083	4.334	5.525	5.552	5.357	5.247	5.241	5.001	4.906	5.034	4.939	4.888	4.934
metab_4730	12-Hydroxydodecanoic acid	HMDB0002059;HMDB0304547	C08317	261.144	2.1519	0	59.5	3.65766	4.144	4.055	4.446	4.17	4.045	4.64	4.22	4.638	4.339	4.4	4.864	4.924	4.623	4.594	4.623
metab_4733	7-Aminomethyl-7-carbaguanine	HMDB0011690	C16675	180.088	2.1519	0	62.1	0.0773549	4.019	3.693	5.002	2.638	2.609	3.965	3.849	4.323	2.654	2.619	2.685	4.697	4.11	4.116	4.118
metab_4734	Demethylated antipyrine	HMDB0006240	C13008	175.087	2.1519	0	63.9	0.762481	4.311	4.033	4.094	3.284	3.255	3.478	3.231	3.686	4.024	3.265	4.093	3.797	3.689	3.724	3.726
metab_4737	Retigabine	HMDB0257171	C13826	607.284	2.144	0	84.1	-0.699086	5.13	5.062	5.09	4.73	4.701	4.75	4.677	5.048	5.146	4.748	4.777	4.814	5.016	5.01	4.954
metab_4739	Musabalbisiane B	HMDB0038681	-	516.207	2.144	0	63.6	-1.85887	4.879	4.949	4.771	4.039	4.009	4.828	3.985	4.999	5.106	4.496	4.78	4.97	4.806	4.8	4.752
metab_4744	Biotin sulfone	HMDB0004818	C20387	277.085	2.144	0	30.9	0.199105	4.413	3.944	2.981	2.962	2.933	2.918	2.909	2.909	3.941	2.943	4.471	4.97	4.341	4.225	4.329
metab_4745	Ser Leu	-	-	219.134	2.144	87.7	0	0.179215	4.876	4.855	5.116	5.339	4.817	5.129	5.268	5.224	5.003	5.196	5.192	5.141	5.133	5.153	5.149
metab_4747	Prexanthoperol	HMDB0034712	-	667.341	2.1367	0	44.2	2.61968	2.108	2.075	3.598	2.094	4.143	2.051	2.041	4.287	4.245	4.974	5.238	5.59	4.401	4.412	4.397
metab_4748	1,3,5-Triazin-2(1H)-one, 4-amino-1-(2-deoxy-beta-D-erythro-pentofuranosyl)-	HMDB0255781	-	474.202	2.1367	0	39.3	-7.97004	4.616	3.996	4.012	3.931	3.901	5.053	3.877	4.821	4.764	4.596	5.318	5.573	4.957	4.952	4.874
metab_4749	N-alpha-Acetyl-L-lysine	HMDB0000446	C12989	189.123	2.1367	0	58.2	0.272155	5.829	5.514	6.054	5.792	5.91	6.296	5.702	6.404	5.944	5.342	5.654	5.787	5.898	5.896	5.894
metab_4754	Kanokoside A	HMDB0035635	C09993;C17428	494.225	2.129	0	79.6	3.16815	6.319	6.435	6.369	5.978	5.402	6.173	6.315	6.397	6.333	6.34	6.304	6.668	6.417	6.411	6.409
metab_4757	N-Valylphenylalanine	HMDB0255244;HMDB0029134	-	265.155	2.1216	78	0	-0.0493408	4.781	5.394	2.965	5.9	5.969	5.64	5.939	4.365	3.666	5.563	5.203	4.273	5.622	5.621	5.622
metab_4760	Candidin	HMDB0259425	-	461.741	2.1145	0	97	-5.93557	5.477	5.093	4.334	4.315	4.502	5.532	5.238	5.288	5.565	5.819	5.987	6.184	5.656	5.64	5.641
metab_4762	CDP-DG(18:2(9Z,11Z)/i-12:0)	HMDB0116052;PW_C076388	C00269	461.735	2.4501	0	44.5	4.07084	2.397	2.363	3.844	2.383	4.696	2.339	2.33	4.961	4.622	5.155	5.219	5.664	5.079	5.071	5.08
metab_4764	Capecitabine	HMDB0015233;PW_C009523	C12650	392.181	2.1145	0	40	-3.74883	5.286	4.794	5.256	4.747	4.676	5.253	5.169	5.089	5.075	4.519	4.706	4.935	4.883	4.877	4.83
metab_4766	Heliotridine	HMDB0253071	C10321	328.223	2.1145	0	33.5	-0.322487	5.633	5.379	5.319	4.713	4.536	4.789	4.575	5.218	5.324	4.794	5.275	5.317	5.006	5.009	5.002
metab_4768	(2E)-Decenoyl-ACP	HMDB0062225	C03969	281.149	2.1145	0	59.9	8.95617	4.946	5.075	5.116	5.016	5.078	5.551	5.207	5.487	5.584	4.758	4.538	4.387	5.002	4.996	4.946
metab_4769	Gamma-Glutamylvaline	HMDB0011172	-	247.129	2.1145	0	71.8	-0.298066	5.493	5.216	5.71	5.316	4.903	5.829	5.682	5.584	5.482	4.951	5.092	5.321	5.369	5.363	5.377
metab_4770	Butyryl-L-carnitine	HMDB0002013	C02862	232.154	2.1145	67.8	0	0.0968684	5.924	4.419	6.369	0.4542	0.0219	0.0212	0.0207	6.321	6.52	1.383	5.581	5.909	5.973	5.967	5.972
metab_4771	Nopalinic acid	HMDB0029437	C01683	227.103	2.1145	0	66.4	-0.0877976	5.347	5.012	5.222	5.032	4.694	5.238	5.166	5.157	5.087	5.026	5.028	5.142	5.129	5.127	5.125
metab_4772	Ala Ile	-	-	203.139	2.1145	62.7	0	0.532792	4.112	4.18	4.569	4.752	4.68	4.636	4.311	4.622	4.552	5.103	5.111	4.903	4.717	4.704	4.712
metab_4774	Thymine	HMDB0000262;PW_C000179;MJDBOTE0000713	C00178	127.05	2.1145	79.6	0	1.81816	4.583	4.809	4.657	4.534	4.359	4.718	4.561	4.82	5.001	4.739	4.714	4.378	4.785	4.786	4.788
metab_4777	3-Pyridinebutanoic acid	HMDB0001007	-	148.076	2.1145	0	48.5	0.81228	3.882	3.67	3.705	3.181	3.166	3.775	3.378	3.85	3.41	2.984	3.804	3.399	3.643	3.718	3.636
metab_4778	Putreanine	HMDB0006078	-	126.116	2.1145	0	32.2	3.61941	5.332	5.338	5.29	5.249	5.165	5.263	5.182	5.194	5.225	5.333	5.316	5.253	5.309	5.303	5.309
metab_4779	4-Methylbenzaldehyde	HMDB0029638	C06758	121.065	2.1145	0	52.5	2.03138	5.002	4.862	5.048	4.726	4.654	5.038	4.822	4.937	4.916	4.548	4.812	4.76	4.882	4.875	4.885
metab_4782	Benzeneacetonitrile	HMDB0034171	C16074	118.066	2.1145	0	58.4	3.20786	5.233	5.054	5.252	4.988	4.992	5.295	5.129	5.159	5.132	4.767	5.023	4.942	5.086	5.075	5.081
metab_4783	Adipate semialdehyde	HMDB0012882	C06102	95.0497	2.1145	0	49.3	4.33758	5.411	5.283	5.421	5.19	5.212	5.413	5.266	5.326	5.3	4.996	5.22	5.144	5.286	5.28	5.284
metab_4791	3-Sulfodeoxycholic acid	LMST05020038;HMDB0002504	-	423.223	2.1067	0	34.9	7.4681	4.88	5.29	4.99	2.17	2.996	4.647	4.875	5.236	5.386	4.585	5.056	5.18	4.972	4.837	4.882
metab_4792	2,3,4,5-Tetrahydro-2-pyridinecarboxylic acid	HMDB0012130	C00450	296.16	2.1067	0	46.2	-0.364702	5.033	5.305	5.132	3.425	4.02	4.745	4.853	4.882	5.071	4.917	4.998	5.137	4.992	4.992	4.993
metab_4804	4-Vinylcyclohexene dioxide	HMDB0246593	C19311	105.07	2.1067	0	33.8	3.21938	5.325	5.224	5.108	5.11	5.004	5.106	4.986	5.035	5.071	5.191	5.146	5.064	5.148	5.147	5.149
metab_4810	Phendimetrazine	HMDB0015519	C07904	192.138	2.0989	0	31.8	-0.432452	4.398	4.358	4.554	4.324	4.437	4.152	4.255	4.33	4.16	4.417	4.417	4.207	4.291	4.285	4.317
metab_4817	Alpha-D-GalpNAc-(1->3)-[alpha-L-Fucp-(1->2)]-D-Galp	HMDB0247725	-	512.198	2.0911	0	59.2	0.664293	5.005	5.151	4.822	4.3	3.352	5.201	5.331	4.551	4.833	4.35	4.357	4.523	4.86	4.91	4.876
metab_4819	Rifametane	HMDB0257224	-	441.198	2.0911	0	42.3	-2.9949	5.501	5.298	5.259	4.517	4.52	4.119	4.714	4.694	5.191	4.142	4.581	4.508	4.949	4.943	4.941
metab_4825	Glycyl-l-histidyl-l-lysine	HMDB0252882	-	340.187	2.1067	0	36.1	3.97026	4.715	4.839	4.906	4.169	4.375	4.694	4.748	4.951	5.04	4.517	4.388	4.209	4.45	4.508	4.511
metab_4841	CDP-DG(22:6(4Z,7Z,10Z,13Z,16Z,19Z)/18:2(9Z,12Z))	HMDB0116035;PW_C063178	C00269	525.764	2.0755	0	34.4	-0.34981	2.625	2.664	3.275	2.725	2.582	2.567	3.184	4.548	4.431	4.247	4.871	5.265	4.191	4.156	4.158
metab_4842	PS(22:5(4Z,7Z,10Z,13Z,16Z)/PGF1alpha)	HMDB0283388	-	477.754	2.0755	0	62.6	-8.16158	5.251	4.343	5.021	3.349	3.981	4.348	4.73	5.228	4.887	3.33	4.499	4.33	4.714	4.709	4.711
metab_4843	Cyclosquamosin D	HMDB0303369	-	419.214	2.0755	0	82.8	7.9999	5.115	4.466	4.746	3.921	4.625	5.134	4.969	4.733	4.812	5.005	5.258	5.06	5.078	5.083	5.085
metab_4845	Cinncassiol A	HMDB0035164	C17645	383.203	2.0755	0	42	-7.89872	5.244	4.468	4.871	4.699	4.744	4.142	4.551	4.563	3.718	4.625	4.78	5.125	4.883	4.877	4.885
metab_4847	(3a,5b,7a)-23-Carboxy-7-hydroxy-24-norcholan-3-yl-b-D-Glucopyranosiduronic acid	HMDB0243600;HMDB0002430	-	285.168	2.0755	0	50.7	-5.83274	4.89	5.047	4.671	4.491	4.52	3.428	2.825	3.912	3.446	4.223	4.829	3.486	4.354	4.246	4.348
metab_4867	Epsilon-(Carboxyethyl)lysine	HMDB0251886	-	219.134	2.0642	0	48.7	0.0968035	4.561	4.537	4.774	5.065	4.931	4.849	4.662	4.72	4.494	5.119	5.166	5.069	4.989	4.984	4.989
metab_4868	Ile Tyr	-	-	312.192	2.5028	51.6	0	-0.563588	5.473	5.29	5.789	5.267	5.231	4.571	4.676	4.648	4.469	4.995	5.021	4.313	4.965	4.97	4.96
metab_4875	Vincristine	HMDB0014681;PW_C009036;MJDBOTE0001034	C07204	413.208	2.055	0	42.9	1.77628	5.39	5.434	5.489	1.134	1.107	3.909	5.103	4.149	5.054	3.034	4.231	4.013	4.882	4.875	4.855
metab_4885	8-Hydroxyquinoline	-	C19434	146.06	2.0443	77.2	0	0.265141	4.332	4.119	4.286	4.175	4.468	4.292	4.171	4.221	4.251	4.038	4.23	4.354	4.336	4.348	4.349
metab_4886	Syringomycin	HMDB0303493	C12268	624.292	2.0398	0	98.1	-3.26831	5.786	5.713	5.758	5.532	5.189	5.516	5.712	5.934	5.74	5.781	5.966	6.022	5.917	5.923	5.921
metab_4891	2-Keto-6-aminocaproate	HMDB0012151	C03239	128.071	2.0398	0	63.6	1.25118	4.954	4.996	4.962	5.035	4.868	4.853	4.906	4.969	4.87	5.001	4.781	4.803	4.977	4.98	4.982
metab_4904	(5R)-5-Hydroxyhexanoylcarnitine	HMDB0241666	-	276.18	2.0328	0	52.7	-0.00303593	6.017	6.036	5.769	5.945	5.9	5.918	5.845	6.006	6.03	6.315	6.012	6.174	5.979	5.976	5.977
metab_4907	PIP(18:1(9Z)/18:1(9Z)-O(12,13))	HMDB0279095	-	490.246	2.0283	0	59.9	-7.59493	3.196	3.099	3.138	3.972	3.211	3.915	3.066	4.497	5.194	4.822	5.826	5.532	4.892	4.894	4.895
metab_4908	(2S,3S,4R,5R)-5-(6-Aminopurin-9-yl)-N-cyclopropyl-3,4-dihydroxyoxolane-2-carboxamide	HMDB0242669	-	362.156	2.0283	0	89.2	-3.39296	3.175	3.152	4.207	1.223	2.57	3.827	4.075	4.035	3.804	4.262	4.578	4.947	4.362	4.36	4.361
metab_4912	7,8-Dihydrovomifoliol 9-[apiosyl-(1->6)-glucoside]	HMDB0029771	-	534.265	2.0219	0	61	2.2347	2.918	3.186	2.923	2.904	2.875	4.306	3.712	3.937	4.38	6.252	4.48	5.842	5.71	5.736	5.727
metab_4919	Cys(11)-Cys(15)-endothelin-1 (11-21)	HMDB0253584	-	705.317	2.012	0	78.8	-7.46465	5.055	5.033	5.168	3.324	3.295	3.28	4.789	3.621	4.847	3.305	4.276	4.615	4.664	4.64	4.641
metab_4924	Pglu-Leu-Thr-Phe-Thr-Ser-Ser-Trp-GlyNH2	HMDB0247699	-	515.729	2.0063	0	46.2	-9.32944	4.887	4.614	4.943	5.006	4.647	5.32	5.323	5.314	5.393	3.958	4.743	4.757	4.992	4.976	4.985
metab_4925	PS(TXB2/22:4(7Z,10Z,13Z,16Z))	HMDB0283227	-	485.751	2.0063	0	76.6	-7.88591	5.372	4.848	5.249	3.956	4.622	4.628	4.948	5.373	5.209	3.756	4.812	4.678	4.952	4.913	4.915
metab_4926	PGP(18:2(9Z,11E)+=O(13)/a-13:0)	HMDB0274319	-	411.203	2.0063	0	33.6	1.90466	4.403	4.585	3.267	3.827	3.219	3.204	3.471	3.266	3.692	4.293	4.727	4.925	4.8	4.755	4.796
metab_4927	N,N-Dimethylaniline	HMDB0001020	C02846	122.097	2.0063	31.6	0	2.04892	4.661	4.315	3.966	4.4	4.504	4.02	3.905	4.5	4.142	4.356	4.146	4.342	4.553	4.536	4.549
metab_4936	PIP(18:3(6Z,9Z,12Z)/PGF1alpha)	HMDB0279341	-	507.249	1.9981	0	56.1	-9.8064	4.398	4.244	5.001	4.07	4.04	4.287	4.799	5.068	4.12	4.491	4.918	5.275	4.852	4.846	4.842
metab_4940	PS(20:4(5Z,8Z,11Z,14Z)/22:6(4Z,7Z,10Z,12E,16Z,19Z)-OH(14))	HMDB0282645	-	458.74	1.9948	0	77.4	2.69335	4.706	4.541	4.752	4.995	4.345	4.703	4.944	4.666	4.542	4.503	4.35	4.542	4.774	4.752	4.754
metab_4944	6-Dehydrotestosterone glucuronide	HMDB0010337	C00178	427.212	1.9905	0	34.9	1.08077	4.529	4.069	4.178	2.994	3.507	3.796	4.089	4.273	4.191	3.822	4.365	4.43	4.401	4.363	4.382
metab_4951	PS(14:1(9Z)/6 keto-PGF1alpha)	HMDB0280930	-	421.722	1.979	0	32.9	-7.7805	4.747	4.945	4.227	4.676	4.632	4.449	5.173	4.655	5.113	4.836	4.854	4.884	5.212	5.214	5.207
metab_4961	Kynurenine	HMDB0000684;MJDBOTE0001164	C01718;C00328	209.092	1.9681	96.8	0	-0.0386859	4.905	4.637	4.934	4.401	4.638	4.547	4.442	4.508	4.541	4.559	4.795	4.611	4.715	4.712	4.713
metab_4964	Globo-H	HMDB0252749	-	512.198	1.9603	0	83.3	0.446266	5.174	5.276	4.956	3.842	3.085	5.182	5.358	4.698	4.887	3.991	4.625	4.395	4.928	4.921	4.911
metab_4965	4,4'-Dihydroxyantipyrine	HMDB0246602	-	221.092	2.524	0	46.8	0.892905	4.609	4.496	4.787	4.377	4.403	4.459	4.184	4.527	4.61	4.384	4.668	4.644	4.483	4.54	4.539
metab_4967	Furylacryloylalanyllysine	HMDB0247373	-	320.164	1.9603	0	36	9.15398	3.676	3.651	4.377	1.557	2.885	2.957	2.914	4.296	3.81	4.974	5.204	5.427	4.875	4.881	4.882
metab_4972	PA(20:5(5Z,8Z,11Z,14Z,17Z)/20:5(5Z,8Z,11Z,14Z,17Z))	LMGP10010670;HMDB0115214;PW_C062635	C00416	393.211	1.9524	0	54.2	2.57036	3.538	3.453	3.501	1.755	3.522	3.762	4.146	3.926	4.268	4.036	3.985	4.364	4.315	4.374	4.31
metab_4979	4,5-Dihydro-6-(4-(imidazol-1-yl)phenyl)-5-methyl-3(2H)-pyridazinone	HMDB0250224	-	287.15	1.9446	0	36.7	-0.137164	4.576	4.43	4.209	4.218	4.824	5.199	4.966	4.848	4.912	5.081	4.775	4.713	4.89	4.884	4.869
metab_4981	3,4-dihydroxyphenylacetic Acid	HMDB0001336;MJDBSJD0000081	C01161	169.05	1.9446	56.1	0	0.378008	4.713	4.986	5.023	4.631	4.776	4.426	4.798	4.681	4.881	4.741	5.162	4.957	4.901	4.903	4.905
metab_4985	Tryptophyl-Alanine	HMDB0029076	-	592.283	1.9367	0	47.3	-9.67433	5.224	4.678	5.448	4.199	3.441	4.472	4.814	5.3	5.205	3.779	4.688	4.758	4.972	4.966	4.987
metab_4987	Cyclopropyl-[(3S,4S)-3-(dimethylamino)-4-(hydroxymethyl)piperidin-1-yl]methanone	-	-	227.175	2.5834	37.3	0	-0.0979618	6.555	6.618	6.519	6.568	6.542	6.489	6.44	6.429	6.458	6.548	6.482	6.389	6.543	6.542	6.543
metab_4989	Ketoace	HMDB0253787	-	440.214	1.9367	0	67.1	-9.67667	4.833	4.597	4.818	4.615	5.148	4.882	4.582	4.866	4.769	4.863	5.119	4.779	4.792	4.795	4.798
metab_4997	1,2-Dehydrosalsolinol	HMDB0012490	-	377.149	1.9367	0	43.3	4.94856	4.284	4.014	4.361	4.068	4.502	4.456	4.203	4.937	4.707	4.08	4.374	4.534	4.402	4.396	4.426
metab_5003	Promazine	HMDB0014564	C07379	285.144	1.9367	0	32.5	8.79351	6.06	6.254	5.459	5.27	6.27	7.067	6.749	6.473	6.45	6.883	6.229	5.975	6.401	6.401	6.396
metab_5004	2-Ethylpropanedioylcarnitine	HMDB0241868	-	276.144	1.9367	0	60.6	0.00612955	4.868	4.89	5.01	4.613	5.071	4.58	4.782	4.901	4.804	4.862	5.185	4.956	4.957	4.947	4.953
metab_5005	5-Fluorouridine	HMDB0244535;HMDB0060396	C16633	263.07	1.9367	0	69.4	8.39318	4.719	4.346	4.433	4.393	4.099	4.462	4.498	4.369	4.476	4.11	4.582	5.098	4.69	4.679	4.681
metab_5012	N-Ethyl-N-Methylcathinone	-	-	192.138	1.9367	79.9	0	0.26586	4.814	4.869	4.814	4.858	4.838	4.625	4.676	4.763	4.684	4.838	4.763	4.618	4.793	4.782	4.788
metab_5020	15-Hydroxynorandrostene-3,17-dione glucuronide	HMDB0010353;LMST05010033	C03033	497.236	1.9289	0	57.4	-4.65293	4.31	4.08	4.575	4.861	4.07	4.697	4.647	4.854	4.538	4.213	4.396	4.565	4.673	4.643	4.668
metab_5024	Coroloside	HMDB0033703	-	345.177	1.9289	0	73.9	-6.44216	4.814	4.478	4.87	4.731	4.834	4.995	5.356	5.028	4.895	4.743	4.857	4.951	4.863	4.847	4.858
metab_5033	Sorbinil	HMDB0258388	-	236.059	1.9289	0	49.6	-3.66941	4.384	4.202	3.922	4.369	3.987	4.557	4.297	3.875	4.184	3.204	3.064	3.081	3.786	3.75	3.828
metab_5041	D-alpha-Aminobutyric acid	HMDB0000650	C02261	86.0607	1.9289	0	54.7	6.32015	4.868	4.632	4.99	4.812	4.945	5.153	4.919	4.983	5.041	4.653	4.606	4.673	4.847	4.844	4.845
metab_5054	7-Hydroxyetodolac	HMDB0060544	-	629.289	1.9133	0	75.1	9.41674	4.873	4.591	4.822	4.551	4.842	5.508	5.272	5.51	5.116	4.587	4.953	5.222	4.997	4.99	5.002
metab_5055	CDP-DG(PGF1alpha/i-14:0)	HMDB0293563	-	524.744	1.9133	0	40.5	-7.8867	4.913	3.785	3.896	5.939	4.799	5.844	5.498	4.732	3.328	5.434	5.381	5.216	5.28	5.274	5.272
metab_5056	Desoxylimonin	HMDB0035031	C10897	496.233	1.9133	0	33.7	0.253354	4.076	3.77	3.82	5.303	4.065	4.724	4.498	4.082	4.107	4.57	4.34	4.281	4.293	4.208	4.202
metab_5059	8,9-Dihydroxy-1,5,6,10B-tetrahydropyrrolo[2,1-A]isoquinolin-3(2H)-one	HMDB0247472	-	456.209	1.9133	0	39.7	-8.65315	5.395	5.709	5.429	5.283	5.759	5.18	5.528	5.609	5.673	5.688	5.982	6.065	5.713	5.696	5.697
metab_5063	2-Methylhistamine	HMDB0245231	C17928	314.207	1.9133	0	37.8	3.79059	4.914	4.259	4.509	3.104	3.169	3.06	3.05	4.517	4.279	3.084	4.638	4.799	4.309	4.304	4.273
metab_5065	Kainic acid	HMDB0253757	C12819	246.134	1.9133	0	49.3	1.39753	5.022	4.462	5.293	4.892	4.445	5.046	4.452	5.091	4.811	3.116	3.487	3.935	4.681	4.673	4.675
metab_5068	Asp Val Lys	-	-	361.208	0.7015	41	0	-0.548949	4.083	3.357	4.16	3.924	3.347	3.332	3.927	4.95	3.863	4.452	4.932	5.764	4.735	4.78	4.781
metab_5069	Dehydrodidemnin B	HMDB0250948	C16862	566.809	2.6566	0	84.8	-3.80995	5.393	5.339	5.661	5.635	6.053	6.073	5.894	6.188	6.173	5.781	5.861	6.252	5.867	5.868	5.862
metab_5070	5-Dihydroxyhept-6-enoic acid	HMDB0246781	-	202.108	1.9133	0	51.1	1.11561	4.297	4.085	4.096	4.306	3.779	4.015	4.421	4.186	4.081	3.832	4.399	4.379	4.193	4.18	4.189
metab_5071	Stizolamine	HMDB0302288	-	180.088	1.9133	0	50.8	0.165945	4.775	4.549	4.761	3.676	3.169	4.797	4.847	4.038	3.345	2.526	3.723	4.651	4.456	4.445	4.451
metab_5075	Americine	HMDB0034441	C09996	584.268	1.9055	0	42.4	8.25177	5.244	5.249	5.507	5.105	5.475	5.329	5.233	5.891	5.73	5.718	6.073	6.08	5.641	5.642	5.643
metab_5080	PA(20:5(7Z,9Z,11E,13E,17Z)-3OH(5,6,15)/12:0)	HMDB0262817	-	366.182	1.9055	0	45.1	7.51344	3.289	2.696	2.735	4.269	4.899	3.563	3.281	3.569	2.681	4.331	2.769	2.779	3.855	3.89	3.859
metab_5082	Tyrosine lactate	HMDB0259352	-	295.129	1.9055	0	46.2	0.186323	4.919	4.357	5.236	5.035	5.007	5.417	5.174	5.233	5.248	4.661	4.804	4.911	4.973	4.964	4.963
metab_5087	Ile Gly	-	-	189.123	1.9055	45.6	0	0.42393	4.723	4.566	4.969	4.902	4.983	5.146	4.865	5.028	4.908	4.895	5.036	5.144	4.955	4.949	4.94
metab_5088	N1-Methyl-4-pyridone-3-carboxamide	PW_C002087;HMDB0004194	C05843	153.066	1.9055	0	55.5	0.32002	4.654	4.592	4.648	4.739	4.681	4.796	4.884	4.682	4.626	4.576	4.559	4.508	4.631	4.625	4.629
metab_5092	N(2)-phenylacetyl-L-glutaminate	HMDB0062645	C05597	570.252	1.8976	0	37.7	-7.23442	5.755	5.647	5.633	5.666	5.657	5.695	5.667	5.698	5.624	5.356	5.38	5.232	5.583	5.57	5.578
metab_5095	S-Hydroxymethylglutathione	HMDB0004662	C14180	320.091	1.8976	0	71	-0.0555216	4.261	3.433	3.571	3.886	3.423	3.846	4.018	3.799	3.97	3.689	3.864	4.688	4.226	4.219	4.209
metab_5096	Plazomicin	HMDB0256636	-	308.172	1.8976	0	33.2	6.32859	3.701	2.901	3.786	3.059	3.632	3.073	4.199	4.024	3.92	2.863	3.224	2.946	3.584	3.497	3.497
metab_5098	5-Phenyl-1,3-oxazinane-2,4-dione	PW_C040533;HMDB0060400	C16596	233.092	1.8976	0	60.8	0.567439	4.014	3.224	4.279	4.187	4.361	4.151	3.944	4.271	4.492	3.768	4.191	3.675	4.44	4.432	4.436
metab_5102	Mascaroside	HMDB0035603	C09132	557.257	1.8901	0	47.3	-5.01782	4.806	4.907	4.895	3.923	4.92	4.522	4.718	5.239	4.947	4.91	5.29	5.404	5.091	5.088	5.074
metab_5110	L-4-Hydroxyglutamine	HMDB0029424	-	127.05	1.8901	0	30.4	1.30001	5.042	5.202	4.775	5.231	5.469	5.216	5.087	5.058	5.06	5.038	5.184	4.929	5.133	5.131	5.128
metab_5114	Theasaponin E1	HMDB0033410	-	616.294	1.8822	0	93.4	5.40992	5.224	4.877	5.06	3.537	3.508	3.79	4.61	5.111	4.108	5.051	5.491	5.692	5.302	5.283	5.285
metab_5115	Bis(N-pantothenylamidoethyl) disulfide	HMDB0256114	C12661	568.26	1.8822	0	33.6	6.41153	5.707	5.569	4.964	6.024	5.835	5.796	5.673	6.144	5.691	5.699	5.805	6.082	6.039	6.033	6.036
metab_5118	Ribostamycin	HMDB0257216	C01759	419.214	1.8822	0	61.8	-0.0371028	4.768	4.506	5.306	4.652	4.622	4.858	4.696	5.079	4.797	5.022	5.346	5.337	4.99	4.984	4.993
metab_5120	N-Ethylmaleamic acid	HMDB0255136	-	328.15	1.8822	0	80.1	-0.221825	4.438	4.206	4.49	4.681	3.487	4.394	4.547	4.413	4.522	4.318	4.348	4.65	4.45	4.421	4.445
metab_5121	Glycerol glutamate	HMDB0252840	-	236.078	2.6032	0	68.8	5.50814	5.976	6.015	6.008	6.169	5.942	5.77	6.088	6.077	6.145	5.931	5.716	6.015	6.104	6.096	6.099
metab_5123	Threonylthreonine	HMDB0029071	-	234.116	1.8822	0	34.2	-6.29092	4.3	4.543	4.529	4.29	3.921	4.315	4.317	4.474	4.522	4.247	4.394	4.786	4.584	4.602	4.617
metab_5124	1-Hydroxyisoquinoline	HMDB0243900	C06324	146.06	1.8822	85.8	0	0.604142	4.747	4.38	4.862	4.458	4.678	4.35	4.332	4.441	4.467	4.217	4.493	4.307	4.55	4.57	4.546
metab_5133	Guanosine	HMDB0000133;PW_C000087;MJDBOTE0000372	C00387	284.099	1.8744	88.3	0	-0.103414	5.34	5.556	5.418	5.723	5.32	5.706	5.686	5.766	5.825	5.428	5.54	5.565	5.782	5.774	5.778
metab_5138	N-Acetyl-D-mannosamine	HMDB0001129	C00645	186.076	1.8744	74.7	0	0.335114	4.533	4.649	4.574	4.947	4.885	4.619	4.644	4.719	4.723	4.762	4.701	4.668	4.656	4.65	4.667
metab_5140	Tyrosyl-Proline	HMDB0029113	-	151.061	1.8744	0	61.7	-0.23827	5.076	4.972	4.854	4.734	4.769	4.927	4.856	4.786	4.678	4.454	4.59	4.816	4.724	4.716	4.718
metab_5141	Tragopogonsaponin O	HMDB0037931	-	649.286	1.8666	0	48.4	4.71247	6.18	6.132	6.035	4.272	4.364	4.698	5.806	5.435	5.92	4.036	5.312	5.489	5.752	5.736	5.747
metab_5148	7-Methylinosine	HMDB0003950	C05276	301.139	1.8666	0	57.2	4.56482	4.822	5.05	4.954	4.115	5.132	6.338	5.721	6.154	5.975	5.968	5.371	5.078	5.644	5.637	5.635
metab_5151	3-Chlorotyrosine	HMDB0001885	-	216.044	1.8666	0	40.8	8.13241	4.349	4.538	4.945	4.252	4.008	4.741	4.621	4.258	4.728	5.344	4.919	4.563	4.609	4.616	4.604
metab_5152	Tetrahydrodipicolinate	HMDB0012289	C03972	189.087	1.8666	0	34.6	0.429537	4.001	4.112	4.314	4.228	4.599	4.376	4.252	4.757	4.605	4.309	4.554	4.744	4.456	4.478	4.451
metab_5154	Gamma-Glutamyl-5-hydroxytryptophan	HMDB0252616	-	413.141	2.7191	0	56.3	-4.90308	5.31	4.738	5.379	4.684	3.851	4.35	4.433	4.993	4.129	4.428	4.314	4.75	4.945	4.951	4.953
metab_5155	Protoanemonin	HMDB0060503	C07090	138.055	1.8666	0	30.4	0.59396	4.643	4.761	4.561	4.963	4.857	4.729	4.758	4.679	4.783	4.765	4.61	4.507	4.706	4.703	4.704
metab_5158	Glycyl-Arginine	HMDB0028835	-	501.231	1.8587	0	43.2	2.54299	4.746	3.926	5.185	3.977	5.007	4.319	3.984	5.337	5.092	4.921	5.316	5.335	5.062	5.056	5.039
metab_5163	Pretyrosine	HMDB0304809	C00826	210.076	1.8587	0	75.6	-0.168474	3.863	4.022	4.036	3.943	3.837	4.019	4.281	3.761	3.617	3.935	3.846	3.734	3.982	3.976	4.01
metab_5165	D-Glucaro-1,4-lactone	HMDB0041862	C21095	210.062	1.8587	0	67.4	7.75509	4.87	5.078	4.918	5.145	4.839	4.366	4.893	4.843	4.903	4.644	4.661	4.985	5.019	5.014	5.013
metab_5168	Beta-Glycerophosphoric acid	HMDB0002520	C02979	345.035	1.8509	0	37.5	0.72644	3.781	3.632	3.315	4.434	3.912	5.297	4.55	3.466	3.408	4.631	3.653	3.192	4.256	4.249	4.204
metab_5169	TIAZOFURIN	HMDB0259072	C22196	261.054	1.8509	0	54.1	0.0289261	4.705	4.223	4.042	3.373	3.075	3.061	4.037	3.93	4.02	4.002	4.384	4.747	4.481	4.497	4.477
metab_5172	6-Formylpterin	HMDB0247066	-	192.051	1.8509	0	38.3	-2.51356	4.59	4.64	4.538	4.658	4.413	4.212	4.403	4.58	4.43	4.062	4.505	4.679	4.604	4.608	4.599
metab_5173	Gamma-Glutamylarginine	HMDB0029143	-	304.161	0.7015	0	60.5	-1.11736	5.451	4.638	5.378	4.858	4.734	4.972	4.988	4.899	4.852	5.188	5.497	5.504	5.124	5.15	5.152
metab_5175	Glaucarubol 15-O-beta-D-glucopyranoside	HMDB0035909	-	600.263	1.8445	0	63.2	-4.33089	5.136	5.31	5.32	4.713	5.391	4.955	5.115	5.44	5.334	5.246	5.767	5.819	5.48	5.474	5.454
metab_5178	6-(4-O-beta-D-Glucosyl-3-methyl-trans-but-2-enyl-amino)-purine	HMDB0302640	C03423	414.198	1.8445	0	31.8	0.125356	6.195	6.143	6.372	6.118	6.273	6.352	6.231	6.42	6.252	6.294	6.537	6.558	6.382	6.392	6.377
metab_5181	PA(22:6(4Z,7Z,11E,13Z,15E,19Z)-2OH(10S,17)/8:0)	HMDB0266672	-	343.161	1.8445	0	35.5	9.73777	4.489	3.548	4.967	3.427	4.447	4.483	3.924	4.965	4.776	4.599	4.981	4.959	4.697	4.699	4.693
metab_5182	1-O-Acetyl britannilactone	HMDB0243974	-	322.174	1.8445	0	38.2	0.292567	3.348	3.314	3.511	3.334	3.922	3.572	3.281	3.981	3.936	4.534	4.703	4.822	4.115	4.11	4.09
metab_5183	Abacavir	HMDB0015182;PW_C009479;HMDB0251820	C07624	304.187	1.8445	0	36.1	-5.1497	4.378	4.455	4.938	4.24	4.835	4.248	3.904	4.656	4.086	5.038	5.047	4.847	4.6	4.6	4.6
metab_5189	Gibberellin A1 glucosyl ester	HMDB0038609	-	543.241	1.8377	0	36.8	-4.36075	5.021	4.934	5.347	4.777	5.093	5.271	5.041	5.155	5.156	4.379	5.003	5.182	5.129	5.123	5.119
metab_5201	FAPy-adenine	HMDB0004816	C06502	136.062	1.8377	0	60.1	0.731119	3.922	4.049	4.099	4.083	3.945	3.933	3.99	3.74	3.786	4.03	4.011	3.863	4.082	4.114	4.076
metab_5209	Artemorin	HMDB0302701	C09345	312.155	1.8298	0	49.3	-6.36617	4.743	4.736	4.852	4.458	4.782	4.202	4.297	4.302	4.482	4.16	4.55	4.374	4.51	4.536	4.505
metab_5212	Adenosine	PW_C000034;HMDB0247583;HMDB0000050;MJDBOTE0000767	C00212	268.104	1.8298	89.5	0	-0.412815	4.483	4.59	4.657	4.721	4.534	4.567	4.67	4.427	4.416	4.681	4.535	4.385	4.632	4.625	4.614
metab_5213	(6S)-Tetrahydro-L-biopterin	HMDB0257928	-	241.118	1.8298	0	35	3.22131	4.501	4.385	4.37	4.357	4.187	4.402	4.326	4.362	4.321	4.13	4.026	4.022	4.263	4.289	4.259
metab_5222	L-beta-aspartyl-L-glutamic acid	HMDB0011164	-	304.114	1.822	0	40.3	-0.609106	4.302	4.333	3.019	3	2.971	2.956	3.143	3.187	2.966	2.981	3.047	3.504	3.892	3.84	3.843
metab_5225	Isoxanthopterin	HMDB0000704	C03975	180.052	1.822	56.1	0	0.251972	3.678	2.896	3.851	3.613	3.418	2.872	3.832	2.863	3.575	2.897	3.177	3.849	3.834	3.845	3.837
metab_5228	Acetyl-DL-Valine	-	-	160.097	2.7964	61.1	0	0.302103	5.56	5.464	5.593	5.441	5.434	5.341	5.386	5.538	5.626	5.286	5.204	5.062	5.398	5.392	5.403
metab_5230	Lysyl-Glycine	HMDB0304784;HMDB0028951	-	245.161	1.8142	0	35.4	-0.558797	4.336	4.168	4.571	4.469	4.507	4.487	4.574	4.413	4.174	4.568	4.394	4.296	4.365	4.394	4.36
metab_5232	Physagulin G	HMDB0039694	-	687.295	1.8063	0	40	-8.68962	5.391	5.427	5.691	5.255	5.073	5.253	5.468	5.567	5.52	5.487	5.603	5.559	5.529	5.535	5.524
metab_5238	Chymostatin	HMDB0242696	C11308	608.314	2.741	0	37	-9.03062	3.634	2.941	4.144	3.643	4.792	4.507	4.566	5.253	4.767	5.364	5.427	5.646	4.973	4.982	4.983
metab_5242	8-Hydroxyhexadecanedioylcarnitine	HMDB0241506	-	234.65	1.8063	0	40.3	-0.158423	3.546	3.805	2.835	4.087	4.062	3.757	4.074	3.536	4.609	4.536	4.764	3.85	4.012	4.041	4.01
metab_5247	Puromycin	HMDB0256926	C01610	471.22	1.7985	0	32	-6.2707	5.686	5.542	5.914	5.487	5.737	5.804	5.66	6	5.841	5.798	6.018	6.1	5.887	5.878	5.882
metab_5249	Desglucocheirotoxol	HMDB0033828	-	553.298	2.8094	0	35.1	-4.19796	6.157	6.134	6.174	6.165	6.352	6.049	5.812	6.344	6.145	6.421	6.677	6.667	6.458	6.452	6.456
metab_5255	3-Hydroxypropyl methacrylate	HMDB0245905	-	186.113	1.7985	0	50.8	0.254538	5.288	5.102	5.326	5.14	5.092	5.318	5.129	5.169	5.131	4.847	4.785	4.986	5.045	5.062	5.041
metab_5256	(S)-5-Amino-3-oxohexanoate	HMDB0012131	C03656	128.071	1.7985	0	70	1.91017	5.168	5.142	5.246	5.05	5.03	5.189	5.093	5.099	5.089	4.929	4.931	4.981	5.072	5.092	5.067
metab_5260	Histidylproline	HMDB0304781;HMDB0028893	-	294.156	1.7946	0	31.9	-0.91145	3.489	3.025	3.064	3.237	3.554	3.935	4.132	4.058	3.969	3.026	3.255	3.108	3.705	3.749	3.751
metab_5261	Genipic acid	HMDB0036072	-	202.107	1.7946	0	33.2	0.732994	3.463	4.166	3.646	3.643	3.312	2.745	2.736	3.469	2.794	4.346	4.546	3.333	3.926	3.897	3.897
metab_5265	Edoxudine	HMDB0251705	-	289.139	1.7873	0	71.3	-0.640888	3.057	3.023	3.062	4.355	3.447	2.999	2.989	3.225	3.157	5.026	4.553	4.559	4.609	4.603	4.618
metab_5270	Deoxypyridinoline	HMDB0000569	-	430.23	2.7338	0	68.6	0.125399	5.105	5.316	5.065	5.203	5.445	4.984	5.536	5.509	5.276	5.294	5.57	5.337	5.311	5.312	5.313
metab_5273	N-Acetyl-b-glucosaminylamine	HMDB0001104	C01239	185.092	1.7806	0	56.6	0.233535	4.698	4.707	4.729	4.463	4.75	4.642	4.453	4.616	4.606	4.738	4.72	4.82	4.765	4.775	4.777
metab_5277	7,8-Dihydroneopterin	PW_C001537;HMDB0002275	C04874	238.093	1.7734	0	74.9	-0.305711	5.482	5.501	5.511	3.212	3.595	5.004	5.313	5.442	5.454	5.533	5.215	5.621	5.506	5.5	5.497
metab_5278	Deoxyadenosine	HMDB0000101;PW_C000068;HMDB0000050;MJDBOTE0000701	C00559;C00212	544.237	1.7656	0	51.9	-1.18328	5.172	4.932	5.464	4.761	5.42	5.383	5.161	5.29	4.938	5.034	5.507	5.654	5.368	5.39	5.39
metab_5279	Thymidine	PW_C000187;HMDB0000273;MJDBOTE0000448	C00214	275.124	1.7656	0	59.9	-0.660502	5.229	5.203	5.077	5.29	5.067	5.312	5.383	5.034	4.923	5.174	5.007	5.108	5.187	5.188	5.183
metab_5281	Adipic acid	HMDB0000448;LMFA01170048	C06104	129.055	0.9588	0	41.2	1.56027	5.48	5.588	5.541	5.568	5.512	5.551	5.562	5.531	5.456	5.55	5.557	5.513	5.573	5.574	5.573
metab_5282	Isofloxythepin	HMDB0253639	-	401.203	2.8411	0	32.6	-6.71522	3.393	3.125	3.484	5.501	5.931	4.631	4.713	4.734	4.846	4.683	3.763	3.653	4.821	4.771	4.772
metab_5283	N-Ribosylhistidine	HMDB0002089	-	575.231	1.7578	0	59.5	-0.0987923	2.642	2.608	2.647	2.688	2.599	2.584	2.575	2.576	2.594	2.609	3.958	5.219	4.335	4.304	4.33
metab_5284	2-Cyano-3-[3-ethoxy-4-hydroxy-5-[(phenylthio)methyl]phenyl]-2-propenamide	HMDB0248195	-	418.121	1.7578	0	51.8	4.51147	3.554	3.52	4.363	3.54	3.511	4.98	4.247	4.209	4.567	4.216	3.587	4.44	4.144	4.031	4.133
metab_5285	Tyrosyl-Lysine	HMDB0029110	-	348.134	1.7578	0	55	4.99134	5.151	4.935	5.136	4.9	4.407	4.86	4.687	4.97	4.798	4.979	5.073	5.046	4.964	4.975	4.977
metab_5287	CDP-DG(a-13:0/PGF1alpha)	HMDB0292835	-	528.733	1.7501	0	44.8	3.46622	5.513	5.61	5.479	3.355	3.326	3.311	5	3.303	5.218	3.336	4.999	4.578	4.976	5.025	5.026
metab_5289	Rimiterol	HMDB0257235	-	241.155	1.7423	0	38.7	-0.33662	6.289	6.416	6.169	6.049	5.671	6.327	6.372	6.085	6.223	6.149	5.998	6.018	6.166	6.165	6.161
metab_5293	Propionylglycine	HMDB0000783	-	132.066	1.7355	31	0	3.41985	5.335	5.381	5.439	5.394	5.44	5.462	5.393	5.48	5.433	5.473	5.424	5.421	5.386	5.386	5.387
metab_5296	L-Leucine	PW_C000540;HMDB0000687;MJDBOTE0001078	C00123	132.102	1.7288	55.6	0	1.10599	7.845	7.747	7.939	7.829	7.88	8.004	7.855	7.882	7.814	7.494	7.69	7.605	7.794	7.791	7.792
metab_5297	3-Methylguanine	HMDB0001566	C02230	166.072	1.7217	0	53.4	0.37348	3.823	4.193	4.349	4.253	4.054	3.991	4.183	4.121	4.03	4.288	4.273	4.216	4.272	4.277	4.267
metab_5303	Dethiobiotin	HMDB0003581	C01909	215.139	1.7061	0	70.2	0.252102	6.43	6.376	6.483	6.287	6.302	6.103	6.086	6.275	6.158	6.452	6.447	6.352	6.339	6.335	6.336
metab_5313	P-cresol	HMDB0001858	C01468	109.065	1.6164	51	0	3.74708	4.411	4.362	4.416	4.383	4.337	4.421	4.399	4.359	4.323	4.305	4.399	4.316	4.381	4.375	4.386
metab_5314	Phenol	HMDB0000228;PW_C000153;HMDB0013674	C00146;C15584;C01108	95.0497	1.6164	67.9	0	5.94472	5.763	5.682	5.787	5.695	5.693	5.774	5.709	5.675	5.645	5.576	5.651	5.604	5.681	5.685	5.686
metab_5323	Indolepyruvate	HMDB0060484	C00331	221.092	1.5242	0	65.8	-0.240604	5.318	4.957	5.291	4.943	5.098	5.01	4.927	5.1	5.251	4.737	5.19	5.022	5.24	5.257	5.258
metab_5325	3-Methylcrotonylglycine	HMDB0000459	C20828	175.108	1.5015	0	34.4	0.649869	5.345	5.132	5.632	5.43	5.401	5.667	5.349	5.807	5.479	5.214	5.432	5.558	5.54	5.54	5.542
metab_5327	Tyrosyl-Methionine	HMDB0029111	-	277.103	1.4674	0	63.7	7.85992	4.279	3.328	4.666	3.348	3.319	3.704	3.9	4.536	3.664	3.329	4.725	4.799	4.513	4.523	4.508
metab_5330	Gamma-L-Glutamyl-L-methionine sulfoxide	HMDB0038613	-	277.085	1.4596	0	63.3	-0.341582	5.973	2.96	6.256	2.977	2.947	2.933	2.993	3.938	2.942	3.718	3.68	4.727	5.369	5.372	5.364
metab_5333	Oxypurinol	HMDB0000786	C07599	153.041	1.4449	76.3	0	0.359751	5.301	5.723	5.456	5.948	5.544	5.756	5.906	5.845	5.697	5.646	5.504	5.15	5.628	5.626	5.627
metab_5337	Lys Leu	-	-	260.197	1.4224	68.8	0	-0.502462	4.482	4.516	4.873	5.128	5.016	4.896	4.587	4.973	4.68	5.12	5.045	5.127	4.915	4.934	4.911
metab_5344	N-Acetyl-L-Glutamic Acid	HMDB0001138;MJDBOTE0000638	C00624	190.071	1.3852	86.9	0	-0.0973917	4.207	3.917	4.374	4.347	3.806	4.421	4.585	4.569	4.458	4.421	4.548	5.096	4.48	4.491	4.492
metab_5345	Fagomine	HMDB0033453	C10144	189.123	1.3714	0	41.5	0.243162	4.502	4.568	4.777	5.033	4.911	4.895	4.677	4.758	4.615	5.208	5.232	5.088	4.954	4.948	4.964
metab_5357	Nivalenol	HMDB0004304	C06080	376.135	1.319	0	51.3	-5.435	5.309	5.402	5.208	5.224	5.181	5.148	5.191	5.062	4.944	4.705	4.598	5.205	5.183	5.176	5.172
metab_5365	Histidylleucine	HMDB0028889;HMDB0253179	C05010	269.161	1.3033	0	59.2	0.0833997	4.762	4.726	5.152	5.018	4.979	4.991	4.837	5.059	4.872	5.012	5.02	5.123	5.044	5.051	5.048
metab_5366	5-Hydroxy-1-methylpyrrolidin-2-one	HMDB0246801	-	231.134	1.3033	0	35.5	-0.371443	5.261	4.68	5.538	4.968	5.49	5.675	5.351	5.503	5.693	5.09	4.933	5.158	5.302	5.303	5.297
metab_5367	Ser Val	-	-	205.118	1.3033	57.7	0	0.413441	4.731	4.754	4.87	5.059	5.001	5.229	5.011	4.954	4.75	5.105	5.286	5.321	5.148	5.147	5.148
metab_5371	3-Amino-4-sulfanylbutane-1-sulfonic acid	HMDB0257610	-	168.015	1.2954	0	42.9	0.583347	3.57	3.554	3.302	3.45	3.707	3.906	4.336	3.343	2.739	4.471	4.231	3.41	4.425	4.424	4.425
metab_5372	1-[4-(propanoylamino)phenyl]cyclobutane-1-carboxylic acid	-	-	265.155	2.9029	49.3	0	-0.313221	5.863	5.893	6.107	5.866	5.98	6.564	6.243	6.536	6.521	5.309	5.384	5.365	6.001	5.995	6
metab_5375	Imidazolelactic acid	HMDB0002320	C05132	121.04	1.2876	0	32.9	1.80322	4.484	4.362	4.503	4.459	4.451	4.1	4.341	4.496	4.106	4.107	4.376	4.505	4.408	4.421	4.422
metab_5376	Integerrimine	HMDB0242680	C10328	358.161	1.2798	0	51	-4.54797	3.57	3.737	3.688	1.126	1.099	2.62	3.666	4.89	3.746	3.37	4.387	5.386	3.889	3.986	3.985
metab_5378	Pro-leu	HMDB0253028	-	251.139	1.2719	0	51.5	9.8587	4.354	4.659	3.954	4.461	4.376	5.126	4.781	4.025	4.032	4.588	4.599	4.531	4.498	4.506	4.493
metab_5379	Calystegine B2	HMDB0038594	C10851	217.118	1.2719	0	44.1	0.694611	5.233	4.513	5.636	5.721	5.965	5.407	5.305	5.687	5.576	5.725	5.47	5.48	5.455	5.449	5.45
metab_5381	PGP(i-12:0/PGJ2)	HMDB0274817	-	424.193	1.2641	0	69	2.27856	3.314	3.28	3.319	3.3	3.271	3.256	3.247	3.247	3.266	4.268	4.96	5.688	4.703	4.681	4.682
metab_5382	Methylmalonylcarnitine	HMDB0013133;LMFA07070081;HMDB0240781	-	262.128	1.2641	0	65.3	-0.021544	5.444	5.3	5.815	5.776	5.496	5.404	5.562	5.533	5.56	5.416	5.556	5.453	5.488	5.482	5.48
metab_5383	8-Hydroxyadenine	HMDB0000542	-	152.057	0.9901	0	50.2	0.614387	6.999	7.075	7.018	7.061	6.911	6.947	7.029	6.961	6.987	7.054	7.033	7.061	7.009	7.01	7.005
metab_5385	9H-Purine-9-ol	HMDB0247704	-	137.046	1.2641	0	54.3	0.85731	6.411	6.648	6.489	6.744	6.693	6.565	6.559	6.55	6.638	6.75	6.593	6.45	6.598	6.596	6.597
metab_5399	(+/-)-2-(1-Methylpropyl)-4,6-dinitrophenol	HMDB0032559	C14302	258.108	1.2328	0	48.7	0.229457	4.957	3.105	5.011	3.124	3.095	4.081	3.071	3.315	3.09	3.105	4.013	4.935	4.879	4.886	4.887
metab_5403	Citreoviridin D	HMDB0030522	-	455.187	1.2172	0	46.4	9.76812	3.685	5.097	2.622	5.523	5.471	4.859	4.739	5.013	5.402	4.386	3.625	3.667	4.915	4.909	4.868
metab_5404	(2E,4E)-N-[2-[[(2R,3R,4R,5R,6S)-2-(1,2-Dihydroxyethyl)-4,5-dihydroxy-6-(7H-purin-6-ylamino)oxan-3-yl]amino]-2-oxoethyl]tetradeca-2,4-dienamide	HMDB0253826	-	306.659	1.2172	0	76.3	-3.07826	2.95	2.916	2.955	2.936	3.278	2.892	2.883	3.08	4.078	4.319	4.517	5.055	4.109	4.04	4.104
metab_5413	Isoleucyl-Threonine	HMDB0028917	-	233.149	1.2016	0	36.2	-0.169226	2.919	2.885	2.924	4.214	4.301	2.997	2.852	3.225	2.871	4.204	4.354	4.551	4.082	4.087	4.077
metab_5422	3-Methylthymidine	HMDB0245937	-	298.14	1.186	0	72.7	-0.270343	4.896	4.794	4.831	4.342	3.473	4.495	4.66	4.624	4.698	4.644	4.553	5.011	4.912	4.899	4.9
metab_5425	Normetanephrine	PW_C000654;HMDB0000819	C05589	389.166	1.1782	0	31.8	-5.32966	3.931	3.623	4.561	3.948	3.419	3.549	3.675	4.79	4.526	2.854	4.095	4.608	4.474	4.459	4.459
metab_5428	Val Glu	-	-	247.129	1.1782	41.3	0	0.0546595	4.052	4.032	4.453	4.988	4.581	4.661	4.948	4.878	4.892	4.899	5.091	5.362	4.958	4.952	4.944
metab_5434	N2-Acetyl-L-ornithine	HMDB0003357	C00437	175.108	1.1704	35.5	0	0.762865	4.546	4.268	4.651	4.738	4.828	4.97	4.779	4.8	4.864	4.841	4.99	5.213	4.852	4.849	4.851
metab_5451	Thiomorpholine 3-carboxylate	HMDB0059611	C03901	148.043	1.0763	0	34.6	0.506635	5.348	5.053	4.478	4.921	4.538	4.548	4.839	4.468	4.99	5.409	5.282	4.642	4.994	4.994	4.99
metab_5456	Nicotinic Acid	HMDB0001488;HMDB0003269;PW_C001145;MJDBOTE0000774	C00253;C05380	124.04	1.0528	58.5	0	2.08859	5.764	5.91	5.652	6.106	5.961	5.969	6.016	5.825	5.907	6.294	5.904	5.899	5.956	5.952	5.952
metab_5461	3-Aminopyrazin-2-ol	HMDB0245823	-	112.051	1.045	0	45.4	3.55447	4.416	4.304	4.181	4.761	4.382	4.393	4.182	4.067	3.612	4.095	4.254	4.261	4.795	4.786	4.79
metab_5466	3h-Adrenaline	HMDB0246263	-	203.139	1.0293	0	41.3	1.01052	5.06	5.085	5.006	5.867	5.972	5.31	5.311	5.132	4.878	5.846	5.878	5.694	5.589	5.583	5.583
metab_5469	1,2-Cyclohexanedicarboxylic acid	HMDB0250649	-	345.156	2.9706	0	32.8	3.9054	5.058	4.867	5.07	4.892	5.074	5.168	5	4.854	4.632	4.399	4.765	4.653	4.788	4.782	4.755
metab_5471	(3b,20R,22R)-3,20,27-Trihydroxy-1-oxowitha-5,24-dienolide 3-glucoside	HMDB0033573	-	329.163	1.0214	0	69.5	-9.56833	6.464	6.567	6.56	4.662	4.895	5.533	6.497	6.022	6.472	5.4	6.068	6.1	6.203	6.197	6.191
metab_5488	Val Thr	-	-	219.134	0.9901	34	0	0.202428	4.228	4.269	4.213	4.833	4.773	4.646	4.511	4.4	4.341	4.747	4.702	4.852	4.665	4.673	4.66
metab_5495	(+)-Dehydrovomifoliol	HMDB0302822	C02533	286.14	0.9823	0	36.9	-6.93051	5.406	5.04	5.237	4.374	5.149	4.595	4.793	5.508	5.496	5.27	5.378	5.946	5.375	5.362	5.363
metab_5496	Cytidine	PW_C000061;HMDB0248553;HMDB0000089;MJDBOTE0000789	C00475	244.093	0.9823	61.7	0	0.00193097	4.481	3.69	4.238	4.986	4.246	4.458	3.843	3.595	3.614	3.629	3.886	4.278	4.749	4.74	4.745
metab_5497	Patulin	HMDB0034299	C16748	187.06	0.9823	0	69.3	0.709969	5.617	5.699	5.808	5.623	5.163	5.737	5.926	5.702	5.7	5.807	5.67	5.937	5.849	5.844	5.845
metab_5505	Dhlnl	HMDB0246853	-	290.171	0.9588	0	52.9	-0.359716	6.207	6.07	6.617	5.719	6.136	6.062	5.772	6.485	5.945	6.452	6.645	6.596	6.36	6.354	6.35
metab_5509	Digitoxigenin 3-[glucosyl-(1->6)-glucosyl-(1->4)-2,6-dideoxyribohexoside]	HMDB0034321	-	284.471	0.9353	0	40.2	-6.06111	5.78	5.816	5.7	3.321	3.291	4.487	5.387	4.885	5.716	3.562	5.016	4.962	5.42	5.405	5.406
metab_5510	Hydroxy Tyrosol -Acetate	HMDB0253254	-	258.132	0.9353	0	51.6	-6.0255	4.208	3.863	3.981	4.394	4.659	5.367	5.157	4.908	4.883	3.46	3.869	4.251	4.301	4.371	4.373
metab_5514	Thymidine glycol	HMDB0042036	-	318.13	0.9042	0	63.8	-0.225346	3.98	3.169	3.801	3.189	3.16	3.226	3.862	4.572	4.242	3.316	4.557	5.25	4.581	4.584	4.576
metab_5540	Swainsonine	-	C10173	174.113	3.0806	61.9	0	0.248292	4.929	4.867	5.077	4.749	4.573	4.848	3.942	4.431	4.338	4.575	4.698	4.413	4.726	4.715	4.716
metab_5548	Tributyrylglycerol	HMDB0259168;HMDB0031094	C13870	325.16	0.7481	0	41.8	-5.81667	5.416	4.52	5.334	3.092	3.062	3.048	4.718	5.142	4.83	3.701	4.126	4.666	4.659	4.66	4.654
metab_5553	2-Deoxystreptamine	HMDB0245101	C02627	163.108	0.7481	0	32.2	0.669132	3.869	3.172	3.319	4.596	4.362	3.749	4.45	4.404	4.376	4.285	4.371	4.714	4.378	4.404	4.376
metab_5562	(5R)-5-[(1S)-1,2-Dihydroxyethyl]-3-[(2R,3R,4S,5S,6R)-3,4,5-trihydroxy-6-(hydroxymethyl)oxan-2-yl]oxyoxolane-2,4-dione	HMDB0260164	-	402.101	0.7246	0	54.3	-0.292949	4.323	5.418	4.626	5.539	4.999	5.393	5.697	4.844	5.509	5.533	4.708	4.372	5.123	5.097	5.099
metab_5581	N4-Acetylcytidine	HMDB0005923	C22293	318.13	0.7015	0	64.3	-0.211467	4.158	4.097	4.715	4.117	4.087	4.072	4.351	4.752	4.582	4.194	4.96	5.474	4.902	4.915	4.897
metab_5584	N-(N-(3-Amino-3-carboxypropyl)-3-amino-3-carboxypropyl)azetidine-2-carboxylic acid	HMDB0255025	-	286.14	0.7015	0	75.9	0.912541	5.414	4.943	5.237	4.611	4.963	4.575	4.558	5.409	5.363	5.197	5.385	5.805	5.289	5.282	5.297
metab_5587	3-Methylthymine	HMDB0245938	-	173.092	0.9431	0	32.5	0.755932	6.022	5.731	6.389	6.388	6.434	6.782	6.469	6.605	6.631	6.225	6.192	6.396	6.31	6.312	6.306
metab_5590	3-Hydroxybutyrylcarnitine	LMFA07070037;HMDB0013127;HMDB0062735	-	248.149	0.7015	0	59.9	-0.0768631	6.274	6.191	6.171	6.018	6.053	5.911	5.971	6.282	6.284	6.37	6.138	6.371	6.134	6.13	6.131
metab_5594	Tenuazonic acid	HMDB0036074	C08511	215.139	0.7015	0	60.7	0.469316	6.482	6.375	6.393	6.047	5.681	6.06	6.029	6.144	6.135	6.18	6.084	6.043	6.127	6.122	6.122
metab_5595	Zalcitabine	HMDB0015078;PW_C009386;HMDB0255802;HMDB0037019	C07207	212.103	0.7015	0	33.9	0.281755	5.173	5.071	5.125	5.056	5.136	5.397	5.309	5.069	4.952	5.378	5.139	5.41	5.177	5.171	5.183
metab_5601	GUVACINE	-	C10149	128.071	0.7015	39.4	0	1.29602	5.045	5.029	5.099	4.757	4.648	4.812	4.971	4.908	4.932	4.954	4.861	5.121	5.047	5.05	5.042
metab_5602	N-Methyl-L-Proline	HMDB0094696	C22223	130.086	0.7015	55.8	0	1.50695	5.453	5.585	5.257	5.679	5.71	5.352	5.357	5.428	5.514	5.85	5.474	5.623	5.589	5.589	5.59
metab_5603	Cytosine	HMDB0000630;MJDBOTE0000458	C00380	112.051	0.7015	91	0	3.32911	4.057	4.163	3.531	4.712	4.125	4.179	4.058	3.566	3.477	3.803	3.925	3.874	4.503	4.493	4.498
metab_5605	1-(beta-D-Ribofuranosyl)-1,4-dihydronicotinamide	HMDB0011648;HMDB0011643	C15497	289.139	0.6937	0	84.4	-0.223677	4.764	5.131	4.206	4.368	5.135	5.196	5.438	4.947	5.15	5.591	6.668	5.495	5.734	5.72	5.722
metab_5606	2-Chloroacetophenone	HMDB0245061;HMDB0246089	-	137.015	2.6032	0	41	0.632077	5.02	5.013	4.995	4.99	4.99	4.975	4.949	4.898	4.935	5.05	5.015	4.98	5.029	5.028	5.024
metab_5611	Oxypinnatanine	HMDB0029403	-	302.135	0.686	0	64.5	-0.514089	5.429	4.639	5.616	4.658	4.175	5.115	5.01	5.31	4.915	3.935	5.072	5.437	5.173	5.167	5.135
metab_5613	4-(Glutamylamino) butanoate	HMDB0012161	C15767	233.113	0.686	0	64.2	-0.0404827	5.162	4.304	5.528	5.036	5.097	5.571	5.246	5.451	5.53	4.698	4.944	5.222	5.175	5.163	5.164
metab_5614	N-Acetyl-D-galactosamine	HMDB0000212;HMDB0000853;MJDBOTE0000646	C01132;C01074;C05021	222.097	0.686	88	0	-0.00146325	4.755	4.755	4.533	5.728	5.597	5.041	5.144	5.235	5.111	5.312	5.087	4.847	5.196	5.194	5.192
metab_5615	Val Ser	-	-	205.118	0.686	31.1	0	0.38644	3.442	3.351	3.548	5.236	4.875	3.327	3.317	3.318	3.584	4.698	4.613	4.634	4.148	4.263	4.172
metab_5616	(R)-1-Methylpiperidine-2-carboxylic acid	HMDB0242107	-	144.102	0.686	0	41.8	0.622363	5.053	4.919	5.35	6.161	6.35	5.217	5.351	5.601	5.387	6.059	6.207	6.121	5.903	5.9	5.899
metab_5620	Pyrazole	HMDB0256947	C00481	110.072	0.686	0	32.2	6.14167	5.882	5.857	5.985	5.668	6.005	5.998	5.954	5.901	5.843	5.939	5.834	6.106	5.889	5.888	5.884
metab_5637	Morpholine	HMDB0031581	C14452	70.0659	0.6705	0	75.7	8.59956	5.87	5.29	5.907	5.668	5.657	6.027	5.897	5.779	5.816	5.135	5.326	5.443	5.675	5.672	5.671
metab_5639	[(2R,3R,4R)-3,4,5-Trihydroxy-1-oxopentan-2-yl] (2R)-2-amino-3-sulfanylpropanoate	HMDB0260216	-	254.069	0.6629	0	35.9	-0.122113	4.752	4.241	3.369	4.119	3.321	3.306	3.297	3.297	3.316	3.331	3.397	4.545	4.209	4.252	4.204
metab_5640	N-Acetyl-3-methylhistidine	HMDB0240341	-	253.13	0.6629	0	53.3	-0.0890676	3.961	3.302	4.593	4.044	4.433	3.278	4.101	4.396	4.075	4.297	4.407	4.2	4.441	4.421	4.436
metab_5642	LL-2,6-Diaminopimelic Acid	HMDB0001370	C00666	191.103	0.6629	68.9	0	0.112609	4.899	4.634	4.862	4.732	4.623	4.675	4.604	4.802	4.668	4.684	4.868	4.966	4.81	4.803	4.797
metab_5662	PI(PGF1alpha/22:6(4Z,7Z,10Z,13Z,16Z,19Z))	HMDB0278410	-	503.272	3.2992	0	58	5.14556	3.436	3.402	3.441	3.422	3.393	4.796	4.946	3.369	3.516	5.609	5.784	6.126	5.43	5.391	5.392
metab_5671	N,N-Dimethylarginine	HMDB0001539	C03626	203.15	0.6473	36.9	0	0.5682	6.232	6.025	6.292	5.81	5.931	5.961	5.82	5.914	5.871	5.968	5.939	6.087	5.983	5.977	5.977
metab_5677	N-[4-[Acetyl(3-aminopropyl)amino]butyl]-N-(3-aminopropyl)acetamide	HMDB0260383	-	287.244	0.6395	0	57.4	-0.38726	3.573	3.704	3.578	4.712	4.716	4.392	4.92	3.507	4.335	4.596	3.606	3.623	4.134	4.05	4.176
metab_5693	Xanthohumol	HMDB0037479;LMPK12120294;HMDB0030610;MJDBOTE0001182	C16416;C16417	337.144	0.624	0	45.1	1.24499	4.86	4.451	4.461	4.67	4.704	4.14	4.039	4.523	4.874	3.663	3.959	4.056	4.732	4.707	4.709
metab_5698	N-Acetylglutamine	HMDB0006029	-	211.069	0.624	0	73.2	0.565762	4.351	4.149	4.559	4.21	4.203	4.757	4.752	4.547	4.49	3.348	4.281	3.999	4.454	4.465	4.449
metab_5705	D-Ornithine	HMDB0003374;PW_C001864	C00515	115.087	0.624	0	76.2	2.74453	3.551	3.405	2.883	3.855	4.105	4.664	3.935	3.001	3.761	4.089	2.91	2.927	3.684	3.803	3.803
metab_5708	Pro Lys	-	-	244.166	0.6166	32.6	0	-0.217999	4.832	3.712	5.175	4.697	4.934	4.967	4.841	5.184	5.074	4.852	4.789	4.75	4.677	4.681	4.682
metab_5712	L-Threonine	HMDB0000167;PW_C000109;MJDBOTE0000464	C00188	120.066	0.6166	94.6	0	2.54062	6.42	5.557	6.446	5.891	5.693	6.13	5.83	6.005	6.162	5.436	5.382	5.901	6.042	6.039	6.04
metab_5714	(R)-beta-Aminoisobutyric acid	HMDB0002299	C01205	86.0607	0.6166	0	72.1	6.20079	5.457	5.113	5.486	4.852	4.839	5.501	5.313	5.368	5.414	4.856	4.975	5.266	5.272	5.269	5.27
metab_5720	Didanosine	PW_C009350;HMDB0015037	C06953	269.124	0.6088	0	48.3	-0.441129	5.05	3.962	5.091	4.705	4.79	5.165	4.919	5.264	5.402	4.369	4.728	4.895	4.946	4.921	4.941
metab_5724	Pyroglutamic Acid	PW_C000182;HMDB0000267;MJDBOTE0000549	C01879	147.077	0.6088	90.4	0	0.848105	6.179	5.705	6.388	5.049	5.064	5.652	5.498	6.197	6.091	5.782	6.3	6.429	6.124	6.117	6.12
metab_5728	Melatonin glucuronide	HMDB0060830	-	409.16	3.2794	0	31.7	-0.525096	5.125	4.961	5.398	4.915	4.952	5.151	5.205	5.09	5.101	4.239	4.719	5.143	5.137	5.113	5.114
metab_5741	L-Histidine	PW_C000116;HMDB0000177;MJDBOTE0000427	C00135	156.077	0.6011	98.5	0	1.00505	6.607	6.364	6.832	6.033	6.291	6.462	6.269	6.66	6.647	6.662	6.589	6.745	6.587	6.584	6.585
metab_5746	Dihydromethysticin	HMDB0030791	C09926	321.068	0.5935	0	36	-9.06297	3.051	3.017	4.769	3.037	3.008	4.813	4.178	4.271	4.611	4.603	3.664	4.815	4.505	4.515	4.501
metab_5747	Octopine	HMDB0255912	C04137	288.166	0.5935	0	39.3	-0.475226	5.108	4.116	5.381	4.715	5.19	5.43	4.955	5.134	5.436	4.906	4.674	4.88	5.066	5.042	5.061
metab_5748	Dehydroisoandrosterone 3-glucuronide	HMDB0010327;LMST05010064	C03033	487.228	3.4899	0	91.7	-5.76211	5.27	5.289	4.955	4.986	5.295	4.864	5.148	5.254	5.399	4.664	4.177	5.128	5.134	5.131	5.127
metab_5750	2-Amino-9-(4-amino-2-oxopyrimidin-1-yl)-1H-purin-6-one	HMDB0258125	-	243.074	0.5935	0	47.5	0.975324	4.407	4.048	5.234	2.999	2.97	2.955	2.946	3.833	4.074	4.385	4.816	4.943	4.479	4.526	4.528
metab_5755	Taurine	PW_C000171;HMDB0000251;MJDBOTE0000787	C00245	126.022	0.5935	88	0	1.88893	5.865	5.944	5.712	5.967	6.061	5.902	5.92	5.926	5.988	6.118	5.975	5.841	5.958	5.951	5.952
metab_5756	4-Oxo-2-azetidinecarboxylic acid	HMDB0246560	-	133.061	0.5935	0	33.5	1.15469	5.888	5.004	5.994	5.339	5.263	5.768	5.424	5.608	5.627	5.112	5.421	5.833	5.732	5.73	5.727
metab_5775	L-Serine	PW_C000120;HMDB0000187;MJDBOTE0001776	C00065	106.05	0.5858	86.6	0	4.16183	4.567	4.195	5.02	4.276	4.319	4.228	4.218	4.588	4.74	4.036	4.047	4.29	4.79	4.783	4.798
metab_5781	(S)-3-(8-(Dimethylaminomethyl)-6,7,8,9-tetrahydropyrido(1,2-a)indol-10-yl)-4-(1-methyl-3-indolyl)-1H-pyrrole-2,5-dione hydrochloride	HMDB0257275	-	453.227	3.5686	0	38.8	-4.25199	6.401	6.183	6.059	6.363	6.46	6.522	6.686	6.44	6.539	6.133	6.44	6.3	6.388	6.382	6.39
metab_5786	L-Asparagine	HMDB0000168;PW_C000110;HMDB0251512;MJDBOTE0000518	C00152	177.025	0.5779	0	70.2	0.262793	5.018	4.403	5.091	4.624	4.591	4.921	4.607	4.794	4.705	4.167	4.553	4.837	4.938	4.92	4.921
metab_5788	6-Hydroxyhexanoic acid	HMDB0012843	C06103	150.113	0.5779	0	55.5	0.840316	5.568	5.534	5.573	5.554	5.525	5.51	5.501	5.501	5.52	5.535	5.601	5.618	5.608	5.605	5.603
metab_5867	N-carbamoylglycine	HMDB0304424	-	259.064	0.5466	0	64.9	-3.56978	4.693	4.249	4.727	4.545	4.38	4.947	4.8	4.892	4.87	3.738	4.096	4.55	4.589	4.577	4.538
metab_5883	3,4,5-trihydroxy-6-({7-oxo-7H-furo[3,2-g]chromen-4-yl}oxy)oxane-2-carboxylic acid	HMDB0129424	-	343.047	0.5388	0	38.6	6.09797	3.91	4.079	4.133	4.522	4.48	4.543	4.52	4.497	4.267	4.138	4.254	4.496	4.438	4.432	4.411
metab_5885	Alpha-[3-(Nitrosoamino)propyl]-3-pyridinemethanol	HMDB0062443	C19581	195.099	0.5388	0	30.2	-7.77564	4.095	4.301	4.284	4.526	4.517	4.466	4.414	4.154	4.41	4.181	4.464	4.308	4.162	4.209	4.21
metab_5899	Dulciol A	HMDB0029990	-	465.227	3.7476	0	51	-1.31048	5.567	5.432	4.999	5.873	5.722	5.685	5.54	5.049	5.336	5.233	5.57	5.484	5.591	5.585	5.583
metab_5902	Phenacetyl-carnitine	HMDB0242104	-	298.187	0.5309	0	36.6	-5.05349	4.972	4.91	4.87	4.991	4.683	4.753	4.823	4.847	4.93	4.841	4.921	4.947	4.844	4.837	4.808
metab_5907	Histamine	PW_C000693;HMDB0000870;MJDBOTE0000422	C00388	112.087	0.5309	64.5	0	3.48415	3.856	3.756	2.93	3.22	4.922	4.97	4.06	3.417	2.972	4.058	3.942	3.619	4.186	4.191	4.181
metab_5911	(2S,5R)-2,6-Diamino-5-[(2R,3R,4S,5R,6R)-3,4,5-trihydroxy-6-(hydroxymethyl)oxan-2-yl]oxyhexanoic acid	HMDB0246151	-	369.124	0.5231	0	54	-0.444089	4.937	3.487	4.855	3.082	3.052	4.415	4.471	4.901	4.424	3.063	3.49	4.26	4.347	4.353	4.354
metab_5955	Vomifoliol 9-[glucosyl-(1->4)-xylosyl-(1->6)-glucoside]	HMDB0038449	-	681.294	0.4918	0	79.1	-3.45699	5.138	4.997	5.51	4.174	4.144	4.129	4.575	4.121	5.226	4.154	4.22	4.237	4.51	4.592	4.504
metab_5983	Ac-Tyr-OEt	-	C01657	252.123	3.9125	32.7	0	-0.531203	4.716	4.726	4.167	5.549	5.778	5.519	5.368	5.184	5.192	4.665	4.536	4.405	5.061	5.061	5.057
metab_5987	Furfural	HMDB0032914	C14279	97.0289	0.4918	45.2	0	5.66525	4.738	4.695	4.751	4.637	4.579	4.54	4.601	4.555	4.625	4.581	4.625	4.582	4.667	4.664	4.663
metab_6036	6-Oxopiperidine-2-carboxylic acid	HMDB0061705	-	108.045	0.4207	0	31.2	2.95341	4.582	4.555	4.593	4.588	4.555	4.466	4.527	4.457	4.492	4.575	4.549	4.511	4.574	4.569	4.569
metab_6037	(1-(5-Fluoropentyl)-1H-indol-3-yl)(4-methylnaphthalen-1-yl)methanone	HMDB0242280	-	374.192	4.0633	0	61.9	1.53048	5.484	5.188	4.873	3.253	3.224	3.209	4.541	3.546	4.69	4.342	5.282	5.466	5.049	5.043	5.039
metab_6040	Trans-2-Hexenal	HMDB0031496	C08497	99.081	0.4102	46.9	0	5.30805	4.911	4.921	4.899	4.903	4.914	4.861	4.833	4.856	4.86	4.932	4.916	4.955	4.96	4.955	4.98
metab_6045	4-Hydroxybenzaldehyde	HMDB0011718;MJDBOTE0000554	C00633	123.044	0.4057	53.3	0	1.64506	4.225	4.264	4.288	4.396	4.329	4.253	4.28	4.21	4.236	4.235	4.294	4.235	4.305	4.311	4.312
metab_6046	Isobutyric Acid	HMDB0001873;LMFA01020071	C02632	89.0603	0.4057	39.2	0	7.20948	4.823	4.813	4.818	4.895	4.789	4.811	4.726	4.861	4.877	4.861	4.886	4.832	4.974	4.988	4.989
metab_6050	(+)-3-Carene	HMDB0034697;HMDB0035619;LMPR0102120021	C09839;C11382	137.132	0.3769	41	0	0.379518	5.182	5.192	5.18	5.183	5.144	5.097	5.091	5.083	5.082	5.153	5.158	5.127	5.183	5.177	5.193
metab_6053	Aminoadipic acid	HMDB0000510;HMDB0302754;PW_C000390;LMFA01170098	C00956	144.066	0.3634	0	85	0.348772	4.551	4.574	4.552	4.494	4.473	4.435	4.491	4.47	4.484	4.563	4.563	4.504	4.566	4.563	4.566
metab_6063	Benzophenone	HMDB0032049	C06354	183.081	0.2841	41.8	0	0.189351	5.396	5.44	5.389	5.418	5.361	5.34	5.337	5.311	5.29	5.385	5.389	5.344	5.413	5.407	5.415
metab_6086	Hexyl benzoate	HMDB0040431	C14716	171.117	5.9624	0	73.8	0.218976	5.477	5.567	5.473	5.655	5.631	5.504	5.481	5.379	5.431	5.637	5.595	5.418	5.536	5.521	5.522
metab_6096	N-Acetyl-L-phenylalanine	HMDB0000512	C03519	208.097	4.3053	95.2	0	0.0822775	5.207	5.15	5.821	5.455	5.722	5.646	5.467	5.712	5.455	5.245	5.265	5.204	5.383	5.396	5.359
metab_6100	N-Acetyl-DL-tryptophan	-	-	247.108	4.5029	96.9	0	-0.370931	5.331	5.722	5.959	5.178	5.323	5.663	6.272	6.19	5.836	5.533	5.911	5.82	5.767	5.767	5.768
metab_6108	(2S)-4-(2-Aminophenyl)-2-formamido-4-oxobutanoic acid	HMDB0257647	-	269.113	1.9289	0	31.1	0.239439	4.81	4.951	5.177	4.552	4.322	4.775	4.829	4.797	5.006	4.635	4.871	5.016	4.862	4.85	4.857
metab_6120	(+/-)-threo-Anethole glycol	HMDB0032607	-	165.091	5.062	41.4	0	0.56765	4.682	4.886	4.727	4.82	4.609	3.826	3.695	3.687	3.614	4.763	5.071	2.864	4.426	4.43	4.422
metab_6122	Trp Leu Lys Ser Asn	-	-	647.351	5.1049	39.2	0	0.198298	5.599	5.662	5.493	5.174	5.661	5.087	4.979	5.6	5.611	5.395	5.376	5.826	5.47	5.439	5.465
metab_6123	Dehydro-Piliformic-Acid	-	-	213.112	5.0512	78.3	0	-0.2585	4.914	4.933	4.849	4.647	4.504	3.057	3.048	3.049	3.067	4.242	4.397	3.165	4.086	4.089	4.095
metab_6125	Gamma-Glutamylhydroxyproline	HMDB0029150	-	261.108	0.686	0	75.4	-0.0757801	5.637	4.901	5.941	5.415	5.289	5.982	5.897	5.897	5.882	5.365	5.619	6.012	5.751	5.753	5.746
metab_6127	Aplysiatoxin, 17-debromo-	HMDB0248517	-	593.334	5.1856	0	67.1	2.65003	3.986	4.807	3.4	7.031	6.092	4.243	3.803	4.706	5.023	7.004	5.999	6.144	6.087	6.081	6.075
metab_6132	2-(2,5-dioxopyrrolidin-1-yl)-N-(2-hydroxy-2-methyl-4-phenylbutyl)acetamide	-	-	319.165	5.3114	47.6	0	-0.447496	3.005	3.231	3.01	5.742	5.337	4.783	5.063	4.634	4.97	5.49	5.013	4.825	5.062	5.061	5.057
metab_6139	Fluvoxamino acid	HMDB0060950	-	301.118	4.991	0	64.4	7.1612	5.015	5.267	5.14	5.438	5.329	5.445	5.795	5.627	5.449	5.016	5.414	5.432	5.341	5.36	5.337
metab_6141	(2RS,5RS)-(E)-2-(2-Phenylethenyl)-1,3-dioxan-5-ol	HMDB0031973	-	189.091	5.4782	0	36.2	-0.128345	3.378	3.928	3.006	3.531	2.776	5.366	5.147	2.652	3.051	3.096	3.392	4.171	4.346	4.347	4.342
metab_6142	L-3-(3-Hydroxy-4-pivaloyloxyphenyl)alanine	HMDB0255476	-	264.123	5.4749	0	53.2	-0.231954	3.675	4.244	2.761	3.937	3.501	6.059	5.851	3.805	4.113	2.722	3.394	4.926	5	5.013	4.995
metab_6143	Metoprolol	HMDB0001932;PW_C001291;MJDBOTE0001765	C07202	300.217	5.5123	0	36.5	-0.428296	5.868	5.729	5.881	5.952	5.952	6.319	6.227	5.553	5.951	6.023	6.11	5.859	5.962	5.949	5.957
metab_6147	3-(7-methyl-2-oxo-1H-quinolin-3-yl)propanoic acid	-	-	249.123	2.6261	64.9	0	0.206831	4.323	5.668	3.35	5.398	5.79	5.437	5.437	5.074	5.265	5.952	5.567	5.065	5.431	5.425	5.422
metab_6153	(2S,3S,5S,8S,9S,10S,13S,14S,17S)-17-Acetyl-2-(2,2-dimethylmorpholino)-3-hydroxy-10,13-dimethylhexadecahydro-11H-cyclopenta[a]phenanthren-11-one	HMDB0260132	-	468.308	5.6368	0	63.4	-2.08133	5.806	5.552	6.178	5.097	5.141	3.379	4.364	3.44	3.957	4.23	4.204	3.472	4.955	4.927	4.95
metab_6162	LysoPE(18:1(11Z)/0:0)	HMDB0011505	-	480.307	5.6819	0	32	-3.83858	5.595	5.573	5.917	5.131	5.451	4.437	4.906	4.319	4.706	4.763	4.825	4.397	4.921	4.93	4.931
metab_6163	5beta-cholestan-3alpha,7alpha,12alpha,24(S),27-pentol	HMDB0062416	-	470.384	5.6819	0	70.2	0.58269	4.79	6.451	5.733	5.849	5.739	6.582	6.984	6.208	6.095	5.385	6.25	6.446	6.772	6.725	6.708
metab_6169	Aristospan	HMDB0248600	-	533.29	5.7132	0	59.2	-1.66454	6.1	6.172	5.762	6.166	6.41	6.459	6.648	6.314	6.598	5.991	6.242	6.362	6.337	6.331	6.342
metab_6173	Dodec-2-enedioylcarnitine	HMDB0241227	-	404.264	5.7207	0	40.6	0.601083	5.293	5.193	5.558	4.957	4.949	3.42	3.411	3.411	3.43	3.445	4.637	3.527	4.666	4.676	4.678
metab_6176	8-Hydroxytrtradeca-10,12-dienoylcarnitine	HMDB0241388	-	384.274	5.7441	0	60.8	0.116298	6.157	6.183	6.134	5.962	6.079	6.211	6.487	6.097	6.268	6.081	5.933	6.005	6.217	6.212	6.212
metab_6177	Bardoxolone	HMDB0248871	-	524.341	5.7519	0	34.9	7.23563	5.648	5.687	5.619	5.555	5.598	6.039	5.915	5.567	5.493	5.926	5.708	5.972	5.943	5.936	5.938
metab_6178	Lauryldiethanolamine	-	-	274.274	5.7597	73	0	-0.0197086	6.923	6.958	6.968	6.889	6.878	6.873	6.694	6.713	6.67	6.94	6.954	6.906	6.93	6.921	6.922
metab_6180	Carboprost	HMDB0249644	C06872	386.29	5.7597	0	44	0.230344	6.576	6.559	6.574	6.434	6.635	6.379	6.584	6.198	6.289	6.434	6.278	6.316	6.532	6.526	6.526
metab_6185	(10Z)-12-Hydroxyhexadecenoylcarnitine	HMDB0241477	-	414.321	5.8143	0	52.9	-0.489959	6.409	6.647	6.433	6.439	6.566	6.447	6.509	6.276	6.212	6.328	6.28	6.3	6.336	6.311	6.312
metab_6186	(4E,14Z)-2-Aminooctadeca-4,14-diene-1,3-diol	HMDB0242112	-	280.264	5.8221	0	70.2	0.193384	4.969	4.776	4.451	4.555	4.989	5.235	5.051	4.714	4.742	4.886	4.819	5.255	5.036	5.019	5.031
metab_6190	Prolylproline	HMDB0011180	-	447.221	3.0626	0	52.5	0.265715	6.66	6.34	6.681	6.305	6.164	6.435	6.335	6.509	6.409	6.479	6.567	6.416	6.435	6.429	6.421
metab_6196	2-Phenylethyl hexanoate	HMDB0037718	-	185.133	5.9703	0	72.1	0.432271	5.754	5.873	5.804	5.906	5.894	5.671	5.665	5.58	5.655	5.857	5.886	5.63	5.777	5.771	5.777
metab_6197	18-Nor-4(19),8,11,13-abietatetraene	HMDB0041371	-	255.211	5.9703	0	57.8	1.23937	5.531	5.524	5.468	5.59	5.616	5.561	5.597	5.534	5.574	5.608	5.578	5.564	5.614	5.597	5.609
metab_6201	Glu Asp Leu	-	-	376.171	3.1495	46.5	0	-0.268754	6.068	6.037	6.04	5.305	5.28	5.48	5.831	6.183	6.16	5.393	5.965	6.004	5.883	5.877	5.888
metab_6204	Triton X-100	HMDB0259285	C11623	273.185	5.9703	0	33.3	9.55564	6.038	6.147	6.025	6.061	6.056	5.787	5.773	5.74	5.762	5.992	6.049	5.757	5.948	5.933	5.943
metab_6207	1-Acetoxy-2-hydroxy-16-heptadecyn-4-one	HMDB0031007;LMFA05000595	-	325.237	6.0563	0	46.6	-0.215102	6.181	6.455	6.253	6.117	6.091	5.104	4.933	5.264	5.29	5.862	6.19	4.592	5.904	5.89	5.891
metab_6210	Hexadecanedioic acid mono-L-carnitine ester	LMFA07070007;HMDB0000712	-	859.629	6.0641	0	43.5	3.75319	4.591	4.684	5.012	6.54	6.318	5.498	5.556	5.177	5.145	5.788	5.51	5.292	5.606	5.599	5.613
metab_6213	15-Hydroxy-5,8,11,13-eicosatetraenoic acid	HMDB0244669;HMDB0003876	C04742	321.242	6.0874	0	63.2	0.0388268	5.997	6.105	6.404	6.133	5.966	6.029	5.887	5.577	5.659	6.054	6.327	5.378	5.988	5.975	5.973
metab_6214	Trans,trans-Farnesol	HMDB0004305	C06081	223.206	6.0952	46	0	0.332595	5.269	5.173	5.496	5.011	4.674	2.951	2.942	3.087	2.961	4.782	5.236	3.058	4.779	4.779	4.781
metab_6216	4alpha-carboxy-5alpha-cholesta-8,24-dien-3beta-ol	HMDB0304192;HMDB0062385;LMST01010152	C22112	411.325	6.1109	0	51	-1.00914	5.787	5.807	5.917	5.945	5.966	5.88	6.46	5.885	5.799	6.024	5.75	5.842	5.99	5.975	5.986
metab_6218	Sterol	HMDB0060512	C00370	249.221	6.1265	0	58.1	0.129111	5.534	5.719	5.6	5.607	5.585	3.369	4.272	4.957	4.72	4.976	5.49	3.975	5.205	5.186	5.187
metab_6219	3alpha,7alpha,12alpha,25-Tetrahydroxy-5beta-cholestane-24-one	HMDB0060137	-	468.369	6.1265	0	60.9	1.51318	5.739	5.547	5.77	6.177	6.255	5.796	5.707	5.691	5.719	6.093	5.807	5.807	5.864	5.842	5.859
metab_6220	16R-HETE	LMFA03060069;HMDB0004680	C14778	658.51	6.1342	66.7	0	9.50939	5.074	5.185	5.301	5.325	5.446	4.802	4.919	5.07	5.006	5.275	5.364	5.038	5.111	5.084	5.106
metab_6225	METHOPRENE (S)	-	-	311.258	6.1655	49.4	0	-0.397659	6.988	7.088	7.102	6.762	6.804	5.269	5.158	5.959	5.696	6.579	6.792	5.335	6.612	6.606	6.603
metab_6226	2,2-Bis(2,3-dihydroxypropyl)octadec-9-enoic acid	HMDB0255394	-	472.363	6.1655	0	45.8	-0.0362343	4.91	4.898	5.246	4.847	4.488	5.061	4.748	4.61	4.584	4.806	4.97	4.584	4.73	4.694	4.697
metab_6228	8,9-EE-14(Z)-E	-	-	325.274	6.1731	54.6	0	-0.0912911	5.838	5.779	6.097	5.58	5.534	4.421	4.277	4.202	3.767	5.452	5.628	3.106	5.395	5.365	5.391
metab_6230	Alpha-Ionone	HMDB0059883	C12286	210.185	6.1963	0	65	0.389644	4.546	4.599	4.565	4.511	4.545	4.572	4.428	4.555	4.611	4.706	4.639	4.709	4.625	4.594	4.62
metab_6232	N-Linoleoyl Valine	LMFA08020121;HMDB0241988	-	402.3	6.2119	0	32.6	6.17576	5.83	5.63	5.899	5.819	5.497	5.842	5.454	5.681	5.314	5.449	5.665	5.268	5.595	5.568	5.591
metab_6233	Doxercalciferol	LMST03010069;HMDB0251601	C08211	445.368	6.2197	0	71	0.219774	4.641	5.316	4.646	5.816	5.583	5.643	5.864	5.27	5.726	5.778	4.802	4.968	5.485	5.46	5.48
metab_6235	Pyroglutamyl-glutamyl-proline amide	HMDB0247524	-	377.146	3.3428	0	33.3	6.78085	5.545	5.009	5.082	6.315	6.501	6.371	7.018	6.186	6.283	5.359	5.506	5.309	6.332	6.312	6.313
metab_6236	Momordol	HMDB0029804	-	458.384	6.2275	0	30.1	0.238388	5.606	5.732	5.667	5.685	5.704	5.699	5.658	5.631	5.562	5.696	5.657	5.6	5.698	5.717	5.719
metab_6239	4-Dodecylmorpholine	-	-	256.264	6.258	37.3	0	-0.143084	6.407	6.473	6.357	6.478	6.495	6.377	6.407	6.434	6.399	6.361	6.381	6.358	6.4	6.424	6.426
metab_6246	16(R)-HETE	PW_C002172;HMDB0004680	C14778	321.242	6.2197	0	79.2	-0.175123	5.72	6.015	6.311	6.05	5.869	6.158	6.049	5.557	5.63	5.963	6.246	5.384	5.954	5.948	5.962
metab_6247	Homocastasterone	HMDB0253202	-	479.373	6.3441	0	30.3	0.224142	4.74	3.677	4.893	5.86	4.518	4.414	6.352	5.854	5.813	5.582	4.014	5.074	5.514	5.527	5.526
metab_6248	Polyoxyethylene (600) monoricinoleate	HMDB0032476	-	363.289	6.3518	0	68.1	6.63392	5.943	6.325	6.194	6.182	6.399	6.024	6.114	5.822	6.104	6.045	6.274	5.766	6.03	6.041	6.043
metab_6249	Octadecanamide	LMFA08010003;HMDB0034146	C13846	284.295	6.3595	0	33.5	-0.362205	6.61	6.673	6.637	6.729	6.728	6.583	6.645	6.717	6.663	6.527	6.596	6.517	6.591	6.599	6.601
metab_6250	(2R,3R,4R)-2-Amino-4-hydroxy-3-methylpentanoic acid	HMDB0029449;LMFA01050440	-	130.086	6.3747	0	32.7	0.940406	5.675	5.665	5.69	5.682	5.692	5.562	5.559	5.638	5.591	5.654	5.694	5.558	5.664	5.664	5.68
metab_6256	KAPA	HMDB0240687	C01092	210.11	4.0151	51.9	0	-0.155182	6.121	6.022	6.204	5.704	5.696	6.029	5.451	5.711	5.823	5.494	5.796	5.759	5.91	5.899	5.92
metab_6262	(+/-)-1,4-Nonanediol diacetate	HMDB0037184	-	245.175	6.5053	0	47.5	-0.112828	6.247	6.27	6.247	6.277	6.242	6.161	6.181	6.214	6.182	6.249	6.242	6.172	6.253	6.262	6.249
metab_6263	13'-Hydroxy-alpha-tocopherol	HMDB0012559	-	429.373	6.5794	0	69.3	-0.376911	6.171	6.113	6.14	6.591	6.284	6.478	7.171	6.415	6.653	6.42	6.032	6.111	6.469	6.469	6.47
metab_6269	Xi-1-Butoxy-1-methoxyethane	HMDB0037636	-	287.222	6.4994	0	35.7	8.59819	5.415	5.436	5.47	5.443	5.44	5.362	5.394	5.398	5.347	5.421	5.434	5.332	5.414	5.43	5.403
metab_6285	MDMA	HMDB0041931;HMDB0254382	C07577	194.118	7.2451	54.5	0	-0.452109	5.186	5.197	5.229	5.214	5.146	5.03	5.01	5.012	5.077	5.224	5.175	5.126	5.279	5.286	5.287
metab_6287	Val Tyr Ser Lys	-	-	496.273	7.2836	32.5	0	-7.15578	4.283	4.849	4.943	4.443	4.616	4.7	5.247	4.543	5.183	3.851	4.555	4.976	5.321	5.303	5.305
metab_6288	2-Ethylsuberic acid	HMDB0059708	-	167.107	7.29	0	61.6	0.637967	4.841	4.808	4.84	4.857	4.928	4.785	4.845	4.897	4.836	4.809	4.919	4.781	4.853	4.848	4.873
metab_6290	Dioctyl succinate	-	-	427.378	7.29	43.7	0	0.184146	7.558	7.534	7.539	7.577	7.613	7.509	7.529	7.561	7.526	7.524	7.568	7.499	7.584	7.587	7.58
metab_6312	7,8-Dehydro-beta-micropteroxanthin	HMDB0038506	-	395.295	7.3714	0	53.2	0.365019	5.041	4.57	5.118	5.093	4.823	5.141	5.174	4.844	3.245	4.485	4.763	4.376	4.466	4.46	4.477
metab_6313	3-Oxo-4,6-choladienoic acid	HMDB0000476	-	353.248	7.3714	0	40.2	0.0514583	4.605	4.915	3.995	5.341	5.236	5.249	5.104	4.707	5.04	5.207	4.962	5.282	5.232	5.199	5.23
metab_6319	Tiglic acid	LMFA01020030;HMDB0001470	C08279	101.06	7.989	0	38.4	4.95059	4.993	5.04	5.017	5.022	4.961	4.96	4.961	4.956	4.963	5.032	5.053	5.018	5.029	5.023	5.034
metab_6322	Diallyl Trisulfide	HMDB0031154	-	179	7.9949	33.2	0	-9.14648	5.306	5.317	5.301	5.279	5.178	5.253	5.184	5.192	5.181	5.299	5.267	5.245	5.27	5.263	5.259
metab_6336	Alpha-Micropteroxanthin B	HMDB0038504	-	379.3	7.3559	0	60.4	0.183101	5.182	5.049	4.787	4.89	5.736	5.466	5.323	5.269	3.749	4.829	5.31	5.135	4.381	4.306	4.31
metab_6340	Sulfoglycolithocholate(2-)	HMDB0062801	-	514.284	7.348	0	40.7	0.445037	5.292	5.52	5.763	5.399	5.828	5.854	6.005	5.644	5.93	5.128	5.567	5.829	5.514	5.557	5.558
metab_6364	Prednimustine	HMDB0256744	C19512	645.266	7.3134	0	59.4	5.74304	6.319	6.197	6.232	6.169	6.212	6.376	6.033	6.023	6.108	6.299	6.381	6.183	5.79	5.746	5.785
metab_6379	Daunosamine	HMDB0250880;HMDB0039014	-	148.097	7.29	0	48.8	0.0695979	5.542	5.553	5.558	5.518	5.488	5.485	5.467	5.479	5.445	5.541	5.558	5.491	5.552	5.545	5.546
metab_6380	(3Z,6Z)-3,6-Nonadienal	HMDB0031152	C16323	139.112	7.29	0	42	0.440426	5.948	5.918	5.957	5.951	5.993	5.907	5.933	5.974	5.923	5.928	5.998	5.893	5.969	5.975	5.967
metab_6387	N-Oleoyl Arginine	HMDB0241954	-	502.373	6.1109	0	45.8	1.63333	5.48	5.593	5.593	5.571	5.602	5.574	5.601	5.538	5.559	5.584	5.568	5.564	5.591	5.575	5.587
metab_6388	LysoPE(0:0/20:1(11Z))	HMDB0011482	-	540.369	6.103	0	68.5	5.44752	4.582	4.095	4.134	4.387	4.559	5.481	4.871	5.258	5.483	4.68	4.161	5.129	4.84	4.833	4.855
metab_6391	3-Oxododecanoic acid	PW_C006734;HMDB0010727	C02367	179.143	6.1109	0	37.7	0.148634	5.67	5.759	5.746	5.674	5.684	4.992	5.039	5.231	5.105	5.371	5.665	5.044	5.449	5.423	5.445
metab_6399	Hexadeca-7,10,13-trienoic acid	HMDB0302990	-	251.201	6.0874	0	46.5	0.174393	5.818	5.804	6.056	5.625	5.431	4.264	3.554	4.16	3.582	5.448	5.81	3.816	5.435	5.428	5.429
metab_6402	Dodecenoylcarnitine	HMDB0251567	-	342.264	6.0641	0	37.5	0.0393203	5.976	6.292	6.021	6.068	5.969	4.764	4.801	5.22	5.201	5.701	6.075	4.594	5.728	5.702	5.704
metab_6408	11-Hydroxyandrosterone	LMST02020086;HMDB0002984	C14606	289.216	6.0407	0	72.9	0.171542	5.087	5.444	5.297	5.409	5.282	4.801	4.621	4.463	4.648	5.031	5.35	4.427	5.087	5.06	5.082
metab_6429	Resolvin D1	HMDB0003733;LMFA04030011	C18178	359.222	5.9391	55.8	0	0.0955322	5.78	5.738	5.787	6.005	5.744	5.226	4.736	4.57	4.42	5.755	5.921	4.068	5.524	5.515	5.521

## Sheet: Negative ion mode
Metab ID	Metabolite	Library ID	KEGG Compound ID	M/Z	Retention time	Fragmentation Score	Theoretical Fragmentation Score	Mass Error	YNP1	YNP2	YNP3	FEP1	FEP2	FEP3	FMP1	FMP2	FMP3	FL1	FL2	FL3	QC01	QC02	QC03
metab_6437	3-Dehydrocholic Acid	HMDB0304121;HMDB0000502	-	405.265	5.8496	74.3	0	0.483913	6.776	7.197	6.421	6.845	7.299	7.329	6.82	6.634	7.072	7.195	7.387	7.578	7.415	7.397	7.423
metab_6438	L-Glutamate	HMDB0060475;HMDB0000148;HMDB0003339	C00217;C00025;C00302	146.045	0.6191	86.1	0	-6.70187	6.243	5.88	6.56	6.063	6.164	6.88	6.684	6.635	6.554	6.684	6.985	7.369	6.864	6.853	6.874
metab_6445	Butein	LMPK12120111;MJDBOTE0001183	C08578	271.06	0.6126	53.4	0	-2.77378	4.006	3.102	4.429	4.094	4.173	5.048	4.885	4.777	4.844	4.911	5.192	5.503	4.989	4.978	5
metab_6455	D-Citrulline	HMDB0250742	-	174.088	0.627	0	37.1	-4.59372	5.766	5.693	5.473	5.696	5.917	5.937	5.786	5.389	5.779	5.663	5.4	5.04	5.816	5.804	5.826
metab_6456	Perseitol	HMDB0033750	C08255	211.082	0.627	49.2	0	0.516948	4.116	3.668	4.215	3.915	3.447	4.25	3.923	4.596	4.494	4.375	4.713	4.208	4.523	4.512	4.569
metab_6464	(1R)-1-Amino-2-sulfanylethanesulfinic acid	HMDB0242353	-	139.983	0.6361	0	70.4	-7.38603	4.15	4.25	4.083	4.104	4.589	4.41	4.211	4.033	4.13	4.354	4.409	4.274	4.302	4.28	4.31
metab_6470	Sedoheptulose	HMDB0003219	C08355;C02076	245.043	0.6361	0	55.9	-1.42086	5.547	5.374	5.49	5.251	5.114	5.99	5.652	5.403	5.505	5.382	5.58	5.719	5.688	5.681	5.7
metab_6478	Valaciclovir	HMDB0014716	C07184	693.307	0.6361	0	94.3	-1.05738	3.927	3.561	3.623	3.485	3.656	3.676	3.589	4.498	3.525	4.591	5.337	5.124	4.829	4.781	4.8
metab_6485	D-Glucuronic Acid	HMDB0000127;HMDB0006355;PW_C000082;MJDBOTE0000680	C16245;C00191;C02670	193.035	0.6401	64.2	0	-3.5347	4.804	4.7	4.904	4.762	4.3	4.966	5.061	4.816	4.754	4.769	5.315	5.632	5.245	5.237	5.255
metab_6491	Glycylhydroxyproline	HMDB0011173	-	233.077	0.6437	0	76.6	-2.077	3.738	3.09	4.185	3.013	3.185	3.521	3.321	3.658	3.667	3.066	3.92	4.67	4.372	4.361	4.361
metab_6498	Gamma-Glutamyl-beta-aminopropiononitrile	HMDB0060477	C06114	244.094	0.6497	0	45.5	-0.894025	5.11	4.288	5.399	4.14	4.485	5.095	4.501	4.902	4.868	4.384	4.772	4.846	5.053	5.047	5.061
metab_6514	N2,N2-Dimethylguanosine	HMDB0004824	-	356.12	0.6587	0	32.9	-3.61687	3.17	3.112	3.174	3.035	3.207	5.266	4.931	4.13	4.395	3.088	3.298	4.579	4.417	4.414	4.425
metab_6517	Ethacizine	HMDB0251995	-	450.129	0.6587	0	31.3	7.11954	4.568	4.627	4.147	3.907	3.867	4.884	5.089	4.24	4.629	4.176	4.589	4.425	4.499	4.52	4.541
metab_6530	1,3,2-Dioxathiolane 2,2-dioxide	HMDB0252075	-	122.975	0.6737	0	71.4	-8.79622	4.654	4.741	4.567	4.66	5.005	4.869	4.783	4.495	4.651	4.858	4.819	4.655	4.81	4.812	4.832
metab_6536	Arasc	HMDB0248564	-	258.056	0.6737	0	32.4	3.23735	5.758	5.888	5.622	6.394	6.581	6.09	6.031	5.999	6.07	6.283	6.292	5.76	6.286	6.283	6.294
metab_6537	N-(Carbomethoxyacetyl)-4-S-chlorotryptophan	HMDB0030398	-	337.063	0.6126	0	47.8	9.51279	4.526	4.516	5.071	4.261	3.655	5.311	5.161	5.141	4.714	5.085	5.637	5.835	5.479	5.466	5.48
metab_6565	Arabinofuranose	HMDB0012325	C06115	299.098	0.6886	0	72.8	0.239386	4.368	3.813	4.347	4.294	4.314	4.444	3.92	4.35	4.976	4.184	4.091	3.973	4.333	4.323	4.325
metab_6583	Chondroitin 6-sulfate	HMDB0060453	C00635	458.061	0.6966	0	86.8	0.608935	3.529	4.742	3.189	5.783	6.605	5.403	6.106	5.065	3.577	7.188	5.464	4.419	6.149	6.14	6.157
metab_6593	Gamma-Glutamylglutamic acid	HMDB0011737	C05282	275.089	0.7037	0	76.6	0.0933901	3.452	3.301	3.982	3.529	3.396	4.324	4.179	4.075	3.719	3.983	4.438	5.201	4.373	4.369	4.388
metab_6599	L-Aspartate-semialdehyde	HMDB0012249	C00441	233.078	0.7072	0	54.1	-1.37707	5.031	3.551	5.184	3.819	3.985	4.557	4.097	4.209	4.245	2.802	3.558	4.473	4.876	4.864	4.883
metab_6611	Ascorbic Acid	HMDB0000044;PW_C000031;MJDBOTE0001568	C00072;C01041	175.024	0.7267	33.8	0	-4.57075	5.938	6.051	6.356	5.825	6.104	6.003	6.252	5.948	6.402	6.085	6.524	6.223	6.388	6.381	6.4
metab_6625	Pantetheine	HMDB0003426;PW_C001887	C00831	315.081	0.7383	0	40.9	8.19167	3.014	2.955	3.429	2.879	3.05	4.343	3.944	4.367	3.523	2.931	4.474	5.455	3.77	3.823	3.771
metab_6626	Lactosamine	HMDB0006591	C00203	322.114	0.7383	0	36.1	0.142009	3.077	3.805	2.993	3.711	3.122	3.046	2.958	3.488	2.963	4.914	4.983	3.956	4.942	4.927	4.946
metab_6636	D-Glucosamine-6-phosphate	HMDB0250754;HMDB0001254	C00352	258.038	0.7433	0	72.3	-0.0189852	4.335	3.445	4.571	3.369	3.541	3.561	3.473	3.477	3.842	3.421	4.845	5.493	4.758	4.742	4.766
metab_6639	N-Acetylneuraminic Acid	HMDB0000230;HMDB0246275;HMDB0000773;PW_C000155;MJDBOTE0001105	C19909;C00270;C19910	308.099	0.6807	96.7	0	0.293519	6.813	6.333	6.6	6.607	6.414	6.611	6.584	6.719	6.507	6.283	6.45	6.407	6.614	6.602	6.621
metab_6648	Netivudine	HMDB0255549	-	317.055	0.7555	0	43.2	-0.125538	4.187	3.711	3.862	3.806	3.285	5.481	4.899	2.647	2.85	4.549	4.991	3.785	4.742	4.731	4.746
metab_6696	Methylimidazoleacetic acid	PW_C001712;HMDB0002820	C05828	139.05	0.9222	0	46.2	-7.56582	4.887	4.935	3.784	5.558	5.634	6.073	5.633	5.399	5.526	5.309	5.291	5.133	5.488	5.479	5.496
metab_6707	Glycyl-L-Proline	HMDB0252876;HMDB0000721;MJDBOTE0001113	-	171.077	0.9477	47.9	0	-5.00052	5.247	4.742	5.663	4.804	5.632	5.387	5.019	5.55	5.625	5.194	5.364	5.43	5.392	5.384	5.401
metab_6713	Glucomannan	HMDB0252767	C01810	665.215	0.962	0	97	1.22597	3.066	3.007	3.069	2.931	3.102	3.122	3.664	4.994	5.952	5.461	3.193	3.142	4.722	4.709	4.762
metab_6724	6-(alpha-D-Glucosaminyl)-1D-myo-inositol	HMDB0011668	C15658	322.114	0.9801	0	67	0.26779	3.722	4.29	3.613	4.143	3.894	3.295	4.146	3.981	4.016	4.989	5.085	4.562	5.082	5.067	5.086
metab_6730	Methyl 2,6-dimethyl-5-nitro-4-[2-(trifluoromethyl)phenyl]-1,4-dihydropyridine-3-carboxylate	HMDB0247310	C13758	337.078	0.9951	0	48.9	-7.88637	3.679	2.728	2.481	3.274	2.681	3.087	2.447	4.923	5.582	2.395	3.972	3.068	4.332	4.32	4.279
metab_6735	4-Formylaminoantipyrine	HMDB0246429	-	266.07	1.0056	0	33.2	0.571151	5.552	5.48	5.395	5.359	5.243	5.459	5.376	5.192	5.276	5.454	5.545	5.492	5.528	5.517	5.533
metab_6738	Hydroxyprolyl-Alanine	HMDB0028856	-	403.183	1.0127	0	67.9	-0.0511762	5.528	5.138	5.52	4.764	5.064	4.835	4.836	5.414	5.207	5.375	5.967	5.959	5.613	5.603	5.618
metab_6751	Nitrobenzodiazepine	HMDB0255641	-	224.023	1.0498	0	84.4	-1.30584	4.723	4.563	4.74	4.843	4.539	5.016	5.195	4.71	4.887	4.619	4.95	5.065	4.98	4.971	4.988
metab_6755	9-Ethylguanine	HMDB0247591	-	216.031	1.0635	0	68.2	7.36607	5.17	5.146	5.102	4.995	5.224	5.161	5.186	4.921	5.006	4.872	5.104	4.814	5.162	5.15	5.166
metab_6777	Castanospermine	HMDB0249700	C02256	188.092	1.1639	0	47.4	-3.84246	4.086	3.784	4.38	5.222	5.233	4.642	4.454	4.524	4.483	5.504	5.621	5.237	5.191	5.18	5.201
metab_6780	Genipin	HMDB0035830;MJDBOTE0001654	C09780	511.178	1.1639	0	76.2	-8.4726	5.156	5.156	4.507	5.815	6.003	5.477	5.248	4.83	5.58	5.354	4.818	5.325	5.436	5.425	5.438
metab_6791	Uric Acid	PW_C000195;HMDB0000289;MJDBOTE0001097	C00366	167.02	1.2113	92.7	0	-4.96232	4.831	5.049	5.331	4.662	4.553	5.486	5.197	5.153	4.786	4.355	5.106	5.558	5.51	5.506	5.525
metab_6797	Arkofix	HMDB0248602	-	199.033	0.5802	0	45	-3.60668	5.509	4.777	5.527	4.749	4.907	5.399	4.909	5.03	5.056	4.602	5.012	5.225	5.381	5.369	5.39
metab_6798	3-Fumarylpyruvate	HMDB0060371	C02514	185.008	1.2331	0	32.3	-4.15489	5.187	4.728	4.811	4.98	5.496	5.047	5.404	4.916	5.595	5.436	5.276	5.372	5.564	5.553	5.572
metab_6804	N2-gamma-Glutamylglutamine	HMDB0011738	C05283	256.094	1.2435	0	81	-0.707163	5.727	4.232	5.756	3.174	0.6365	5.108	4.334	4.566	3.62	4.176	5.192	5.779	5.732	5.721	5.741
metab_6820	Gamma-Glutamylproline	HMDB0029157	-	243.098	1.2761	0	50.1	-1.38915	5.464	4.992	5.835	5.195	4.993	5.846	5.658	5.761	5.702	5.225	5.607	5.83	5.6	5.59	5.608
metab_6837	DL-Methionine sulfone	HMDB0062174;HMDB0242144	-	180.033	1.3249	0	39.1	-4.14333	5.504	5.508	5.401	5.569	5.634	5.628	5.364	5.179	5.122	5.445	5.333	5.226	5.518	5.513	5.529
metab_6855	L-Coprine	HMDB0034266	C08271	247.093	1.4169	0	56.7	-1.2945	6.672	6.092	6.894	6.104	6.033	6.51	6.257	6.565	6.454	5.91	5.996	6.044	6.378	6.368	6.387
metab_6865	(1R,2S,3R)-2-Acetyl-4(5)-(1,2,3,4-tetrahydroxybutyl)imidazole	HMDB0029756	-	275.088	1.5055	0	34	-0.252801	5.953	5.481	6.327	4.901	4.787	5.729	5.725	6.014	5.604	5.228	6.226	6.43	6.122	6.111	6.132
metab_6867	N2-Acetylornithine	HMDB0003357	C00437	173.092	1.5163	0	58.7	-4.67808	5.377	5.107	5.657	5.327	5.547	5.781	5.384	5.709	5.455	5.167	5.483	5.566	5.619	5.608	5.628
metab_6892	Glycyl-Methionine	HMDB0028847	-	205.065	1.6555	0	56.1	-2.91096	5.005	4.634	5.139	4.722	4.841	5.327	4.971	5.215	4.95	4.592	5.131	5.554	5.302	5.29	5.314
metab_6894	Reproterol	HMDB0257155	-	424.136	1.6601	0	61.6	-7.56906	5.53	5.465	5.456	5.51	5.461	5.906	5.757	5.557	5.713	5.184	5.514	5.216	5.641	5.63	5.655
metab_6915	N-Acetyl-beta-alanine	HMDB0061880	C01073	130.05	1.7729	0	65.2	-8.19865	6.441	6.389	6.585	6.357	6.642	6.716	6.528	6.544	6.494	6.397	6.545	6.513	6.537	6.528	6.547
metab_6932	D-Digitoxose	HMDB0251279	C21045	147.065	1.8385	0	65.6	-6.6302	6.34	6.222	6.043	6.163	6.231	6.351	6.008	6.065	6.109	5.999	6.143	6.462	6.263	6.258	6.278
metab_6945	Glu-Thr	HMDB0028829	-	229.083	1.8873	71.2	0	-1.50752	5.865	4.129	6.011	4.286	4.405	5.05	4.613	4.771	4.486	4.085	4.6	5.545	5.515	5.505	5.527
metab_6955	3-Oxoadipic acid	HMDB0000398	C00846	205.035	0.6966	0	43.6	-3.87062	4.813	4.971	5.019	4.546	4.695	4.652	4.597	4.584	4.613	4.903	5.333	5.125	5.105	5.084	5.113
metab_6972	Nitrofurazone	HMDB0014480	C08042	179.02	1.9686	0	33	-3.87072	3.723	4.616	3.838	4.735	4.887	4.3	4.445	4.653	4.693	4.491	4.801	4.449	4.857	4.846	4.868
metab_7002	PGP(LTE4/i-12:0)	HMDB0274820	-	928.403	2.0074	0	70.9	-2.99972	5.102	4.599	5.562	2.875	5.032	4.779	4.571	5.211	5.149	5.34	5.8	6.034	5.468	5.449	5.465
metab_7003	3-Phenoxypropylene di(acetate)	HMDB0245968	-	287.071	2.0106	0	39.1	6.19678	4.444	4.424	4.452	4.896	5.12	5.01	4.953	4.71	4.753	4.282	4.455	4.432	4.668	4.657	4.669
metab_7004	2-Deoxygalactopyranose	HMDB0012327	C02781	373.137	2.0106	0	62.9	4.58835	4.436	4.446	4.798	3.828	3.511	4.264	4.571	4.653	4.553	4.283	4.978	5.155	4.825	4.814	4.813
metab_7008	S-(6-Purinyl)cysteine	HMDB0244484	-	260.023	2.0152	0	41.9	4.08741	6.523	6.455	6.58	6.147	6.305	6.659	6.474	6.425	6.426	6.393	6.488	6.667	6.624	6.617	6.632
metab_7023	4-Hydroxy Triamterene	HMDB0246440	-	314.099	2.024	0	43.3	-4.38416	5.12	4.431	5.363	4.298	3.764	4.333	4.368	4.728	3.938	4.084	5.324	5.469	5.169	5.158	5.173
metab_7026	Alpha-AMINO-3-HYDROXY-5-METHYL-4-ISOXAZOLEPROPIONIC ACID	HMDB0248356	C13672	417.127	2.024	0	59.1	0.831097	4.493	4.351	5.158	2.938	3.263	5.052	5.137	4.912	4.692	5.008	5.56	5.89	5.787	5.783	5.793
metab_7037	2-Hydroxypyridine	HMDB0013751	C02502	235.072	2.0317	0	51.8	-1.48773	4.944	4.535	5.046	4.428	4.925	4.542	4.467	4.396	4.422	4.35	4.748	4.412	4.813	4.802	4.819
metab_7049	Rabeprazole thioether	HMDB0244427	-	342.131	2.0438	0	71.1	7.46259	4.904	2.707	4.866	2.528	2.793	3.152	2.67	3.814	2.568	3.669	3.91	4.686	4.47	4.481	4.478
metab_7053	Gluten exorphin A5	HMDB0059793	-	598.248	2.0438	0	56	-5.70049	5.154	5.361	5.319	4.599	5.502	5.075	5.157	5.328	5.311	5.337	5.84	5.808	5.568	5.556	5.569
metab_7055	Pterin	HMDB0000802	C00715	208.047	2.0484	0	34.9	-2.95711	5.425	5.518	5.454	5.532	5.443	5.069	5.426	5.236	5.383	5.19	5.276	5.52	5.608	5.605	5.616
metab_7060	L-Alanyl-l-Valine	HMDB0028700	-	187.108	2.0516	57.3	0	-3.91054	4.34	4.195	4.583	4.394	4.698	4.796	4.404	4.447	4.413	4.563	4.729	4.674	4.629	4.618	4.635
metab_7061	(E)-indol-3-ylacetaldoxime	HMDB0303989	C02937	219.077	2.0516	0	69.2	-2.40821	5.279	4.857	5.143	4.997	5.506	5.168	4.998	5.024	5.392	4.684	5.123	4.884	5.442	5.437	5.451
metab_7064	Aminofructose 6-phosphate	HMDB0060436	C12214	258.038	0.6191	0	48.8	0.229865	4.56	3.364	4.774	3.096	3.125	3.605	1.272	3.767	4.087	1.223	4.931	5.651	4.939	4.933	4.947
metab_7066	Methionyl-Tryptophan	HMDB0028984	-	316.115	2.0516	0	60.7	7.43904	5.488	5.476	6.302	5.267	5.424	6.338	6.064	6.219	6.035	5.795	6.67	6.843	6.355	6.351	6.363
metab_7068	Ala Thr Val Glu	-	-	417.199	2.0516	43.1	0	0.233855	4.73	4.465	5.311	4.564	4.782	5.034	4.719	5.069	4.789	5.031	5.452	5.369	5.125	5.114	5.126
metab_7069	Cinnamoside	HMDB0038923	-	499.216	2.0516	0	77.6	-4.07194	4.743	4.102	5.07	3.697	5.017	4.402	4.22	5.162	4.937	4.9	5.299	5.215	5.063	5.052	5.064
metab_7084	Trans-3,4-Dihydro-3,4-dihydroxy-7,12-dimethylbenz[a]anthracene	HMDB0060517	C19490	639.275	2.0608	0	70.6	-0.176442	5.47	5.405	5.531	5.021	5.573	5.594	5.436	5.448	5.361	5.569	5.793	5.832	5.669	5.658	5.671
metab_7089	(2R)-2-Hydroxy-2-methylbutanenitrile	HMDB0060309	C18796	243.135	2.0642	0	36.9	-1.26605	6.729	6.274	6.911	6.446	6.9	7.256	6.866	6.796	6.961	6.356	6.388	6.536	6.797	6.792	6.805
metab_7093	Ectoine	HMDB0240650;MJDBOTE0001351	C06231	343.162	2.0642	0	73.1	-0.339903	4.747	4.679	4.911	4.709	5.196	5.161	4.956	5.147	5.093	4.834	5.072	5.161	5.06	5.052	5.055
metab_7109	Aspartyl-L-proline	HMDB0002335	-	211.072	2.0914	0	72.8	-2.4299	4.423	4.205	4.34	5.079	4.976	4.625	4.627	4.249	4.322	4.4	4.386	4.438	4.592	4.58	4.599
metab_7139	L-N-Carboxymethylserine	HMDB0030393	-	208.047	2.2164	0	31	4.8418	5.203	5.182	5.306	5.315	5.091	5.104	5.402	5.108	5.273	5.007	5.239	5.421	5.433	5.424	5.444
metab_7145	Glabrin A	HMDB0301777	-	174.076	2.2585	0	40	-4.69581	3.779	3.833	3.645	4.763	5.212	4.809	4.447	4.217	4.359	4.131	4.077	4.015	4.43	4.424	4.443
metab_7158	4-Amino-3-hydroxybutanoylcarnitine	HMDB0241810	-	283.13	2.3508	0	42.7	8.90509	5.209	5.376	4.482	4.057	5.452	6.362	5.933	5.516	5.568	6.083	5.525	5.216	5.632	5.621	5.641
metab_7171	Sesamose	HMDB0038871	C08248	701.192	0.6886	0	53.6	1.55177	3.535	3.711	3.805	4.335	4.312	4.203	4.367	5.073	6.128	5.929	4.502	3.612	5.323	5.296	5.316
metab_7181	Carboxyfentanyl	HMDB0249661	-	425.204	2.47	0	59.1	-9.80782	5.656	5.739	5.676	4.19	4.535	5.641	5.739	5.5	5.661	5.178	5.415	5.649	5.618	5.603	5.622
metab_7218	Ribalinium	HMDB0033346	C10735	325.107	2.4989	0	31.9	-4.16483	4.575	4.682	4.783	5.296	5.547	5.682	5.831	4.894	5.344	5.043	4.767	4.825	5.101	5.088	5.08
metab_7234	Hordatine A	HMDB0030461	C08307	587.269	2.5057	0	74.2	-3.56702	4.883	4.752	4.669	3.999	3.446	2.99	4.274	4.281	4.375	4.765	5.327	5.606	5.214	5.203	5.205
metab_7238	(4R,6S)-6-[(E)-2-[2-(4-Fluoro-3-methylphenyl)-4,6-dimethylphenyl]ethenyl]-4-hydroxyoxan-2-one	HMDB0250011	-	767.334	2.5057	0	41.9	-8.60237	5.328	4.619	5.689	3.99	5.453	5.315	5.007	5.623	5.288	5.701	6.019	6.197	5.781	5.77	5.781
metab_7245	Glutamylvaline	HMDB0028832	-	245.114	2.5131	0	79.1	-1.02667	5.626	5.268	5.816	5.373	5.339	6.046	5.784	5.651	5.55	5.137	5.367	5.44	5.606	5.595	5.614
metab_7253	ALA-ILE	HMDB0028690	-	201.124	2.5239	91.3	0	-3.18322	4.418	4.331	4.581	4.79	4.984	4.839	4.395	4.568	4.439	5.061	5.1	4.827	4.787	4.782	4.796
metab_7256	(S)-3-Hydroxybutyric acid	LMFA01050463;HMDB0000442	C03197	149.046	2.5271	0	88.4	2.85286	4.313	3.899	4.762	3.497	3.6	3.931	4.108	3.869	3.732	4.023	4.081	4.399	4.274	4.269	4.288
metab_7260	3-Methoxytyrosine	HMDB0060747;HMDB0001434	-	232.059	2.5304	0	41.2	-1.68077	5.404	5.302	5.342	5.17	5.444	5.454	5.214	5.128	5.162	5.034	5.186	4.979	5.337	5.326	5.341
metab_7261	N-Acetylmuramate	HMDB0060493	C02713	274.093	2.5304	0	74.8	-0.005494	4.19	4.152	4.232	5.173	5.141	4.885	4.531	4.633	4.708	4.962	4.621	4.562	4.693	4.687	4.701
metab_7276	Tetrahydropteroyltri-L-glutamic acid	HMDB0012290	C04144	748.259	2.5408	0	95.4	6.64458	3.825	2.904	4.301	2.828	3.783	3.034	3.034	3.793	3.69	4.539	5.481	5.833	4.923	4.916	4.931
metab_7295	3,4,5,6-Tetrahydrohippuric acid	HMDB0061679	-	548.258	2.5585	0	34.5	-6.18511	5.691	5.31	5.051	5.309	5.67	5.713	5.64	5.423	5.245	5.109	5.5	5.419	5.551	5.544	5.563
metab_7297	4-Acetamidobutanoate	HMDB0003681	C02946	144.066	2.5696	30.1	0	-7.1474	4.861	5.017	4.732	5.246	5.634	5.024	5.035	4.746	4.873	5.372	5.287	4.96	5.203	5.196	5.212
metab_7337	5-S-Cysteinyldopamine	HMDB0246842	-	271.076	2.6301	0	37.4	-0.155735	4.863	4.794	4.79	4.994	5.285	5.523	5.441	5.122	5.282	4.607	5.062	5.161	5.076	5.073	5.093
metab_7349	Mauritine A	HMDB0029338	-	610.285	2.6427	0	83.2	8.39906	5.253	5.106	5.375	4.358	5.349	5.229	4.874	5.403	5.275	5.062	5.579	5.854	5.449	5.443	5.457
metab_7350	PBD dimer	HMDB0256148	-	770.285	2.6427	0	82.9	2.09607	4.523	5.443	2.837	4.913	4.827	5.472	5.192	4.65	5.84	5.279	4.95	5.121	5.25	5.239	5.253
metab_7377	Isosorbide Mononitrate	HMDB0015155	C07714	236.042	2.6898	0	53.1	5.36875	4.394	4.503	4.885	2.683	4.512	4.282	4.403	3.627	3.851	4.812	3.954	4.882	4.816	4.805	4.835
metab_7379	N-[(4-Amino-2-methylpyrimidin-5-yl)methyl]-N-[5-hydroxy-3-(prop-2-enyldisulfanyl)pent-2-en-2-yl]formamide	HMDB0258148	-	399.116	2.0484	0	36.4	-1.95323	4.63	4.462	5.242	4.272	3.38	4.427	4.179	4.517	4.045	4.622	5.216	5.044	4.978	4.968	4.986
metab_7381	LysoPA(8:0/0:0)	HMDB0114740	-	335.065	2.6933	0	34.6	-5.44272	1.839	2.853	2.361	2.27	1.875	1.895	3.143	2.166	2.29	3.458	3.594	3.156	4.797	4.792	4.811
metab_7389	Uridine	HMDB0000296;PW_C000202;MJDBOTE0000788	C00299	243.062	1.7138	86.9	0	-1.1084	6.72	6.889	6.68	6.859	6.771	7.096	7.027	6.825	7.035	6.775	6.95	6.761	7.004	6.993	7.012
metab_7391	Cinncassiol D2 glucoside	HMDB0034679	-	551.248	2.7068	0	30.9	1.57272	5.499	5.462	5.604	4.983	5.502	5.624	5.243	5.637	5.555	5.198	6.011	5.687	5.648	5.646	5.665
metab_7398	5-(N-Hexadecanoyl)aminofluorescin	HMDB0246734	-	630.311	2.7208	0	51.5	6.85613	2.434	2.376	2.438	2.3	2.471	2.491	2.403	2.251	2.339	5.426	5.784	6.247	5.697	5.686	5.709
metab_7400	4-Hydroxyproline galactoside	HMDB0029354	-	292.104	2.0438	0	32.3	0.363091	4.645	4.947	4.316	5.812	5.758	5.45	5.346	5.242	5.544	5.67	4.768	4.945	5.419	5.414	5.427
metab_7402	(R)-2,3-Dihydroxy-3-methylvalerate	HMDB0012140	C06007	355.162	2.7277	0	39.4	4.94091	5.321	5.298	5.409	5.375	5.159	5.559	5.8	5.358	5.42	5.234	5.285	5.327	5.628	5.625	5.644
metab_7413	Nepetaside	HMDB0038149	-	751.339	2.741	0	49	-0.64479	4.372	4.078	5.226	3.203	4.164	4.748	4.745	5.353	4.391	4.829	5.313	5.838	5.169	5.166	5.185
metab_7415	Threonylisoleucine	HMDB0029064	-	231.135	2.745	0	71.6	-1.59822	4.643	4.476	4.842	4.889	4.844	4.984	4.916	4.829	4.75	4.818	4.893	4.848	4.902	4.891	4.914
metab_7447	Barnidipine	HMDB0248875	-	472.188	2.783	0	55.2	-0.519224	4.614	4.338	4.388	4.018	4.639	5.066	4.851	4.667	4.561	4.887	5.284	5.492	5.067	5.056	5.069
metab_7448	3-Hydroxy-beta-ionol 3-[glucosyl-(1->6)-glucoside]	HMDB0037527	-	555.243	2.783	0	64.7	0.635861	5.125	4.615	5.704	4.189	5.064	4.867	4.39	5.576	5.401	5.457	6.012	6.327	5.749	5.738	5.762
metab_7452	Lewis b	HMDB0254067	-	674.247	2.7967	0	34.1	-6.53906	5.068	4.649	5.432	4.494	4.542	5.449	5.337	5.19	4.8	5.063	5.363	5.841	5.392	5.385	5.405
metab_7457	L-trans-5-Hydroxy-2-piperidinecarboxylic acid	HMDB0029426	-	434.214	2.8001	0	58.4	0.015728	4.338	2.927	4.37	5.112	5.387	5.163	4.522	4.853	4.687	4.883	5.93	4.863	5.21	5.202	5.218
metab_7461	Sialic acid thiol	HMDB0258276	-	322.06	2.8067	0	49.9	-0.0228409	5.679	4.791	4.976	4.483	4.217	4.956	4.799	4.532	4.515	4.162	4.79	4.505	4.933	4.931	4.95
metab_7474	Melatonin	PW_C001074;HMDB0001389;MJDBZSJ0000127	C01598	277.119	2.8209	0	40.3	-0.367279	5.96	5.497	6.285	5.791	6.156	6.441	6.132	6.254	6.36	5.794	6.043	6.167	6.185	6.179	6.199
metab_7485	Pantothenic Acid	HMDB0250782;PW_C000136;HMDB0000210;MJDBOTE0000845	C00864	218.103	2.8344	98.4	0	-2.06824	5.84	5.882	5.906	6.269	6.366	6.751	6.955	6.04	6.256	6.356	5.893	6.272	6.34	6.336	6.355
metab_7486	L-beta-aspartyl-L-leucine	HMDB0011166	-	245.114	2.8344	0	53.8	-1.13358	4.807	4.699	4.927	4.843	5.177	5.219	5.079	4.904	4.993	4.936	5.164	5.411	5.183	5.183	5.203
metab_7497	L-Tryptophan	PW_C000741;HMDB0000929;MJDBOTE0000426	C00078	203.082	3.1095	97	0	-2.85701	7.178	6.859	7.129	6.646	6.893	7.04	6.782	6.773	6.757	6.585	6.875	6.8	6.993	6.979	6.998
metab_7528	Avapritinib	HMDB0304850	-	497.237	2.8766	0	31.6	7.84395	5.396	5.267	5.513	4.99	5.487	5.495	5.336	5.417	5.33	5.331	5.598	5.672	5.541	5.539	5.558
metab_7584	Salicyluric Acid	HMDB0000840	C07588	194.045	2.9429	64.8	0	-3.47415	5.068	4.895	5.063	4.613	4.877	4.849	4.838	4.64	4.76	4.616	4.926	4.774	5.019	5.009	5.027
metab_7593	Lewis y Tetrasaccharide	HMDB0254068	-	674.247	2.9463	0	72.7	-5.93962	5.006	4.885	5.168	1.393	4.429	4.498	4.76	5.103	4.658	4.741	5.509	5.955	5.477	5.461	5.481
metab_7609	Deoxyuridine	HMDB0000012;HMDB0245528;PW_C000007;MJDBOTE0000510	C00526	273.073	2.0397	83.1	0	0.00204852	5.242	5.353	5.302	5.48	5.723	5.558	5.348	5.346	5.494	5.363	5.386	4.983	5.49	5.483	5.498
metab_7615	1-(2,4,6-Trimethoxyphenyl)-1,3-butanedione	HMDB0030668	-	287.071	2.9742	0	31.4	6.06269	4.92	4.289	5.064	4.564	4.13	5.412	5.035	5.072	4.674	4.067	4.39	4.562	4.805	4.794	4.809
metab_7616	Ac-Pro-Gly-Pro-OH	HMDB0245745	-	356.147	2.9742	0	38.8	1.09933	5.083	3.923	4.988	3.982	3.336	3.982	3.726	4.361	3.307	3.811	4.939	5.295	4.823	4.815	4.837
metab_7632	Benzocaine	HMDB0004992;PW_C002349	C07527	164.071	2.5239	0	67.6	-5.19791	6.346	6.188	6.336	6.08	6.349	6.474	6.234	6.167	6.165	5.937	6.168	6.056	6.294	6.285	6.302
metab_7653	Deoxyschizandrin	HMDB0251013	C16951	461.216	3.0091	0	44.3	-5.1296	5.079	4.184	4.642	3.917	4.787	4.123	4.229	4.295	3.566	4.228	4.473	5.295	5.028	5.017	5.042
metab_7657	Oxazolo[5,4-B]pyridine	HMDB0255974	-	165.03	3.0164	0	40.1	-7.31285	5.157	4.832	3.728	4.824	4.695	5.279	5.316	4.911	5.461	5.066	4.747	5.707	5.153	5.138	5.159
metab_7658	Glycyl-Phenylalanine	HMDB0028848	-	221.093	3.0164	0	56.5	-1.85298	5.05	4.996	4.87	5.315	5.373	5.435	5.365	5.212	5.268	5.151	5.385	5.454	5.406	5.391	5.411
metab_7663	Fluridone	HMDB0252408	C18857	310.087	3.0198	0	48.5	5.84628	4.757	4.641	4.634	4.562	4.8	5.16	5.095	4.678	4.911	4.487	4.849	4.993	4.819	4.808	4.824
metab_7669	Esmolol	PW_C008734;HMDB0014333	C06980	316.151	3.0234	0	54.5	-5.94112	4.457	4.517	4.439	4.8	4.682	5.044	5.004	4.82	4.616	4.766	5.055	5.378	4.987	4.965	4.985
metab_7686	Alclofenac	HMDB0248119	-	261.007	3.0412	0	89.6	-7.62409	4.89	4.509	4.893	4.15	3.657	4.395	4.567	4.307	4.262	3.854	4.8	4.986	4.863	4.844	4.864
metab_7749	N-Formyl-L-Methionine	HMDB0001015	C03145	176.038	3.1043	97.9	0	-4.26316	5.432	5.228	5.276	5.2	5.788	5.942	5.783	5.447	5.702	5.168	5.257	5.227	5.49	5.473	5.492
metab_7750	4-Morpholinepropanesulfonic acid	-	-	208.065	3.1043	45.8	0	-2.12481	5.152	5.12	4.73	5.181	5.48	5.057	5.267	4.674	4.89	5.211	4.971	4.906	5.174	5.162	5.18
metab_7772	Ophthalmic acid	HMDB0005765	-	326.074	3.1228	0	50.4	-7.57246	5.038	4.789	5.068	3.192	5.484	4.782	4.545	5.057	5.206	5.026	4.568	4.768	5.059	5.059	5.067
metab_7787	CDP-DG(PGD2/a-13:0)	HMDB0292766	-	1042.42	3.133	0	84.1	-4.9885	3.404	3.346	3.408	3.269	3.441	3.461	3.373	4.603	5	4.568	5.98	6.206	5.226	5.253	5.272
metab_7789	Bopta	HMDB0249345	-	548.167	3.1364	0	73.5	3.98464	3.383	3.324	3.449	3.248	3.419	4.077	4.316	3.909	3.633	3.3	4.629	5.033	4.718	4.707	4.725
metab_7794	5-L-Glutamyl-taurine	PW_C002088;HMDB0004195	C05844	253.05	0.6557	0	60.5	-0.552799	5.484	5.398	5.351	5.467	5.424	5.917	5.882	5.542	5.957	5.631	5.458	5.705	5.703	5.71	5.711
metab_7806	2-(4-(2-Carboxyethyl)phenethylamino)-5'-N-ethylcarboxamidoadenosine	HMDB0249866	-	534.185	3.1546	0	84	-5.38749	4.718	4.312	4.681	2.706	2.878	2.898	2.81	3.899	2.746	5.15	5.736	5.685	5.428	5.417	5.437
metab_7807	Lanopepden	HMDB0253975	-	500.237	3.1584	0	55	-7.56933	5.484	5.331	5.024	5.364	5.553	5.391	5.555	5.58	5.671	4.542	4.874	5.367	5.577	5.568	5.589
metab_7813	2-Acetylaminofluorene	HMDB0244967	C02778	445.194	3.1654	0	43.9	3.91896	2.802	2.744	2.806	3.651	2.978	3.702	3.482	4.116	3.424	3.161	4.655	5.433	4.409	4.4	4.416
metab_7816	Methionyl-Arginine	HMDB0028967	-	655.307	3.1654	0	51.6	6.5337	3.058	3	3.921	3.856	4.869	4.517	3.696	5.365	5.186	4.969	5.823	5.92	5.197	5.186	5.22
metab_7821	Morph	HMDB0254890;HMDB0014440	C01516	227.103	3.1761	0	54.4	-1.53479	6.293	5.381	6.272	5.354	5.556	5.706	5.611	5.563	5.425	5.076	5.554	5.797	6.029	6.02	6.039
metab_7825	Ribothymidine	HMDB0000884	-	257.078	2.2129	76.8	0	-0.792421	5.301	5.443	4.797	5.782	6.209	6.011	5.84	5.761	5.841	5.403	5.747	5.622	5.815	5.808	5.823
metab_7827	Valylisoleucine	HMDB0029130	-	229.155	3.1797	0	63.8	-1.49724	5.309	5.364	5.305	5.707	5.826	5.836	5.838	5.501	5.579	5.659	5.702	5.442	5.607	5.594	5.615
metab_7839	Prolyl-Alanine	HMDB0029010	-	167.082	3.1882	0	46.2	-4.46048	4.577	2.141	5.185	2.066	2.236	2.848	2.522	3.187	2.154	2.118	3.251	4.544	4.872	4.86	4.872
metab_7840	Cysteinyl-Isoleucine	HMDB0028778	-	215.085	3.1882	0	55.3	-1.84255	5.376	2.732	5.985	3.031	2.066	4.148	3.656	4.065	2.642	3.706	4.374	5.326	5.661	5.658	5.669
metab_7841	7-Hydroxyflumequine	HMDB0247260	-	322.072	3.1882	0	62.9	-6.32805	4.975	2.956	5.438	2.88	3.051	3.071	2.984	3.32	2.92	2.932	3.213	4.845	5.245	5.237	5.253
metab_7845	Fructose-6-phosphate pyruvate	HMDB0252493	-	359.001	3.192	0	56.7	-2.79105	4.502	2.691	5.124	2.614	2.786	2.805	2.718	2.565	2.654	2.666	2.876	4.512	4.841	4.83	4.859
metab_7857	Glycyl-Glutamate	HMDB0028840	-	203.067	0.6587	0	32.5	-2.95154	4.938	4.438	5.097	4.058	3.939	5.049	4.726	4.771	4.588	4.308	5.053	5.449	5.141	5.156	5.15
metab_7861	LysoPA(P-16:0/0:0)	HMDB0011154	C15646	431.197	3.2132	0	44.3	-0.293582	5.474	5.389	5.343	5.134	5.066	5.287	5.155	5.218	5.257	5.449	5.584	5.493	5.486	5.467	5.494
metab_7862	Neopterin	HMDB0000845;HMDB0000877;HMDB0000727;PW_C000673	C05926	234.063	3.2168	0	82	-1.21549	5.481	5.468	5.511	5.478	5.466	5.322	5.589	5.452	5.586	5.364	5.29	5.513	5.68	5.671	5.691
metab_7866	Tyr-Leu-Tyr-Glu-Ile-Ala-Arg	HMDB0247897	-	947.461	3.2168	0	49.3	-0.143534	3.746	3.688	4.143	4.413	4.837	3.819	3.754	5.773	5.484	4.493	5.383	5.57	5.046	5.035	5.03
metab_7876	Lersivirine	HMDB0254020	-	679.305	3.2395	0	52.6	8.91453	3.143	5.011	4.887	4.181	1.299	3.125	1.874	5.928	5.743	4.51	6.543	5.759	5.652	5.644	5.663
metab_7887	Hydroxyphenylacetylglycine	HMDB0000735	C05596	208.061	3.2579	0	50.5	-1.5288	5.103	5.002	5.377	4.893	5.244	5.31	5.015	5.231	5.115	4.712	4.849	4.528	5.08	5.069	5.093
metab_7889	PS(22:5(4Z,7Z,10Z,13Z,16Z)/20:5(7Z,9Z,11E,13E,17Z)-3OH(5,6,15))	HMDB0283362	-	938.457	3.2579	0	71.9	-1.96832	5.375	5.273	5.082	4.009	4.939	4.829	5.109	5.631	5.518	5.551	5.793	6.041	5.589	5.576	5.594
metab_7890	Oripavine	HMDB0030251	C06175	593.268	2.7967	0	30.4	4.37302	4.665	4.691	4.968	5.449	5.933	4.87	4.901	4.983	4.887	5.723	4.951	5.782	5.538	5.537	5.551
metab_7922	LysoPE(0:0/15:0)	HMDB0011472	-	476.215	3.3147	0	73.1	-7.12939	4.716	4.644	3.965	5.232	5.14	5.043	5.231	4.618	4.531	4.669	4.243	4.576	4.839	4.815	4.834
metab_7943	(2R)-2-Acetamido-6-hydroxy-2-(sulfanylmethyl)hex-3-enoic acid	HMDB0257715	-	278.07	3.3531	0	53.8	-0.545836	5.092	4.936	5.022	5.088	4.967	5.407	5.551	4.881	5.07	5.025	5.306	5.206	5.254	5.243	5.267
metab_7950	Cytidine, 2'-deoxy-2',2'-difluoro-N-(1-oxo-2-propylpentyl)-	HMDB0254250	-	388.173	3.3707	0	35.5	9.63949	4.813	4.977	4.94	4.223	4.645	4.652	4.721	4.803	4.911	5.329	5.495	5.578	5.164	5.161	5.18
metab_7961	Posatirelin	HMDB0256710	-	397.209	3.3937	0	36.7	0.0078253	4.926	4.978	5.202	5.022	5.378	5.368	5.027	5.409	5.337	4.491	5.217	5.313	5.264	5.261	5.272
metab_7971	8'-hydroxyabscisate	HMDB0304246	C15514	260.104	3.4124	0	45.6	-5.32638	5.323	4.699	5.511	4.888	4.728	5.278	5.1	5.148	5.03	4.686	4.968	5.191	5.284	5.275	5.292
metab_7974	N-Formyl-met-leu-phe-lys	HMDB0252432	-	600.264	3.4158	0	76.9	2.42372	5.676	5.519	5.861	4.903	4.661	5.153	5.476	5.835	4.899	5.2	6.14	6.193	5.796	5.795	5.814
metab_7981	Trigonelline	HMDB0000875	C01004	182.045	3.4305	0	67.3	-5.62082	5.076	5.166	5.229	5.113	5.398	5.006	4.871	4.797	4.766	5.048	5.119	4.924	5.071	5.061	5.08
metab_8012	Chloramitriptyline	HMDB0250085	-	332.117	3.4902	0	45.6	-5.34343	4.565	4.541	5.031	4.683	4.618	5.262	5.293	4.478	5.174	4.725	5.096	5.02	4.931	4.919	4.938
metab_8013	19-Hydroxycinnzeylanol 19-glucoside	HMDB0036856	-	543.242	3.4902	0	49.2	-3.88684	5.424	5.392	5.613	4.602	5.01	4.996	5.072	5.534	5.005	4.865	5.722	5.882	5.525	5.518	5.533
metab_8017	Valylphenylalanine	HMDB0255244;HMDB0029134	-	263.14	3.4974	0	58.6	-0.249894	5.26	5.293	5.48	5.225	5.572	5.99	5.641	5.802	5.855	4.927	5.08	5	5.523	5.517	5.531
metab_8030	Mecinarone	HMDB0254392	-	460.151	2.901	0	38.6	-4.72892	5.204	4.212	5.009	3.391	3.259	5.454	5.346	4.25	3.743	5.276	5.819	5.847	5.597	5.58	5.605
metab_8048	5-Valyl angiotensin II	HMDB0246844	-	1012.5	3.5589	0	37.4	-5.03934	2.882	2.823	2.885	5.025	6.304	4.723	3.482	3.855	2.787	4.813	3.864	2.958	4.85	4.843	4.862
metab_8050	Perampanel	HMDB0256305	-	348.112	3.5621	0	38.8	-5.82393	5.452	5.448	5.285	4.796	5.229	5.002	5.208	4.95	5.026	4.867	5.04	5.057	5.44	5.426	5.445
metab_8056	3-Oxovalproic acid	HMDB0060685;PW_C040543	C16652	203.092	3.5784	0	93.6	-4.11517	4.898	4.878	5.047	4.467	4.554	3.985	3.846	4.084	3.78	4.255	4.771	4.395	4.525	4.514	4.536
metab_8088	Lanthionine ketimine	HMDB0004823	-	169.991	3.6444	0	50.9	-4.44447	5.35	4.941	4.684	4.656	4.679	5.341	4.973	5.03	4.804	4.046	4.385	4.863	4.93	4.919	4.934
metab_8089	S-Adenosylmethioninamine	PW_C000783;HMDB0000988	C01137	390.123	3.6444	0	43	-4.80294	4.498	4.58	4.349	4.262	4.347	4.478	4.803	3.856	4.423	4.266	4.875	4.513	4.724	4.753	4.771
metab_8093	Nor-psi-tropine	HMDB0031667	-	172.097	3.6545	0	38.4	-6.50457	5.035	4.945	5.197	4.643	4.75	5.022	4.305	4.487	4.482	4.484	4.868	4.647	4.883	4.872	4.885
metab_8122	Hippuric Acid	HMDB0000714;MJDBOTE0000525	C01586	178.05	3.7273	88.3	0	-4.30677	5.799	5.461	5.817	5.366	5.672	6.007	5.737	5.749	5.94	5.477	5.81	5.923	5.894	5.883	5.902
metab_8131	Chitobiose	PW_C001925;HMDB0003556;HMDB0062702	C01674	425.143	3.7449	0	54.6	3.65945	5.341	5.056	5.132	4.613	3.128	4.693	4.35	5.046	5.094	3.009	5.221	5.321	5.056	5.045	5.064
metab_8143	Nalpha-Cinnamoylhistamine	HMDB0255031	-	276.091	3.7791	0	47.5	0.28755	4.097	4.19	3.756	4.448	4.447	4.907	5.013	3.277	4.196	4.304	4.267	4.327	4.406	4.395	4.407
metab_8144	3-Methyl-2-Oxovaleric Acid	HMDB0000491;PW_C000373	C00671;C03465	129.055	3.7827	39.3	0	-8.53486	5.626	5.492	5.299	6.04	5.616	5.983	5.927	5.473	5.525	5.356	5.772	5.476	5.808	5.8	5.816
metab_8148	5-Methoxytryptophol	HMDB0001896	-	236.092	3.793	0	41.4	-2.40804	5.011	4.856	5.381	4.958	5.226	5.171	5.2	5.225	4.813	4.723	5.079	4.519	5.053	5.044	5.063
metab_8150	Azelaic Acid	HMDB0000784;LMFA01170054;MJDBOTE0000344	C08261	187.097	5.6299	75.3	0	-3.59488	6.448	6.462	6.522	6.09	6.02	5.142	4.827	5.267	4.881	5.77	6.248	5.767	6.112	6.073	6.119
metab_8162	N-[(3s)-2-Oxotetrahydrofuran-3-Yl]butanamide	HMDB0247190	-	170.082	2.9956	0	61.2	-4.61353	4.145	4.776	3.822	4.535	4.659	4.433	4.454	3.976	4.154	4.862	5.043	4.119	4.517	4.499	4.525
metab_8188	L-phenylalanyl-L-proline	HMDB0011177	-	261.124	3.8809	69	0	-0.522866	5.369	5.048	5.67	5.325	5.775	5.654	5.413	5.491	5.504	5.4	5.495	5.491	5.492	5.481	5.493
metab_8190	Proline betaine	HMDB0004827	C10172	188.092	3.8876	0	58.5	-5.09426	5.516	5.143	5.388	5.063	5.089	5.606	5.277	5.34	5.155	4.924	5.4	5.679	5.391	5.384	5.399
metab_8192	Deoxythioguanosine	HMDB0251016	-	304.05	3.8981	0	57.1	3.64094	4.425	4.332	4.215	4.543	4.457	5.059	5.151	3.815	4.533	3.947	4.215	4.412	4.624	4.623	4.632
metab_8198	3-Methyl-1-(2,4,6-trihydroxyphenyl)-1-butanone	HMDB0033798	C07350	255.089	3.9192	0	41.8	5.15726	4.7	4.291	4.103	5.448	5.84	5.693	6.263	5.308	5.528	4.399	4.835	4.12	5.644	5.633	5.643
metab_8199	Tetraazacyclododecanetetraacetic acid	HMDB0257787	-	385.173	3.9192	0	61.9	0.401784	5.406	5.351	5.552	5.654	5.426	5.703	5.945	5.546	5.494	5.667	5.74	5.824	5.762	5.758	5.77
metab_8230	Licoricone	LMPK12050069;HMDB0029515	C17765	363.12	3.9831	0	39.7	-9.85654	5.244	5.197	5.429	5.266	5.164	5.234	5.411	5.033	4.967	5.066	5.316	5.501	5.322	5.317	5.337
metab_8238	Chrysene	HMDB0250216	C14222	273.091	4.0072	0	33.4	-3.13249	4.553	4.082	4.448	2.414	4.244	3.846	3.626	4.205	4.146	4.33	4.768	5.302	4.966	4.963	4.986
metab_8253	Azasetron	HMDB0248768	-	348.112	4.0392	0	44.1	0.391432	4.624	4.448	4.642	4.291	4.387	4.813	5.045	4.104	4.759	4.031	4.659	4.603	4.683	4.68	4.691
metab_8254	2-Ethyl-2-oxazoline	HMDB0245112	-	197.129	4.0426	0	54.3	-3.31522	4.716	3.269	4.797	3.189	3.519	3.902	3.441	3.826	3.015	2.373	3.831	4.411	4.334	4.333	4.352
metab_8257	Ketoleucine	PW_C000547;HMDB0000695	C00233	129.055	4.053	34.2	0	-8.45968	5.829	5.651	5.514	6.202	5.811	6.168	6.094	5.65	5.678	5.537	6.013	5.698	5.999	5.987	6
metab_8261	PS(14:0/LTE4)	HMDB0280833	-	927.424	3.0852	0	87.8	2.77089	5.538	5.811	5.886	5.188	5.292	5.832	5.832	5.748	5.622	5.657	5.661	5.936	5.887	5.877	5.879
metab_8279	LysoPC(14:1(9Z)/0:0)	HMDB0010380	C04230	486.257	4.0978	0	57.2	-6.2278	4.822	4.797	4.917	5.146	4.713	5.193	5.418	4.934	4.81	5.09	5.25	5.271	5.193	5.172	5.191
metab_8282	3'-Hydroxyamobarbital	HMDB0246097	-	287.125	3.0974	0	43.4	0.0469438	5.732	5.794	6.096	5.58	5.484	5.843	5.785	5.866	5.804	5.646	5.993	5.986	6.061	6.034	6.053
metab_8290	5-[(2R)-2-Aminopropyl]cyclohexa-1,5-diene-1-carboxylic acid	HMDB0257834	-	407.222	4.1188	0	83.9	9.65288	5.055	4.832	4.725	4.899	5.234	5.299	5.394	5.074	5.245	4.852	5.304	5.072	5.217	5.209	5.225
metab_8300	Epothilone D	LMPK04000001;HMDB0251876	C12039	536.273	4.1425	0	84	8.87274	4.576	4.538	4.989	4.365	4.555	5.108	4.941	4.312	4.538	5.275	5.265	5.388	5.013	5.001	5.05
metab_8340	Azaperone	HMDB0246686;HMDB0248764	-	653.341	4.2529	0	70.9	-1.44997	5.901	5.856	5.763	5.637	5.795	5.8	5.725	5.599	5.703	5.859	5.88	5.932	5.904	5.887	5.912
metab_8358	5-Hydroxyindoleacetate	HMDB0000763	C05635	190.05	4.2967	69.1	0	-3.88684	4.468	4.356	3.817	4.861	5.146	4.246	3.994	3.732	3.768	4.725	4.583	4.04	4.662	4.647	4.67
metab_8370	Xi-3-Methyl-3-cyclohexen-1-ol	HMDB0034372	-	283.192	5.8694	0	51.8	0.0814593	5.269	5.193	5.419	4.665	4.839	4.085	3.998	3.844	3.933	4.769	5.584	4.105	5.045	5.019	5.04
metab_8374	Gingerol	HMDB0005783	C10462	315.156	4.3254	0	48.8	-5.29457	4.495	3.966	5.288	3.768	4.111	4.901	4.412	4.373	4.623	3.44	3.489	3.378	4.44	4.396	4.448
metab_8386	Paramethasone	HMDB0015462	C07413	427.166	4.3678	0	75.5	-9.14409	5.224	5.276	3.631	5.327	5.297	5.238	4.996	5.352	5.313	5.138	5.364	5.654	5.267	5.256	5.267
metab_8404	Lamivudine sulfoxide	HMDB0060599;PW_C040661	-	266.02	3.1829	0	43.8	-6.61764	5.688	5.726	5.587	5.55	5.775	5.712	5.599	5.457	5.568	5.681	5.742	5.534	5.755	5.743	5.762
metab_8405	Butenoylcarnitine	HMDB0249460	-	250.108	4.4351	0	48	9.69103	5.213	5.276	4.933	5.743	6.193	5.891	5.711	5.38	5.536	5.216	5.287	4.944	5.534	5.519	5.543
metab_8406	N-Acetyl-DL-Valine	HMDB0011757	-	158.081	4.4387	33.6	0	-5.31004	5.543	5.48	5.746	5.454	5.847	5.748	5.583	5.423	5.527	5.412	5.527	5.417	5.616	5.605	5.62
metab_8423	20-Hydroxy-leukotriene E4	LMFA03020062;LMFA03020025;HMDB0012639	C03577	436.22	4.4963	0	73.6	8.63936	5.101	5.021	4.942	5.041	4.734	5.503	5.74	4.904	5.226	5.054	5.227	5.338	5.303	5.29	5.311
metab_8437	8-Amino-7-oxononanoic acid	HMDB0240687;LMFA01060168	C01092	186.113	4.5276	0	72.2	-3.82847	6.042	5.924	6.075	5.445	5.677	5.949	5.353	5.441	5.637	5.378	5.802	5.707	5.875	5.864	5.892
metab_8451	Sinapyl alcohol	HMDB0013070	C02325	255.087	4.5675	0	32.7	-1.12964	5.352	3.831	5.134	3.902	4.58	4.421	4.695	5.071	5.005	4.366	4.716	4.69	4.869	4.883	4.864
metab_8455	Exatecan	HMDB0252142	-	416.139	4.578	0	66.1	-6.83546	5.733	5.81	5.571	5.199	5.362	5.333	5.582	4.865	5.145	5.586	5.726	5.809	5.777	5.755	5.777
metab_8462	(2S,3R,4S,5R,6R)-6-Ethyloxane-2,3,4,5-tetrol	HMDB0242656	-	199.058	4.5931	0	58.6	-4.11026	4.349	4.163	3.069	4.458	4.636	5.015	4.423	4.487	5.007	4.872	4.372	4.962	4.813	4.794	4.813
metab_8469	Neotussilagine	HMDB0031820	-	244.119	4.625	0	57.1	-1.30745	4.688	4.652	5.144	4.197	4.101	2.307	2.22	2.453	2.156	3.158	4.075	3.116	4.213	4.2	4.22
metab_8470	4-Hydroxy-5-phenyltetrahydro-1,3-oxazin-2-one	HMDB0060389;PW_C040532	C16595	192.066	4.6319	0	51.7	-3.58177	5.42	5.182	5.793	5.123	5.606	5.673	5.381	5.577	5.446	4.809	5.146	4.825	5.392	5.383	5.4
metab_8478	3a,4b,7a,12a-Tetrahydroxy-5b-cholanoic acid	HMDB0000437	-	423.276	5.7709	0	35.8	0.688266	6.625	6.478	6.134	6.469	6.904	6.705	6.495	5.031	5.791	6.701	6.736	6.642	6.882	6.846	6.89
metab_8488	Methyl red	HMDB0254611	C19459	314.115	4.6847	0	30.6	0.389645	5.827	4.817	5.681	4.357	4.355	5.185	4.73	4.995	4.286	4.674	5.493	5.866	5.525	5.52	5.533
metab_8500	4-Hydroxyphenylacetaldehyde	HMDB0003767	C03765	181.05	3.2685	0	71.4	-5.30437	5.512	5.465	5.531	5.625	5.623	5.811	5.778	5.616	5.633	5.566	5.89	5.815	5.787	5.782	5.801
metab_8502	Supinidine	HMDB0302361	C10400	184.097	4.7231	0	45.3	-5.43601	4.884	4.752	4.949	4.831	4.974	4.723	4.457	4.093	4.106	4.695	5.035	4.295	4.69	4.684	4.703
metab_8511	Isoleucyl-Glutamate	HMDB0028906	-	259.13	3.297	0	44.5	-0.540712	5.732	5.333	5.893	5.329	5.32	6.153	5.911	5.773	5.677	5.121	5.502	5.794	5.749	5.739	5.757
metab_8525	(4As,5aS,6S,12aS)-1,6,10,11-tetrahydroxy-6-methyl-3,12-dioxo-4a,5,5a,12a-tetrahydro-4H-tetracene-2-carboxamide	HMDB0250378	-	430.118	4.7799	0	33	9.13855	4.383	4.403	3.963	5.238	5.376	5.298	5.465	4.974	5.427	4.7	4.643	4.523	5.158	5.147	5.171
metab_8546	Dioncophylline A	HMDB0251430	C12336	412.165	4.8672	0	38.1	-9.6419	5.425	4.953	5.197	5.121	4.667	4.962	4.984	4.62	4.615	4.847	5.54	5.323	5.169	5.163	5.177
metab_8559	(S)-Homostachydrine	HMDB0033433	C08283	202.108	4.9198	0	52.2	-3.79053	5.397	4.844	5.469	4.768	4.819	5.587	5.158	5.433	5.195	4.561	5.378	5.76	5.377	5.37	5.385
metab_8570	Fluticasone	HMDB0252416;HMDB0005036	C07815	221.072	4.9471	0	34.8	2.35779	4.922	4.711	4.555	4.941	5.007	5.119	5.172	4.3	4.681	4.622	5.117	4.883	4.87	4.859	4.87
metab_8572	2-n-Propyl-4-oxopentanoic acid	PW_C040565;HMDB0060683	C16655	157.086	4.9621	0	32.3	-5.759	5.418	5.656	5.488	5.062	5.392	4.681	4.499	4.445	4.484	5.32	5.769	4.464	5.249	5.24	5.258
metab_8581	3,5,5-Trimethyl-1,2-cyclohexanedione	HMDB0036177	-	199.097	4.9836	0	74.1	-3.99752	5.33	5.673	5.316	4.983	5.421	4.438	4.351	4.446	4.448	5.073	5.615	4.359	5.141	5.133	5.149
metab_8587	Deoxycholic acid	HMDB0000626;LMST04010040;PW_C000487	C04483	391.286	6.039	82.9	0	0.656965	7.062	7.126	6.165	6.775	6.862	7.497	7.09	6.906	7.304	6.847	7.048	7.505	7.436	7.414	7.444
metab_8590	N-formylanthranilic acid	HMDB0004089	C05653	164.034	5.0066	88.1	0	-5.37947	4.763	4.875	4.501	4.481	4.787	4.337	4.206	4.154	4.052	4.42	4.569	4.34	4.527	4.513	4.535
metab_8593	Sulfolithocholic acid	HMDB0000907;LMST05020015	-	477.228	5.01	0	60.7	-2.70214	5.374	5.31	4.956	5.322	5.696	5.727	5.824	5.495	5.778	5.301	5.673	5.589	5.671	5.661	5.679
metab_8594	Sepimostat	HMDB0258240	-	418.154	5.0135	0	31.3	6.0653	5.074	5.008	4.665	5.03	5.353	5.393	5.534	5.164	5.419	4.946	5.351	5.26	5.327	5.316	5.334
metab_8645	N-lactoyl-Tryptophan	HMDB0062178	-	275.104	5.173	0	61.9	-0.013385	5.273	5.053	4.816	4.919	4.985	5.226	5.034	4.865	4.825	4.846	5.042	5.395	5.167	5.147	5.166
metab_8657	Camonagrel	HMDB0249574	-	317.114	5.1985	0	49.9	-0.43289	5.057	5.209	5.226	5.325	5.343	5.558	5.783	5.257	5.309	5.103	5.521	5.572	5.486	5.464	5.483
metab_8666	(S)-Oleuropeic acid	HMDB0036998	-	229.108	5.2267	0	64.2	-1.79148	5.172	5.095	5.3	4.763	4.826	3.956	3.269	3.574	3.368	4.712	4.983	3.663	4.726	4.714	4.733
metab_8671	4-Hydroxy-3-methoxybenzenemethanol	HMDB0032012	C06317	461.185	5.2402	0	44.6	8.06054	6.323	6.301	6.051	6.208	6.305	6.607	6.685	5.993	6.275	6.139	6.199	6.129	6.31	6.295	6.315
metab_8686	9-Oxo-nonanoic acid	LMFA01060160;HMDB0094711	C16322	217.108	5.2951	0	74.9	-2.64568	5.17	5.169	5.475	4.793	4.77	3.692	3.586	4.09	3.736	4.459	5.167	4.411	4.85	4.826	4.859
metab_8692	17-beta-estradiol 3-sulfate-17-(beta-D-glucuronide)	HMDB0010358	C11289	263.078	5.3136	0	68.5	6.13033	5.007	5.061	5.195	4.96	5.133	5.345	5.887	5.497	5.665	5.226	5.524	5.37	5.477	5.478	5.485
metab_8714	Glaucamine	HMDB0029363	-	384.149	5.3868	0	43.8	8.83065	5.678	5.651	5.375	5.758	5.726	6.182	6.247	5.817	6.037	5.714	5.666	5.57	5.947	5.945	5.964
metab_8750	Petasitenine	HMDB0030328	C10359	380.175	5.4829	0	50.6	9.34756	5.959	5.724	4.924	5.373	5.47	5.101	5.214	4.807	5.055	4.841	5.16	5.011	5.422	5.408	5.43
metab_8757	Jasmonic acid methyl ester	HMDB0036583;HMDB0301800;HMDB0253727	C11512;C16318	259.109	5.5038	0	41.7	-8.53715	5.764	6.063	6.374	5.115	5.556	5.886	6.424	6.241	5.804	5.727	6.502	6.031	6.183	6.166	6.191
metab_8780	Cis-3-Hexenyl lactate	HMDB0036213	-	403.234	5.5658	0	42.3	0.136824	5.589	5.483	5.16	5.491	5.411	4.535	3.64	3.486	3.646	4.29	4.389	4.113	4.969	4.92	4.978
metab_8785	Jasmolone	HMDB0030039	-	225.113	5.574	0	68.2	-2.08811	5.105	5.225	5.173	4.74	4.974	3.894	3.414	2.815	2.576	4.705	5.217	3.499	4.654	4.602	4.665
metab_8787	Deoxycholic acid 3-glucuronide	LMST05010046;HMDB0002596	C03033	589.304	5.574	0	67.2	7.73998	3.518	3.459	3.521	4.498	3.653	3.574	3.487	3.555	3.685	5.666	3.645	5.079	4.112	4.041	4.192
metab_8793	Glutamylhydroxyproline	HMDB0011161	-	259.093	0.6737	0	52	-0.71236	5.212	4.651	5.582	4.618	4.584	5.47	5.252	5.138	5.229	4.765	5.248	5.569	5.409	5.388	5.407
metab_8796	N-Palmitoyl Cysteine	HMDB0241923	-	553.302	5.5923	0	54.5	1.20195	4.965	4.841	4.841	5.035	5.053	5.378	5.108	4.021	4.357	4.997	4.884	5.068	4.982	4.964	5.042
metab_8805	(6E)-8-hydroxygeraniol	HMDB0303979	C17621	215.128	5.6164	0	53.3	-2.75124	4.927	4.987	4.977	4.698	4.885	2.632	2.544	2.391	2.48	4.554	4.85	2.652	4.56	4.433	4.565
metab_8810	Senecionine N-oxide	HMDB0258230	C15612	350.164	5.6239	0	33.6	7.81947	5.594	5.218	5.583	5.309	5.407	5.376	5.03	4.593	4.929	5.154	5.592	5.256	5.409	5.33	5.504
metab_8815	2-Oxoarginine	HMDB0004225;PW_C002094	C03771	154.061	5.6299	0	48.6	-5.4106	5.242	4.755	5.574	4.544	4.785	2.519	2.432	2.279	2.368	4.17	4.2	2.539	4.456	4.385	4.535
metab_8818	Phaseolic acid	HMDB0031897;LMFA01060200	C10483	243.124	5.6444	0	63.4	-0.681021	5.852	5.857	5.924	5.4	5.321	3.368	3.28	3.259	3.216	5.015	5.454	3.572	5.31	5.263	5.315
metab_8828	Dillapiol	HMDB0030725	C10449	443.175	5.6553	0	33.2	8.02824	6.526	6.324	6.269	6.179	6.659	6.645	6.401	6.115	5.997	6.265	6.529	6.352	6.385	6.376	6.397
metab_8832	PA(8:0/i-12:0)	HMDB0115685;PW_C064070	C00416	461.269	5.6593	0	41.2	4.14937	5.638	5.515	5.251	5.566	5.862	5.894	5.902	5.47	5.662	5.504	5.751	5.878	5.854	5.843	5.887
metab_8833	Cerulenin	HMDB0015168;LMFA08010013	C12058	505.26	5.6593	0	67.5	9.20669	5.416	5.366	4.986	5.375	5.708	5.74	5.732	5.314	5.428	5.347	5.635	5.712	5.702	5.678	5.712
metab_8836	2H-1-Benzopyran-2-one, 7-[[2-(acetylamino)-2-deoxy-beta-D-glucopyranosyl]oxy]-4-methyl-	HMDB0246214	-	360.112	5.6663	0	51	9.21055	5.845	5.71	5.63	5.629	5.336	5.823	5.839	4.854	5.151	5.589	5.876	5.986	5.792	5.762	5.8
metab_8846	3-[4-(3-Trifluoromethyl-phenyl)-piperazin-1-yl]-dihydrofuran-2-one	HMDB0249941	-	313.12	5.6822	0	32.5	8.82212	5.053	4.94	4.95	4.622	4.871	4.891	4.616	4.273	4.152	4.381	4.861	5.113	4.946	4.845	4.953
metab_8848	5b-Cyprinol sulfate	HMDB0006888;PW_C002990	C05468	531.3	5.6822	0	62.6	1.0283	7.473	8.116	7.837	7.64	7.777	8.209	8.478	7.929	7.981	7.391	8.182	8.162	8.406	8.411	8.272
metab_8850	N-Methyl-L-Glutamic Acid	HMDB0062660	C01046	160.061	0.6667	94.4	0	-5.52319	5.242	5.115	5.48	4.74	4.819	5.137	5.012	5.121	5.077	5.009	5.335	5.554	5.479	5.47	5.487
metab_8851	N,O-Didesmethylvenlafaxine glucuronide	HMDB0061167;PW_C040612	-	406.191	5.6887	0	76.1	8.74493	5.381	5.149	4.708	4.945	5.081	5.069	4.898	3.759	3.66	4.502	4.508	4.813	4.766	4.695	4.917
metab_8853	R-limonene	HMDB0257077;HMDB0003375	C06099	229.108	5.6947	0	45.3	-1.36037	5.012	4.841	5.123	4.375	4.052	4.072	3.984	3.83	3.92	3.932	4.399	4.092	4.277	4.162	4.278
metab_8857	Dihydrocytochalasin B	HMDB0251302	-	480.28	5.6947	0	41.9	8.32187	5.946	5.914	5.792	5.734	5.929	5.936	5.724	5.797	5.991	5.943	6.116	5.875	6.209	6.186	6.14
metab_8858	Gentiobiose	MJDBOTE0000437	C08240	377.086	0.6587	80	0	0.0383847	5.452	5.586	5.321	5.607	5.82	5.789	5.611	5.439	6.03	6.105	5.901	5.118	5.888	5.891	5.896
metab_8863	3-Hydroxyisoheptanoic acid	HMDB0002207	-	145.086	5.7072	0	36.9	-7.02649	4.696	4.386	4.96	4.23	4.314	3.085	2.997	2.844	2.933	3.837	4.266	3.437	4.28	4.271	4.353
metab_8869	Tolmetin glucuronide	HMDB0042044	-	414.123	5.7186	0	58.7	7.98907	5.772	5.749	5.289	6.493	6.351	6.627	6.59	5.852	6.193	5.839	5.481	5.342	6.289	6.277	6.305
metab_8876	Golotimod	HMDB0252908	-	332.125	3.9968	0	81.3	0.445706	5.642	5.176	5.668	4.75	4.552	5.497	5.247	5.233	5.071	4.941	5.462	5.708	5.58	5.579	5.605
metab_8877	N,N,O-Tridesmethyltramadol	PW_C040589;HMDB0060850	-	487.285	5.7246	0	47.7	8.87889	4.716	4.276	4.143	4.294	4.843	5.177	4.936	3.955	4.259	4.056	4.849	4.919	4.963	4.872	4.967
metab_8880	3-(1-((4-Carboxycyclohexyl)carbamoyl)cyclopentyl)-2-(2-methoxyethoxymethyl)propanoic acid 5-indanyl ester	HMDB0259392	-	496.274	5.7315	0	47.8	7.73994	6.506	6.598	6.633	6.577	6.432	6.375	6.987	7.222	6.763	6.564	6.556	6.576	6.667	6.717	6.661
metab_8882	L-Histidinol	HMDB0003431	C00860	341.197	5.7415	0	52.5	9.19033	6.08	6.176	5.996	5.532	5.807	4.89	3.866	3.712	3.802	5.531	6.135	3.973	5.762	5.72	5.77
metab_8883	(Z)-7-[(1R,2R,3R,5S)-2-(1,2-Dihydroxy-3-oxooctyl)-3,5-dihydroxycyclopentyl]hept-5-enoic acid	HMDB0244520	-	385.224	5.7415	0	64.2	0.9608	5.401	5.287	5.38	5.291	5.294	4.94	4.383	2.42	3.581	4.871	5.047	4.465	5.214	5.171	5.224
metab_8886	2,3-Dinor-TXB1	HMDB0245413;LMFA03030012	-	387.239	5.7475	0	38.4	1.2853	5.588	5.262	5.121	5.068	5.154	4.848	3.995	3.975	4.173	4.837	5.195	4.415	5.243	5.168	5.25
metab_8887	Lovastatin acid	HMDB0254177	C21130	421.26	5.7475	0	68.5	0.496997	5.758	5.737	5.317	5.574	6.109	6.06	5.736	3.728	4.296	6.003	6.075	5.931	6.138	6.108	6.147
metab_8890	17-beta-Estradiol-3-glucuronide	HMDB0006224;PW_C002671	C05503	429.195	5.7539	0	73	7.57796	5.82	5.275	5.063	5.229	6.001	6.63	7.032	6.746	6.788	5.792	5.458	5.202	6.177	6.174	6.185
metab_8891	Sulfolithocholylglycine	HMDB0002639;HMDB0062801;HMDB0000698	C15557;C11301	512.269	5.7539	0	39.8	0.91988	6.859	6.642	6.824	7.034	6.744	6.835	7.008	7.021	6.833	6.95	6.664	6.929	6.493	6.495	6.5
metab_8893	PIP(PGD1/20:0)	HMDB0279547	-	521.274	5.7539	0	95.3	7.83061	3.269	4.627	3.053	5.133	5.984	5.318	4.948	2.866	2.955	5.337	5.139	4.628	5.262	5.254	5.244
metab_8898	(3S)-3-hydroxycyclocitral	HMDB0303972	C19731	213.113	5.763	0	75.1	-2.89783	5.59	5.701	5.572	4.932	5.402	5.058	4.698	3.573	3.853	5.265	5.789	4.74	5.343	5.312	5.351
metab_8911	Glu-Gln	HMDB0028817	-	274.104	0.6737	52.5	0	0.140516	4.968	4.375	5.308	3.526	3.873	4.567	4.262	4.806	4.587	4.362	5.064	5.211	5.038	5.027	5.039
metab_8915	Nafazatrom	HMDB0255420	-	313.12	5.7943	0	61.5	1.14341	4.323	4.121	4.453	3.684	4.481	4.796	4.086	3.634	3.724	3.736	4.89	4.797	4.814	4.682	4.824
metab_8917	2-Hydroxycineol	HMDB0059852	C20326	215.128	5.7988	0	83.2	-2.69358	5.352	5.022	5.607	4.068	4.441	4.091	3.369	3.18	3.269	4.508	5.288	4.649	5.015	4.995	5.023
metab_8919	11-Dehydro-thromboxane B2	LMFA03030014;PW_C002104;LMFA03030004;HMDB0004242;HMDB0244347	C05964	367.213	5.7988	0	86.6	0.380363	6.062	5.927	6.096	5.778	5.847	5.641	4.51	3.43	3.519	5.677	6.242	4.345	5.868	5.844	5.891
metab_8926	Panaxytriol	LMFA05000027;HMDB0031928	C16792	323.187	5.8166	0	69.6	0.249278	5.969	6.183	5.885	5.075	5.692	4.331	3.571	3.417	3.507	5.501	6.353	3.678	5.814	5.782	5.822
metab_8928	[(2R,3S,4S,6R,7S,8R)-4-Ethenyl-3-hydroxy-2,4,7,14-tetramethyl-9-oxo-6-tricyclo[5.4.3.01,8]tetradecanyl] 2-[2-(diethylamino)ethylsulfanyl]acetate	HMDB0257757	-	538.321	5.8166	0	59.6	0.437714	4.849	4.896	5.089	3.929	5.352	5.955	5.654	3.88	5.081	5.665	5.541	5.611	5.885	5.872	5.894
metab_8938	9,10,13-TriHOME	HMDB0004710	C14835	329.233	5.8281	0	88.7	0.308226	6.963	7.022	7.015	6.508	6.879	5.273	5.101	5.603	5.2	6.085	6.911	5.558	6.777	6.731	6.785
metab_8941	12S-HHT	HMDB0012535	C20388	325.202	5.8361	0	38.6	-0.156006	6.376	6.468	6.355	5.707	6.131	4.91	4.06	4.014	3.865	5.79	6.465	4.037	6.159	6.118	6.167
metab_8942	Papaverrubine B	HMDB0030169	-	384.149	5.8361	0	45	8.85983	3.822	3.764	3.826	5.433	3.859	6.347	6.076	5.018	5.293	5.359	3.95	4.712	5.521	5.416	5.53
metab_8943	Cholyl-L-dopa	HMDB0242386	-	568.331	5.8361	0	47.9	5.13121	4.098	5.465	5.482	5.507	5.969	6.117	5.667	5.431	5.965	5.833	5.954	5.93	6.038	5.889	6.047
metab_8949	Cholyltyrosine	HMDB0242377	-	570.347	5.8575	0	31.1	5.87322	6.059	7.257	7.255	7.195	7.25	7.43	7.145	7.141	7.428	6.104	7.336	7.219	7.061	7.039	7.061
metab_8951	PIP(PGE1/20:0)	HMDB0279545	-	521.275	5.8614	0	92.3	8.30152	4.565	3.981	4.017	4.435	5.37	5.508	5.089	3.829	4.776	3.931	5.282	5.011	5.326	5.423	5.333
metab_8953	N-Acetylhistidine	HMDB0032055	C02997	196.072	0.6807	61.5	0	-3.06932	6.767	6.832	6.781	6.357	7.048	6.961	6.803	6.528	6.455	6.781	6.739	6.944	6.828	6.817	6.834
metab_8956	9S-hydroxy-11,15-dioxo-5Z,13E-prostadienoic acid	HMDB0062297;LMFA03010206	C04758	331.192	5.8854	0	63.3	0.57114	4.588	4.745	4.901	4.377	4.072	4.016	3.564	3.411	3.5	4.435	5.433	3.672	4.765	4.689	4.769
metab_8957	Tridecyl phloretate	HMDB0035477	-	393.265	5.8854	0	70.2	0.814147	4.431	4.54	4.503	4.453	4.738	5.127	4.817	4.032	3.809	4.125	4.939	4.838	4.917	4.906	4.975
metab_8958	3beta-hydroxy-4beta-methyl-5alpha-cholest-7-ene-4alpha-carboxylate	HMDB0304159;HMDB0011662;LMST01010175	C04840	478.317	5.8854	0	31	-9.87454	5.068	5.966	4.829	6.16	6.687	6.798	6.182	4.974	5.396	5.251	5.64	5.484	6.315	6.272	6.322
metab_8961	All-trans-18-Hydroxyretinoic acid	HMDB0012452;PW_C007979;LMPR01090054	C16679	315.197	5.8929	0	84.9	0.568928	3.731	4.133	4.678	3.983	3.764	3.784	3.696	3.543	3.632	3.645	5.033	3.804	4.249	4.169	4.193
metab_8963	2-O-Caffeoylarbutin	HMDB0031347	-	433.113	0.6807	0	46.7	-1.23454	5.432	4.866	5.185	5.432	5.381	5.477	5.494	5.496	5.287	4.98	5.172	5.186	5.307	5.271	5.29
metab_8976	Frangulanine	HMDB0030199	C10003	481.317	5.916	0	78.9	-2.92805	5.62	5.749	5.703	5.391	6.069	6.451	6.218	5.443	5.501	5.846	6.157	6.32	6.276	6.258	6.309
metab_8978	Adrenoylcarnitine	HMDB0242169	-	520.365	5.923	0	51.1	0.209314	5.329	5.126	5.669	4.706	5.874	5.773	5.088	5.46	4.75	5.315	5.695	4.535	5.824	5.809	5.873
metab_8980	8-{3-[(2Z,5Z)-Octa-2,5-dien-1-yl]oxiran-2-yl}octanoylcarnitine	HMDB0241889	-	458.292	5.931	0	32.7	6.81606	5.593	5.382	5.759	4.528	5.733	3.808	3.72	3.567	3.656	3.669	5.364	3.828	5.314	5.174	5.32
metab_8983	Methyl dihydroepijasmonate	HMDB0303901	-	511.328	5.9425	0	57.3	1.25599	4.548	4.786	4.552	4.413	4.606	5.858	5.275	4.364	4.453	4.466	4.92	5.171	5.286	5.174	5.295
metab_8988	3alpha,7alpha,12alpha,24(S)-tetrahydroxy-5beta-cholestan-27-al	HMDB0062206	-	495.333	5.952	0	61	0.654425	5.12	5.514	5.304	5.501	6.084	6.315	5.998	4.983	5.269	5.407	5.942	5.862	6.007	5.969	6.019
metab_8991	(2R,4R)-4-Aminopyrrolidine-2,4-dicarboxylic acid	HMDB0242605	-	173.056	0.6557	0	31.9	-4.55503	4.72	4.732	4.506	4.56	4.157	4.545	4.709	4.42	4.652	4.656	4.781	5.027	4.815	4.823	4.823
metab_8995	Buformin	HMDB0249431	C07674	194.082	5.9735	0	44.5	2.08183	4.372	4.514	4.317	3.854	4.599	4.56	3.628	3.517	3.25	4.356	4.833	4.536	4.81	4.767	4.818
metab_8996	4-Hydroxyretinoic acid	PW_C002690;HMDB0006254	C16677	315.197	5.9866	0	44.5	0.144866	4.191	4.383	4.662	4.723	4.516	4.55	4.057	3.437	3.526	4.546	5.315	3.698	4.592	4.376	4.599
metab_9012	Prostaglandin D1 Alcohol	-	-	339.254	6.0179	70.9	0	0.237098	5.614	5.56	5.802	5.203	5.48	3.91	3.63	3.643	3.203	5.232	5.803	3.423	5.401	5.371	5.409
metab_9019	9(S)-HODE	HMDB0004670	C14767	295.228	6.025	73.5	0	-0.219127	6.747	6.657	6.803	6.378	6.578	5.124	5.208	5.711	5.392	6.244	6.599	5.395	6.448	6.437	6.459
metab_9020	Pregnanediol	HMDB0004025;HMDB0246874;LMST02030202	C05484	365.27	6.025	0	65.8	0.214849	4.723	4.947	5.031	4.443	5.029	4.916	4.484	4.043	3.9	4.98	5.252	4.783	5.123	5.066	5.13
metab_9029	N-docosahexaenoylethanolamine	HMDB0255128;HMDB0013658	-	416.281	6.035	0	44.7	1.31919	5.006	4.841	5.312	4.182	4.854	5.287	4.439	4.151	3.723	3.694	5.147	3.888	5.123	5.106	5.177
metab_9030	N-Linoleoyl Tyrosine	HMDB0241987	-	442.296	6.039	0	57.6	0.531603	6.018	5.852	6.067	5.179	5.971	5.042	4.528	5.129	4.881	4.961	5.789	5.01	5.952	5.9	5.96
metab_9032	Cis-9,10-Epoxystearic acid	HMDB0247617	C19418	297.243	6.0426	34.9	0	-0.150136	6.713	6.592	6.817	6.254	6.499	5.263	5.028	5.565	5.206	6.242	6.488	5.486	6.414	6.399	6.422
metab_9033	N-Myristoyl Asparagine	HMDB0242047	-	341.244	6.0426	0	43.4	-1.41383	4.448	4.356	4.59	3.429	4.247	4.981	4.818	4.56	4.227	4.498	5.001	5.133	5.013	4.947	4.986
metab_9058	Myristoylglycine	HMDB0013250	-	284.223	6.0827	0	50.4	0.146208	5.574	5.377	5.671	5.007	5.668	6.033	5.597	5.322	5.33	5.599	5.887	5.964	5.91	5.865	5.918
metab_9059	Eicosapentaenoic Acid	HMDB0001999;PW_C001337	C06428	301.217	6.0827	61.9	0	0.120371	5.477	5.396	5.781	5.62	5.122	5.816	5.563	4.763	4.77	5.643	5.77	4.801	5.487	5.507	5.496
metab_9064	3-Hydroxy-N6,N6,N6-trimethyl-L-lysine	HMDB0001422;PW_C001098	C01259	409.307	6.0902	0	39.9	9.52384	5.41	5.089	5.569	4.247	4.419	5.168	4.351	4.332	4.299	4.299	5.21	5.334	5.487	5.373	5.495
metab_9065	Hexadecenoylcarnitine	HMDB0253127	-	418.297	6.0902	0	53	6.94391	4.908	4.556	4.98	3.816	4.844	5.04	4.074	4.151	4.118	3.868	5.109	4.597	5.033	5.004	5.108
metab_9066	N-Arachidonoyl Phenylalanine	HMDB0242001	-	450.302	6.0902	0	47.1	0.850016	6.089	5.873	6.018	5.525	5.96	6.33	5.246	5.171	5.008	5.72	6.2	5.801	6.172	6.125	6.183
metab_9073	N-Linoleoyl Phenylalanine	HMDB0241982	-	426.302	6.1117	0	52	0.697829	6.79	6.763	6.645	6.193	6.785	6.408	5.759	6.221	6.035	6.104	6.925	6.64	6.993	6.918	7.001
metab_9074	13-Hode	HMDB0004667;LMFA02000228;HMDB0242324	C14762	277.217	6.117	47	0	-0.27694	4.933	5.115	4.927	4.978	4.537	4.544	4.302	4.552	4.279	4.642	4.969	3.958	4.788	4.782	4.798
metab_9077	Arachidonic acid	PW_C000821;HMDB0001043;LMFA01030001	C00219	303.233	6.128	0	51	-0.0114265	5.57	5.537	5.688	5.641	5.325	5.516	5.169	5.282	5.26	5.701	5.785	5.43	5.616	5.599	5.618
metab_9082	Peimine	HMDB0256205;HMDB0256206	C10830	452.318	6.1425	0	44.3	7.19902	5.663	5.58	5.708	4.819	5.708	5.709	4.473	4.951	4.47	5.033	5.834	5.695	5.9	5.847	5.908
metab_9095	Vomifoliol	HMDB0303570	C04166	493.281	6.1658	0	56.5	0.62845	5.472	5.836	5.671	4.794	6.017	6.205	5.622	4.848	4.858	5.573	6.281	6.128	6.233	6.162	6.241
metab_9096	Linoleic Acid	PW_C000530;HMDB0000673;LMFA01030120;HMDB0247706;HMDB0006270;MJDBOTE0000548	C01595	279.233	6.1698	82.2	0	-0.0373789	5.248	5.513	5.358	5.252	5.249	4.113	4.627	5.131	4.997	4.915	5.378	4.898	5.344	5.342	5.352
metab_9100	N-Oleoyl Phenylalanine	LMFA08020092;HMDB0062336	-	428.317	6.1698	75.2	0	0.469486	7.047	7.01	7.141	6.573	7.224	7.105	6.322	6.604	6.349	6.511	7.206	7.199	7.291	7.251	7.303
metab_9106	N-Oleoyl Leucine	LMFA08020116;HMDB0241962	-	394.333	6.1876	69.7	0	0.588336	6.116	6.153	6.288	5.581	6.312	6.197	5.464	5.681	5.308	5.594	6.365	6.289	6.408	6.342	6.418
metab_9111	Dodecyl Hydrogen Sulfate	-	-	265.148	6.2165	86	0	-0.130614	5.688	5.589	5.866	5.337	5.693	5.531	5.222	5.717	5.965	5.499	5.639	5.47	6.123	6.038	6.255
metab_9114	(ent-6alpha,7alpha)-6,7-Dihydroxy-16-kauren-19-oic acid	HMDB0036763	C11876	379.213	6.2323	0	81.8	0.942115	2.804	4.982	4.576	4.98	5.274	5.949	5.574	2.619	4.782	5.582	5.643	5.292	5.736	5.619	5.742
metab_9124	Glycolaldehyde	HMDB0003344;PW_C001850	C00266	179.055	0.6886	0	31	-6.08734	4.732	4.61	4.843	4.525	4.792	5.067	4.803	4.765	4.846	4.74	4.81	5.22	4.983	4.977	4.989
metab_9128	Chenodeoxycholylmethionine	HMDB0242403	-	568.332	6.2538	0	31.9	0.673985	4.745	6.144	5.84	5.38	6.259	6.305	5.97	6.058	6.302	4.891	6.36	6.121	6.392	6.386	6.394
metab_9129	4-Decan-4-Ylbenzenesulfonic Acid	-	-	297.153	6.2611	61.7	0	-0.00790848	5.875	5.871	6.085	5.768	6.051	5.828	5.55	6.153	6.215	5.874	5.884	5.589	6.43	6.417	6.451
metab_9131	N-((6-Methyl-5-oxo-3-thiomorpholinyl)carbonyl)-L-histidyl-L-proline	HMDB0250383	-	390.123	4.6708	0	47.4	-2.78777	5.028	4.994	4.738	4.929	4.682	5.181	5.444	4.459	4.99	4.755	4.926	4.98	5.171	5.159	5.174
metab_9132	MG(0:0/LTE4/0:0)	HMDB0260532	-	512.269	6.2611	0	32.9	1.48771	5.916	6.413	5.783	6.175	6.646	6.352	6.284	5.951	5.995	6.257	6.31	6.469	6.18	6.158	6.188
metab_9162	Citric Acid	PW_C000063;HMDB0000094;MJDBNL00000139	C00158	191.019	6.3342	86.5	0	-3.36045	4.776	4.958	4.866	4.426	4.964	4.951	4.578	4.06	4.308	4.706	5.038	4.921	5.065	5.021	5.042
metab_9176	Phenyllactic acid	HMDB0000748;HMDB0000779	C01479;C05607	165.055	4.7871	78.6	0	-5.19436	5.437	5.45	4.736	5.849	5.49	5.932	5.392	5.11	6.051	5.915	5.72	5.983	5.859	5.849	5.868
metab_9180	1-(4-O-beta-D-glucopyranosyl-3-methoxyphenyl)-3,5-dihydroxydecane	HMDB0303085	-	475.268	6.3577	0	60.3	0.447505	6.18	6.372	6.115	5.901	6.576	6.59	6.271	5.547	5.933	6.298	6.687	6.39	6.678	6.649	6.686
metab_9230	Suberic acid	LMFA01170001;HMDB0000893	C08278	173.081	4.8953	73.5	0	-4.57396	6.18	6.2	6.423	5.916	5.833	5.392	5.281	5.302	5.146	5.73	6.145	5.628	5.901	5.897	5.914
metab_9285	Paclobutrazol	HMDB0256072;MJDBZSJ0000118	C18479	292.123	6.8164	0	59.8	0.902868	3.539	3.521	4.801	3.349	3.109	4.735	4.437	2.52	3.174	3.639	4.443	4.062	4.422	4.362	4.382
metab_9305	Pirmagrel	HMDB0256606	-	267.091	6.8444	0	63.4	0.388192	3.658	3.103	4.245	4.101	3.367	3.14	3.052	2.899	3.009	3.001	3.211	3.16	3.255	3.258	3.324
metab_9362	Dodecylbenzenesulfonic Acid	HMDB0059915;HMDB0031031	-	325.184	7.1322	91.2	0	0.083377	6.478	5.804	6.529	6.374	6.356	6.386	6.105	6.14	6.328	6.442	5.879	6.454	6.507	6.471	6.489
metab_9368	N-oleoyl taurine	LMFA08020081;HMDB0242113	-	388.253	7.1322	33.3	0	1.29927	5.452	5.41	4.24	5.224	5.382	5.387	4.619	5.92	6.077	5.444	5.415	3.029	5.803	5.758	5.809
metab_9433	MG(LTE4/0:0/0:0)	HMDB0260480	-	512.269	7.1867	0	46.7	0.829029	6.911	7.284	7.265	6.908	7.388	7.421	7.509	7.053	7.483	6.878	7.396	7.612	7.284	7.265	7.293
metab_9436	2-(p-Acetamidophenyl)-2-ethylglutarimide	HMDB0247904	-	273.125	5.4318	0	37.8	0.535341	4.912	5.004	5.051	5.094	5.199	5.28	5.503	5.017	5.009	4.838	5.345	5.339	5.237	5.226	5.253
metab_9442	Neocarzinostatin chromophore	HMDB0255490	C12049	680.172	7.1947	0	61.5	-3.85126	5.374	5.134	5.406	4.986	5.337	4.09	4.002	3.849	4.995	5.613	5.249	5.054	5.773	5.808	5.827
metab_9446	BATRACHOTOXIN	HMDB0248882	C13750	575.254	7.2027	0	65.8	1.38416	4.892	4.749	4.517	4.642	4.445	6.617	7.143	6.857	6.375	5.185	5.148	4.789	6.007	6.006	6.015
metab_9456	Pisumoside B	HMDB0037125	-	345.157	7.2167	0	61.4	3.81113	5.088	5.117	5.29	4.801	5.16	5.031	5.146	5.435	4.865	4.887	4.91	4.728	4.851	4.853	4.859
metab_9543	Epsilon-(gamma-Glutamyl)lysine	HMDB0003869	-	274.141	0.6401	0	63.1	-0.0946703	5.991	5.542	6.052	4.912	5.063	5.482	5.425	5.477	5.523	5.47	5.93	6.262	5.982	5.976	5.99
metab_9707	Chloroform	HMDB0029596	C13827	234.82	7.3354	0	38	-8.56342	4.824	4.848	4.859	4.713	4.869	4.706	4.506	4.451	4.571	4.83	4.956	4.85	4.94	4.941	4.96
metab_9805	Comfrey	HMDB0247323	-	378.196	5.7186	0	51.3	8.51435	5.323	4.733	5.035	4.92	5.178	5.397	5.24	3.924	4.161	4.916	5.319	5.104	5.263	5.091	5.271
metab_9827	Perphenazine enanthate	HMDB0256351	-	560.236	7.2167	0	63.7	1.11825	5.103	5.102	5.385	4.798	5.631	4.782	5.101	4.072	3.982	5.258	5.281	5.466	5.482	5.511	5.531
metab_9843	Glycyl-prolyl-arginyl-valyl-valyl-glutamic acid	HMDB0252831	-	676.338	7.1947	0	56.3	-3.15415	6.439	6.622	7.001	5.606	5.127	6.394	6.521	7.346	7.652	6.68	7.401	6.532	6.991	6.972	6.999
metab_9845	Tyr-pro-leu-gly-NH2	HMDB0259345	-	492.243	7.1947	0	33.6	-7.03946	4.885	5.213	5.415	4.837	3.368	4.17	3.992	3.279	3.306	3.257	5.044	4.921	5.12	5.098	5.207
metab_9853	16-Deacetylgeyerline	HMDB0244720	-	703.302	7.1867	0	32.6	2.19691	5.968	5.714	6.103	5.764	4.149	4.83	4.098	3.444	2.667	2.68	5.635	4.873	5.33	5.277	5.339
metab_9856	Netilmicin	PW_C009396;HMDB0015090	C07657	496.274	7.1867	0	58.1	-1.73269	6.369	6.336	6.43	6.192	6.151	6.632	7.016	6.85	6.745	6.334	6.308	6.445	6.456	6.451	6.464
metab_9861	Taurocholic acid 3-sulfate	HMDB0002581;LMST05020031	-	296.617	7.1867	0	86.5	-0.32279	6.458	6.617	6.629	6.515	6.78	6.64	6.385	6.902	6.251	6.415	6.736	6.584	6.781	6.709	6.727
metab_9866	Taurochenodeoxycholate-7-sulfate	HMDB0002498;LMST05020030	-	288.62	7.1812	0	87	-0.00391146	7.731	7.551	7.671	7.565	7.891	7.669	7.613	7.18	7.778	7.827	7.806	7.728	7.815	7.821	7.824
metab_9867	L-Glutamine	HMDB0003423;PW_C000500;HMDB0000641;MJDBOTE0000775	C00064	145.061	0.5962	0	67	-6.84178	6.159	5.745	6.389	4.82	5.121	5.587	5.362	5.901	5.847	5.665	6.21	6.053	6.113	6.106	6.122
metab_9902	Fluphenazine enanthate	HMDB0252401	C07955	584.235	7.1547	0	60.4	2.68508	4.242	4.749	5.33	4.807	4.267	4.287	4.2	4.046	4.135	4.571	5.606	5.59	5.502	5.49	5.43
metab_9920	2,5-Dihydroxy-1-octadec-9-enoyloxypyrrole-3-sulfonic acid	HMDB0255399	-	440.212	7.1402	0	80.4	0.53924	4.814	4.98	5.135	3.764	4.813	3.956	5.116	4.944	4.654	4.507	5.076	4.906	4.851	4.835	4.859
metab_9926	Ganoderic acid N	HMDB0035325	-	529.285	7.1322	0	61.5	7.55857	7.715	7.7	7.708	7.447	8.335	8.077	8.003	7.919	7.092	7.692	8.101	7.951	7.133	7.108	7.128
metab_9931	Cortisol 21-sulfate	LMST05020020;HMDB0062779	C02822	441.159	7.1322	0	35.1	0.716565	6.061	5.77	6.265	5.1	5.659	5.802	6.1	5.729	6.027	5.569	6.366	6.152	6.105	6.089	6.113
metab_9933	Pyridinoline	HMDB0000851	-	427.18	7.1322	0	53.4	-8.69662	5.463	5.147	5.12	5	5.658	5.985	6.251	6.04	5.977	5.655	5.613	5.31	5.557	5.578	5.563
metab_9937	TRELAGLIPTIN	HMDB0259117	-	402.159	7.1322	0	57.4	2.4677	4.303	4.382	4.384	4.72	4.632	4.441	4.885	2.984	4.544	3.89	4.678	4.744	4.759	4.783	4.802
metab_9944	Muricholic acid	HMDB0000364;HMDB0000415;HMDB0000506;HMDB0000865	C17727;C17726;C17647	815.569	5.8166	0	68.5	1.14969	4.931	7.241	4.512	7.076	7.913	7.232	7.067	5.675	5.412	7.724	7.396	7.437	7.58	7.544	7.588
metab_9955	Cholic Acid	LMST04010001;PW_C000480;HMDB0000619;MJDBDZS0000046	C00695	407.28	5.8221	85.4	0	0.307348	7.882	8.07	7.751	7.943	8.317	8.139	7.995	7.696	7.765	8.271	8.252	8.278	8.339	8.327	8.354
metab_9960	2-[(3alpha,7alpha,12alpha-Trihydroxy-24-oxocholane-24-yl)amino]ethanesulfonic acid	HMDB0257923	-	1029.58	7.1212	0	91.7	0.680332	5.517	5.649	5.069	6.29	5.425	4.443	6.163	5.838	5.782	5.533	4.463	4.768	5.75	5.849	5.858
metab_9964	Serylserine	HMDB0029048	-	213.049	0.5889	0	32.8	-2.7336	5.377	5.182	5.602	4.084	4.3	4.692	4.577	5.038	4.872	4.826	5.478	5.359	5.325	5.322	5.342
metab_9975	3a,7b,12a-Trihydroxyoxocholanyl-Glycine	LMST05030007;HMDB0000331	-	464.302	5.8614	0	50.2	0.376032	7.218	7.269	7.037	7.121	7.755	7.932	7.419	6.917	6.917	7.138	7.52	7.63	7.684	7.657	7.692
metab_9986	Lactapiperanol D	HMDB0033631	-	305.176	5.8774	0	44.2	0.00924978	4.747	4.987	4.836	4.433	4.787	3.791	3.703	3.55	3.639	3.652	5.295	3.811	4.643	4.611	4.651
metab_10013	2,3,4-Trihydroxybenzoic acid	HMDB0059964	-	169.013	6.8613	0	35.2	-4.87572	5.668	5.676	5.661	5.4	5.639	5.552	5.332	5.011	5.317	5.607	5.735	5.604	5.791	5.78	5.803
metab_10082	Leukotriene B4	HMDB0005087;HMDB0001085;PW_C000853;LMFA03020001	C02165	335.223	5.9601	46.2	0	0.321555	5.791	5.836	5.993	6.076	6.077	5.474	5.117	4.941	4.697	5.851	6.279	4.323	5.95	5.915	5.958
metab_10083	Cerebronic acid	HMDB0039540	C17873	383.353	6.6178	0	47.7	0.391196	2.883	2.825	2.887	2.748	2.92	4.846	4.953	3.168	3.61	2.801	3.01	4.676	3.658	3.644	3.765
metab_10114	Perindopril Acyl-beta-D-glucuronide	HMDB0060623	-	543.256	6.54	0	34.7	0.235842	5.577	5.776	5.418	5.159	6.049	6.095	5.749	4.749	4.724	5.674	6.231	5.875	6.163	6.111	6.137
metab_10122	16-Hydroxy-10-oxohexadecanoic acid	HMDB0041287	-	307.192	5.8929	0	49.9	8.69304	6.187	6.2	6.29	5.694	5.912	4.544	3.713	4.342	3.536	5.476	6.194	3.708	5.893	5.869	5.901
metab_10124	Ergocornine	HMDB0251906	C09162	582.272	6.5042	0	78.3	4.7361	7.35	6.951	7.208	7.242	6.876	6.92	6.999	6.92	7.029	7.264	6.747	6.944	6.992	6.984	7.081
metab_10139	2(R)-hydroxydocosanoic acid	HMDB0061660	-	355.322	6.4446	0	35	-0.044462	4.368	3.205	4.189	4.009	3.3	5.129	5.175	4.187	4.269	4.272	3.391	5.11	4.13	3.997	4.058
metab_10153	25-Acetylvulgaroside	HMDB0041365	-	459.273	6.393	0	72.2	-4.01929	4.812	5.088	4.012	3.873	4.918	5.912	5.165	3.838	5.261	4.465	5.237	5.482	5.637	5.558	5.645
metab_10161	2'-Fluorothymidine	HMDB0245532	-	259.076	3.1829	0	40.6	8.03727	6.788	4.952	7.393	4.888	5.079	5.614	5.277	5.546	4.958	5.223	5.811	6.766	7.083	7.072	7.092
metab_10162	7-Hydroxy-3-oxocholanoic acid	HMDB0000460	-	371.255	6.039	0	57.2	-9.281	5.033	5.139	5.139	4.557	5.202	5.573	5.109	4.759	4.806	5.001	5.635	5.606	5.52	5.493	5.558
metab_10170	Capric acid	HMDB0000511;PW_C000391;LMFA01010010	C01571	209.094	6.3632	0	50.8	-3.70278	5.175	5.197	5.136	4.951	5.195	5.094	4.779	4.659	4.86	5.229	5.306	5.119	5.298	5.26	5.306
metab_10172	N-[(3R)-2,3-Dihydro-1-methyl-2-oxo-5-phenyl-1H-1,4-benzodiazepin-3-yl]-N'-(3-methylphenyl)urea	HMDB0244429	C15026	443.175	6.3577	0	52.1	5.90327	7.386	7.044	7.46	6.137	7.256	6.887	7.107	7.078	7.145	6.938	7.551	7.36	7.135	7.133	7.145
metab_10173	13,14-Dihydroprostaglandin F2alpha	HMDB0004239;HMDB0244518	-	377.233	5.8854	0	32.8	7.3024	5.984	6.062	6.146	6.145	6.244	5.581	4.952	4.891	4.399	5.829	6.435	4.992	6.132	6.097	6.14
metab_10182	5-((7-(Benzyloxy)quinazolin-4-yl)amino)-4-fluoro-2-methylphenol	HMDB0260032	-	374.128	6.3422	0	30.4	-8.05519	6.867	6.948	6.868	6.523	6.162	6.879	6.725	6.09	6.223	6.746	6.819	7.028	6.655	6.671	6.664
metab_10185	Gallic Acid	HMDB0005807;MJDBOTE0000353	C01424	169.013	6.3422	96.2	0	-4.84944	5.592	5.668	5.617	5.137	5.777	5.691	5.178	4.876	5.031	5.59	5.913	5.658	5.896	5.882	5.915
metab_10187	Piroxantrone	HMDB0256611	-	410.186	6.3342	0	63	5.86649	5.822	5.254	5.217	5.351	5.126	5.5	5.683	5.576	5.264	5.148	5.522	5.281	5.069	5.092	5.079
metab_10189	3-Indoleglyoxylic acid	HMDB0242143	-	188.035	6.3342	0	50.7	-3.64232	4.78	4.871	4.583	4.839	5.026	5.053	4.727	4.263	4.489	4.804	5.151	4.914	5.039	5.025	5.074
metab_10194	12-hydroxyicosanoic acid	HMDB0061664	-	327.291	6.3271	0	33.2	0.0748631	3.244	3.598	4.245	3.109	4.323	5.605	5.329	3.543	4.447	4.767	4.858	5.552	5.189	5.099	5.197
metab_10200	Dinoprost	LMFA03010002;HMDB0001139;HMDB0010199	C05959;C00639	353.233	5.8854	68.1	0	0.07087	6.133	6.149	6.304	6.176	6.3	5.525	4.523	4.762	4.52	5.874	6.53	4.993	6.191	6.154	6.198
metab_10227	Mono-isopropyl-disopyramide	HMDB0061024	-	334.133	6.2681	0	31.3	1.218	5.982	5.94	5.936	6.056	6.109	6.254	6.167	5.404	5.776	5.988	6.015	5.901	6.228	6.216	6.24
metab_10230	4-(undecan-5-yl)benzene-1-Sulfonic Acid	-	-	311.169	6.2681	78.1	0	0.288169	7.025	6.528	7.049	6.861	6.846	6.821	6.628	6.581	6.556	7.025	6.572	6.963	6.729	6.667	6.686
metab_10232	N-Eicosapentaenoyl Arginine	HMDB0242065	-	479.302	6.2611	0	70.5	3.66422	6.67	6.94	6.814	6.499	7.113	7.03	6.712	6.321	6.674	6.831	7.054	6.807	7.014	6.992	7.054
metab_10240	NORETHINDRONE ACETATE	HMDB0255731	C08152	339.2	6.2538	33.8	0	9.96559	7.178	7.217	6.451	7.021	7.116	6.909	6.945	6.659	6.526	7.186	7.25	6.443	7.051	7.039	7.031
metab_10247	(-)-Huperzine A (HupA)	HMDB0242212	-	543.301	6.2393	0	35.3	5.92268	4.678	5.228	4.625	4.17	5.368	5.534	6.268	5.939	5.858	4.658	5.502	5.014	6.013	5.82	5.801
metab_10249	Vicriviroc	HMDB0259804	-	514.284	6.2393	0	30.4	8.58402	9.034	8.786	8.994	8.999	8.604	8.459	8.643	8.623	8.644	8.973	8.34	8.667	7.776	7.768	7.862
metab_10265	Icos-19-ene-1,2,4-Triol	-	-	327.291	6.2086	31.2	0	0.126764	4.307	4.437	5.568	4.778	4.677	5.792	4.695	4.123	4.212	4.823	5.392	5.374	5.43	5.336	5.411
metab_10271	23-Acetoxysoladulcidine	HMDB0031402	-	454.333	6.1729	0	55.5	0.740578	4.542	5.165	5.334	3.86	5.215	5.264	3.964	4.075	3.9	3.913	5.511	5.464	5.508	5.433	5.487
metab_10287	11,14-Eicosadienoic acid	HMDB0005060;LMFA01030130;HMDB0244372	C16525	329.249	6.1504	0	38.1	8.13878	5.35	5.128	5.543	5.324	5.19	5.707	5.196	4.906	4.918	5.517	5.818	5.481	5.644	5.611	5.653
metab_10303	1-Palmitoylphosphatidylcholine	HMDB0010382;HMDB0256091	C04230	476.317	6.1082	0	60.3	5.67418	5.523	4.981	5.777	4.814	5.369	6.201	5.047	4.598	4.433	5.116	5.74	5.384	5.771	5.707	5.779
metab_10307	Docosahexaenoic Acid	PW_C001472;LMFA01030185;HMDB0002183;LMFA01031176;MJDBOTE0001119	C06429	327.233	6.0977	71.6	0	0.227983	6.07	5.938	5.954	6.007	5.864	6.294	5.857	5.674	5.662	6.16	6.272	5.969	6.134	6.118	6.142
metab_10319	(R)-2-Hydroxystearic Acid	-	-	299.259	6.0827	50.7	0	-0.103056	5.75	5.951	4.959	6.426	6.901	5.22	4.795	6.124	5.623	6.372	5.992	6.18	6.399	6.381	6.407
metab_10323	N-Docosahexaenoyl Proline	HMDB0242020	-	424.286	6.0717	0	38.6	0.312428	6.328	6.318	6.157	5.758	6.229	6.231	5.405	5.598	5.289	5.767	6.325	5.671	6.251	6.201	6.255
metab_10339	20-Hydroxyeicosatrieneoic acid	HMDB0245565	-	321.244	6.0426	0	33.1	0.171757	5.446	5.505	5.649	5.603	5.69	4.632	4.608	4.885	4.564	5.375	5.871	4.684	5.55	5.517	5.558
metab_10349	Salmeterol	HMDB0015073	C07241	396.255	6.0295	0	43	0.371264	4.188	4.709	4.068	3.642	4.554	5.371	4.208	3.443	3.532	3.751	5.297	3.704	4.782	4.726	4.789
metab_10353	MG(0:0/i-14:0/0:0)	HMDB0072853	-	283.228	6.0295	0	95	0.144816	4.6	4.045	5.167	4.142	3.533	3.553	3.466	3.312	3.401	4.267	4.84	3.573	4.231	4.202	4.221
metab_10355	Varanic acid	LMST04030067;HMDB0002195	-	871.632	6.025	0	88	1.59216	4.377	5.267	4.381	5.07	5.856	5.604	6.108	4.886	4.881	5.488	5.46	5.597	5.912	5.887	5.92
metab_10357	5(S)-HETE	HMDB0011134	C04805	319.228	6.025	78.9	0	0.00594408	5.657	5.808	5.825	6.025	6.114	5.481	5.299	5.252	5.076	5.863	6.223	5.086	5.931	5.908	5.939
metab_10359	Tuberoside	HMDB0039054	-	637.396	6.0214	0	38.2	1.09072	5.007	3.844	4.019	4.426	3.858	5.832	5.696	5.032	5.044	3.943	5.628	5.519	5.794	5.756	5.802
metab_10360	27-Norcholestanehexol	HMDB0002157;LMST04020029	-	435.312	6.0214	0	85.6	0.137845	4.807	4.852	3.875	4.97	5.623	5.249	4.951	4.482	3.983	5.216	5.545	5.46	5.498	5.469	5.511
metab_10361	9(S)-HOTrE	HMDB0247705	C16326	293.212	6.0214	0	71.2	0.362553	6.177	6.242	6.2	6.075	6.21	4.968	5.074	5.362	5.089	5.736	6.275	4.88	6.013	6.002	6.025
metab_10362	Estrone glucuronide	PW_C002143;HMDB0004483	C11133	445.19	6.2538	0	62.1	8.30004	7.567	7.634	7.516	7.589	7.607	7.797	7.725	7.024	7.431	7.741	7.487	7.553	7.627	7.611	7.64
metab_10364	Chenodeoxycholylphenylalanine	HMDB0242391	-	538.354	6.0179	0	62.6	0.918597	5.327	5.073	4.391	4.367	4.983	6.368	5.676	5.711	6.015	3.104	5.014	5.958	6.012	5.979	6.02
metab_10366	MG(22:4(7Z,10Z,13Z,16Z)/0:0/0:0)	HMDB0011584	-	857.614	6.0129	0	49.9	-0.630523	4.086	4.955	4.09	5.422	6.208	5.649	5.21	4.713	4.809	5.604	5.804	5.75	5.918	5.875	5.926
metab_10368	Chenodeoxycholylleucine	HMDB0242397	-	504.37	6.0129	0	37.4	0.754268	3.672	3.614	3.676	3.537	3.709	5.642	4.41	4.833	5.133	3.59	3.8	4.623	5.02	4.963	5.032
metab_10369	Lycopersiconolide	HMDB0033677	-	343.228	6.0129	0	40.7	0.0686665	5.62	5.788	5.605	5.992	6.144	5.813	5.521	5.289	5.202	5.875	6.223	5.194	5.965	5.946	5.98
metab_10370	9,10-Dihydroxystearic acid	HMDB0303981;LMFA02000142;HMDB0302281	C08314;C19622	315.254	6.0129	0	31.1	-0.0273777	5.187	5.113	5.447	4.705	5.237	3.594	3.506	3.511	3.442	4.807	5.121	3.991	5.043	5.012	5.051
metab_10378	Prostaglandin F1a	HMDB0002685	C06475	337.239	5.9973	0	69.1	0.780206	5.702	5.721	5.891	5.676	5.803	4.978	4.664	4.71	4.46	5.557	6.048	4.621	5.714	5.675	5.722
metab_10384	(S)-10,16-Dihydroxyhexadecanoic acid	HMDB0037798	C08285	269.212	5.9897	0	31.3	-0.0301785	5.663	5.459	5.911	5.228	5.311	4.523	4.086	3.274	3.049	5.168	5.645	4.082	5.321	5.299	5.33
metab_10385	18R-hydroxy-5Z,8Z,11Z,14Z,16E-eicosapentaenoic acid	HMDB0062222;LMFA03070025	C18177	317.212	5.9866	0	68.9	-0.199788	5.393	5.585	5.697	5.854	5.795	5.659	5.404	4.625	4.393	5.673	6.166	4.166	5.734	5.711	5.739
metab_10391	Cholestane-3,7,12,25-tetrol-3-glucuronide	LMST05010042;HMDB0010355	C03033	611.381	5.9681	0	47.2	0.797751	4.929	4.232	4.923	3.875	4.046	5.203	5.217	4.678	4.172	3.927	5.482	5.401	5.343	5.304	5.35
metab_10396	3a,7a,12a-Trihydroxy-5b-cholestan-26-al	PW_C001913;HMDB0003533	C01301	479.338	5.9556	0	88.9	0.776519	5.497	5.705	5.505	5.454	6.074	6.137	5.928	5.323	5.41	5.611	5.934	5.922	6.114	6.085	6.122
metab_10406	N-Oleoyldopamine	HMDB0255218	-	462.323	5.9475	0	54.6	0.910302	3.744	3.685	3.747	4.133	4.866	5.79	4.989	3.559	3.663	3.661	3.871	4.522	5.076	4.945	5.083
metab_10413	Deoxycholylglycine	LMST05030006;HMDB0000631;HMDB0242414	C05464	448.307	5.931	0	83.5	0.544043	5.949	6.054	5.528	5.709	6.125	6.889	6.213	5.877	6.167	5.722	6.093	6.507	6.448	6.427	6.459
metab_10416	3-[7-[3-(4-Acetyl-3-hydroxy-2-propylphenoxy)-2-hydroxypropoxy]-4-oxo-8-propylchromen-2-yl]propanoic acid	HMDB0252479	-	507.206	5.916	0	44.3	6.88715	4.478	4.73	4.098	3.748	4.908	5.159	4.595	4.009	4.132	4.784	5.282	5.398	5.248	5.23	5.28
metab_10427	Chenodeoxycholic Acid	HMDB0000518;PW_C000397;LMST04010032;MJDBOTE0001132	C02528	437.291	5.8929	99.8	0	-0.0334689	3.853	4.053	3.856	4.849	5.313	4.826	4.456	3.668	3.758	5.377	4.941	5.267	5.141	5.047	5.15
metab_10429	PGA2	LMFA03010035;HMDB0302203;HMDB0002752;HMDB0242292	C05953	333.207	5.8929	71.1	0	0.473739	5.511	5.627	5.762	5.836	5.694	5.405	5.075	4.103	3.574	5.569	6.113	3.612	5.705	5.678	5.716
metab_10430	9Z-Heptadecenoic acid	HMDB0062437;LMFA01030060	C16536	313.238	5.8929	0	45.7	0.34634	5.885	5.672	5.995	5.228	5.599	3.77	3.682	3.856	3.618	5.248	5.531	4.448	5.474	5.451	5.484
metab_10431	9(S)-HpOTrE	-	C16321	309.207	5.8929	67.3	0	0.392557	6.571	6.645	6.586	6.231	6.377	5.152	5.032	5.337	5.094	6.061	6.589	4.943	6.308	6.29	6.318
metab_10432	Traumatin	LMFA01060093;HMDB0037326	C16309	211.133	5.8929	0	64.2	-2.38745	4.65	4.696	4.723	4.113	4.457	4.254	4.166	4.013	4.102	4.115	4.809	4.274	4.346	4.325	4.425
metab_10433	Taurohyocholate	LMST05040010;HMDB0011637	C15516	1029.58	5.8854	0	90.1	0.823465	5.993	4.744	5.737	6.279	4.84	4.86	5.794	6.521	5.865	5.913	4.93	5.354	5.023	5.01	5.116
metab_10434	Pregnanediol 3-O-glucuronide	HMDB0010318	C03033	495.297	5.8854	0	77.1	1.21928	4.119	4.524	4.122	3.984	4.908	5.739	5.545	5.598	4.499	4.036	5.166	5.236	5.484	5.347	5.493
metab_10435	DG(8:0/13:0/0:0)	HMDB0092907;PW_C062169	C00165	435.311	5.8854	0	93.6	5.19458	3.771	3.713	3.775	3.636	5.264	3.828	3.74	3.587	3.676	4.392	3.898	4.31	4.624	4.496	4.632
metab_10436	13,14-Dihydro PGF-1a	HMDB0005076	-	357.265	5.8854	0	66.1	0.531403	5.477	5.393	5.68	5.036	5.39	4.013	3.926	3.772	3.861	4.837	5.672	4.033	5.277	5.234	5.285
metab_10437	16-alpha-Hydroxyandrosterone	HMDB0013156	C14519	351.218	5.8854	0	81	0.486192	6.061	6.094	6.202	5.973	6.057	5.693	5.024	4.038	3.63	5.894	6.502	4.61	6.109	6.079	6.117
metab_10438	Gamma-Glutamylphenylalanine	HMDB0000594	-	293.114	3.5889	0	77.1	0.230111	6.003	5.544	6.068	5.316	5.338	6.199	6.005	5.876	5.725	5.354	5.882	6.116	5.969	5.954	5.973
metab_10440	Ricinoleic acid	HMDB0034297;LMFA02000184	C08365	343.249	5.8854	0	32.1	0.273969	4.804	4.807	4.825	4.148	4.577	4.273	4.185	4.032	4.121	4.134	4.867	4.293	4.355	4.343	4.534
metab_10441	Glycocholenate sulfate	HMDB0242178	-	564.227	5.8774	0	74	4.18027	4.428	3.948	4.01	3.871	5.087	5.915	5.237	4.4	3.911	3.924	4.799	5.397	5.347	5.331	5.419
metab_10442	11beta-Hydroxytestosterone	HMDB0060339;HMDB0012533	C18075	349.202	5.8774	0	89.1	0.455	5.631	5.765	5.817	5.424	5.613	5.147	3.726	3.572	3.661	5.563	6.229	3.833	5.71	5.635	5.717
metab_10449	Melitracen	HMDB0254426	-	872.591	5.8614	0	34.4	2.30927	5.713	5.964	5.659	4.429	6.45	6.541	6.162	5.463	5.681	5.856	6.214	6.417	6.475	6.409	6.483
metab_10450	Ponasteroside A	HMDB0034091	-	625.36	5.8614	0	39.8	1.08815	5.849	5.142	5.701	6.883	4.999	5.932	5.834	4.685	3.836	3.849	5.798	5.343	6.447	6.363	6.455
metab_10451	Cholic acid glucuronide	LMST05010044;HMDB0002577	-	583.313	5.8614	0	73.8	0.282772	4.28	4.009	4.071	4.76	4.105	5.861	5.478	3.884	3.973	4.384	6.036	6.564	5.955	5.764	5.962
metab_10453	MG(0:0/20:4(5Z,8Z,11Z,14Z)/0:0)	HMDB0004666;LMGL01010023	C13856	423.275	5.8614	0	63.4	0.433289	6.253	6.384	6.095	6.174	6.61	6.78	6.532	6.055	6.072	6.425	6.659	6.705	6.728	6.716	6.747
metab_10458	(5Z)-(15S)-11alpha-Hydroxy-9,15-dioxoprostanoate	HMDB0012481;HMDB0002776	C04671	373.202	5.8575	0	38.2	6.50211	4.031	5.005	4.726	4.242	4.943	3.893	3.806	3.652	3.742	4.343	5.605	3.913	4.937	4.8	4.941
metab_10466	9-F1-phytoprostane	HMDB0304641	-	327.218	5.8361	0	71.8	0.0172418	6.714	6.755	6.716	6.166	6.494	5.376	4.784	4.75	3.901	6.001	6.659	5.043	6.471	6.446	6.479
metab_10471	6-Ethylchenodeoxycholic acid	HMDB0247056	C15636	465.321	5.8221	0	74.7	-2.18302	3.686	4.381	2.9	2.867	4.989	4.916	5.291	3.359	3.332	5.306	4.47	4.713	5.032	4.985	5.012
metab_10473	Lovastatin	HMDB0248085;HMDB0014372;PW_C008769;MJDBOTE0001458	C07074	403.249	5.8221	0	65.3	0.929832	5.026	4.77	4.656	3.932	4.481	4.919	4.333	3.883	3.972	3.985	5.049	4.947	4.72	4.593	4.727
metab_10476	Arg-Thr-Lys-Arg	HMDB0304796	-	540.336	5.8166	0	44.7	-2.65539	5.577	5.62	5.505	2.621	5.76	6.317	5.805	2.825	2.937	6.095	6.284	6.271	6.219	6.178	6.226
metab_10483	5,6-Dihydroxyprostaglandin F1a	HMDB0012109	C06475	369.228	5.8038	0	62.3	0.382053	6.048	5.983	6.099	5.615	5.957	5.362	3.886	3.709	3.798	5.504	6.166	4.836	5.926	5.886	5.933
metab_10489	Zeranol	HMDB0041824;HMDB0032702	C14750;C14752	321.171	5.7943	0	71.8	0.229267	4.823	4.994	4.708	3.302	4.023	3.494	3.406	3.253	3.342	4.213	5.409	3.514	4.523	4.356	4.588
metab_10494	Algestone	LMST02030171;HMDB0248134	C06391	391.213	5.7868	0	38.2	0.730644	5.722	5.494	5.465	5.243	5.65	5.358	4.971	3.833	4.042	5.396	6.011	4.914	5.598	5.505	5.605
metab_10497	Scillipheosidin 3-[glucosyl-(1->2)-rhamnoside]	HMDB0036946	-	353.162	5.7789	0	36.5	5.01617	7.951	8.16	8.111	7.677	7.955	7.511	7.523	7.415	7.528	7.942	7.678	8.08	7.118	7.067	7.142
metab_10503	Isoline	HMDB0253654	-	440.196	5.7709	0	88.7	9.14664	5.531	4.883	5.412	5.327	4.585	5.228	5.183	4.364	4.655	5.115	5.915	5.808	5.391	5.285	5.398
metab_10511	2-Mercaptobenzothiazole	HMDB0030524	C14437	165.978	5.763	93.2	0	-4.91286	4.558	3.983	4.38	3.443	4.344	4.715	4.089	3.393	3.581	4.478	4.614	4.608	4.774	4.734	4.772
metab_10515	Cholylcitrulline	HMDB0242383	-	586.342	5.7575	0	72.4	-8.67955	4.577	4.726	5.104	4.088	5.087	5.165	4.109	3.955	4.302	4.057	5.421	5.309	5.571	5.533	5.562
metab_10526	Dalfopristin	HMDB0015566	C08033	344.157	5.7475	0	30.6	-2.14556	4.375	5.246	4.926	4.546	5.257	4.281	3.827	3.454	3.688	4.677	4.115	4.902	4.127	4.084	4.209
metab_10527	Decanedioic acid	HMDB0000792;LMFA01170006	C08277	201.113	5.7475	94.9	0	-2.9005	5.181	5.004	5.354	4.548	4.724	4.354	3.442	3.289	3.378	4.654	5.035	4.311	4.921	4.869	4.93
metab_10528	PA(8:0/i-14:0)	PW_C064072;HMDB0115687	C00416	489.301	5.7415	0	42.1	4.80747	4.943	4.583	4.264	4.614	5.175	5.417	5.374	4.076	4.165	4.383	5.231	5.265	5.405	5.334	5.413
metab_10546	Loliolide	HMDB0302428	-	241.108	5.7186	0	58.5	-1.17542	5.09	5.124	4.914	4.331	4.644	4.523	4.435	4.282	4.371	4.383	5.093	4.543	4.636	4.616	4.671
metab_10558	(2s)-7-Amino-2-{[(R)-Hydroxy{(1r)-2-Methyl-1-[(3-Phenylpropanoyl)amino]propyl}phosphoryl]methyl}heptanoic Acid	HMDB0249940	-	447.206	5.7021	0	30.2	7.0139	4.925	4.875	4.676	4.957	4.92	5.221	5.639	5.006	5.05	5.044	4.434	5.041	5.087	5.076	5.123
metab_10560	Traumatic acid	LMFA01170002;HMDB0000933	C16308	227.129	5.7021	0	59.9	-1.26635	5.03	5.146	5.021	4.436	4.748	3.542	3.454	3.301	3.39	4.59	5.195	3.562	4.642	4.584	4.646
metab_10567	Taurochenodeoxycholate-3-sulfate	LMST05020029;HMDB0002486	-	288.62	5.6947	0	88	-0.152275	8.199	8.228	8.002	8.045	8.203	8.329	8.209	8.126	8.136	8.123	8.285	8.207	8.327	8.343	8.317
metab_10569	Methylisopelletierine	HMDB0030326	C06184	200.129	5.6947	0	71.4	-3.75855	3.257	3.438	3.971	4.623	5.216	4.495	3.75	3.014	3.103	4.635	4.518	3.275	4.416	4.394	4.526
metab_10581	5'-O-Methylmelledonal	HMDB0035859	-	491.19	5.6742	0	64.2	-5.20199	4.626	3.91	4.008	3.834	4.005	5.033	5.016	3.784	3.873	4.782	4.423	4.903	4.483	4.447	4.521
metab_10589	Bialaphos	HMDB0249177	C06457	358.097	5.6663	0	55.8	7.831	5.696	5.496	5.546	5.712	5.43	5.947	5.951	5.023	5.369	5.547	5.933	6.043	5.824	5.793	5.833
metab_10592	(+)-Rotundifolone	HMDB0301852	C09896	211.097	5.6663	0	32.9	-2.95226	4.185	4.12	4.697	3.733	3.715	4.666	4.344	4.218	3.86	5.046	4.82	5.005	4.607	4.59	4.648
metab_10593	Revexepride	HMDB0257188	-	446.186	5.6593	0	65.4	6.88632	5.209	5.14	4.679	5.182	5.42	5.443	5.45	5.045	5.144	4.894	5.191	5.352	5.337	5.303	5.345
metab_10597	(S)-Nerolidol 3-O-[a-L-rhamnopyranosyl-(1->2)-b-D-glucopyranoside]	HMDB0040844	-	511.29	5.6553	0	69.6	-2.66196	3.25	4.121	3.364	3.115	3.724	4.755	4.461	5.651	3.575	3.167	4.242	4.135	4.751	4.673	4.803
metab_10604	4-Methoxybenzenepropanol 1-(2-sulfoglucoside)	HMDB0034757	-	389.091	5.6498	0	34.3	0.527424	5.735	5.675	5.763	3.909	4.893	4.893	5.269	4.676	4.105	4.246	5.72	5.939	5.677	5.641	5.685
metab_10605	Riboflavin	HMDB0247501;PW_C000165;HMDB0001520;HMDB0000244;MJDBOTE0000812	C00061;C00255	421.137	3.9226	97.8	0	0.687383	5.216	4.48	4.395	5.928	6.323	6.151	6.733	5.757	5.98	4.684	5.115	4.666	6.112	6.101	6.105
metab_10619	4-Hydroxycitrulline	HMDB0029384	-	427.18	5.6239	0	45.4	0.108158	3.579	2.957	3.019	3.571	4.03	5.089	5.464	5.382	5.363	4.598	4.42	4.188	5.069	5.084	5.004
metab_10624	Terbutaline	HMDB0015009	C07129	449.269	5.6164	0	34.4	7.85663	5.125	4.672	4.418	4.959	5.185	5.155	4.804	4.23	4.437	4.848	5.419	5.094	5.071	4.969	5.082
metab_10625	THIARABINE	HMDB0258974	-	240.043	5.6164	0	38.9	-7.14147	4.655	4.647	4.61	4.305	4.587	4.374	3.922	3.993	3.902	4.63	4.594	4.684	4.689	4.673	4.72
metab_10642	Caprylic acid	LMFA01010008;HMDB0303345;HMDB0000482;HMDB0304443;PW_C000366	C06423	189.113	5.5923	0	47.5	-4.722	4.868	4.65	5.326	4.541	4.545	4.209	4.121	3.968	4.057	4.251	4.694	4.229	4.347	4.279	4.355
metab_10643	N-[(3a,5b,7a)-3-hydroxy-24-oxo-7-(sulfooxy)cholan-24-yl]-Glycine	HMDB0002496	C01324	528.265	5.5888	0	69.6	1.91686	5.958	6.087	6.124	5.799	6.04	6.376	6.382	6.134	6.074	5.908	6.034	6.256	6.104	6.093	6.148
metab_10644	Benazepril	HMDB0014682;PW_C009037;MJDBOTE0001359	C06843	459.17	5.5888	0	59.4	0.90754	5.426	5.204	5.009	5.148	5.306	5.971	6.477	6.203	6.263	5.629	5.451	5.456	5.898	5.918	5.901
metab_10650	Mesobilirubinogen	HMDB0001898	C05790	591.319	5.5692	0	63.4	0.826392	3.781	3.723	3.785	5.799	4.879	3.838	3.75	3.597	3.686	5.981	4.708	5.111	4.818	4.748	4.824
metab_10651	N-Carbamoyl glucuronide lorcaserin	HMDB0061159	-	444.134	5.5692	0	78.2	-3.35362	3.298	3.239	3.301	3.163	3.334	5.15	5.372	4.948	5.233	3.215	3.425	3.374	4.645	4.601	4.616
metab_10658	Alpha-(Dimethylaminomethyl)-2-(3-ethyl-5-methyl-4-isoxazolyl)-1H-indole-3-methanol	HMDB0248184	-	348.149	5.562	0	40.5	0.471582	4.976	4.804	4.559	4.777	5.126	5.2	5.144	4.662	4.926	4.66	5.087	5.049	5.039	4.985	5.047
metab_10660	Exo,exo-1,8-Epoxy-p-menthane-2,6-diol	HMDB0041376	C17620	231.124	5.5545	0	35.4	-1.4921	5.464	5.433	5.609	5.002	4.918	3.423	2.7	3.772	2.898	4.503	5.081	3.816	4.864	4.852	4.884
metab_10674	Dihydroconiferyl alcohol	HMDB0303757	C10448	227.092	5.5338	0	55	-1.7293	4.672	4.815	4.742	4.277	4.436	2.724	2.637	2.484	2.573	4.4	4.915	2.744	4.322	4.306	4.347
metab_10681	4-[2-[2-[3-Acetamido-2,5-dihydroxy-6-(hydroxymethyl)oxan-4-yl]oxypropanoylamino]propanoylamino]-5-amino-5-oxopentanoic acid	HMDB0246932	-	513.178	5.5107	0	76.7	-7.16108	5.092	4.704	4.524	4.681	5.252	5.333	4.701	3.954	3.92	4.277	5.01	4.37	4.812	4.793	4.82
metab_10683	Meta-O-Dealkylated flecainide lactam	HMDB0060832	-	327.096	5.5038	0	65.9	0.211995	4.466	4.753	5.12	3.47	4.174	4.437	4.949	4.794	4.288	4.463	5.203	4.757	4.873	4.833	4.882
metab_10692	6-Hydroxy-4-methoxy-3-(3-methyl-2-butenyl)-2-(2-phenylethenyl)benzoic acid	HMDB0039439	C10264	359.125	5.4829	0	48.4	-4.05491	4.989	4.911	5.335	4.958	4.718	5.297	5.293	5.039	5.064	4.897	5.28	5.568	5.434	5.425	5.444
metab_10697	4-Hydroxyphenylpyruvic Acid	PW_C000558;HMDB0000707	C01179	179.034	5.4724	72.9	0	-4.2275	4.645	4.521	4.307	4.497	4.041	4.251	4.985	4.049	4.276	4.593	4.934	4.867	4.827	4.789	4.852
metab_10709	Trans-1,2-Dihydrobenzene-1,2-diol	HMDB0001164	C04221	283.119	5.4389	0	33.1	0.423032	4.877	4.918	5.035	4.921	4.607	5.478	5.495	4.59	4.922	5.194	5.313	5.356	5.217	5.199	5.225
metab_10715	Dihydrophaseic acid	LMPR0103050005;HMDB0038660	C15971	317.114	5.4229	0	48.6	-6.92538	5.012	5.169	5.157	5.203	5.337	5.321	5.569	5.137	5.086	4.904	5.436	5.391	5.307	5.289	5.315
metab_10720	3-Piperidinecarboxylic acid, 1-(4,4-bis(3-methyl-2-thienyl)-3-butenyl)-, (S)-	HMDB0244412	-	374.128	5.4092	0	84.9	6.77489	5.323	5.089	5.332	5.294	4.821	5.461	5.427	4.512	5.288	4.904	5.319	5.309	5.145	5.126	5.153
metab_10737	Metaxalone	HMDB0014798	C07934	266.103	5.3622	0	35.6	-0.492191	4.948	4.736	4.125	4.489	4.277	5.533	5.469	3.643	4.172	3.689	4.25	4.867	4.771	4.754	4.779
metab_10746	LysoPA(18:2(9Z,12Z)/0:0)	HMDB0007856	-	479.244	5.3434	0	39.3	5.04623	4.883	4.802	4.588	4.896	5.282	5.349	5.545	5.082	5.311	4.902	5.406	5.22	5.235	5.207	5.243
metab_10747	[3-(2-Aminopropyl)-6-methylidenecyclohexa-1,3-dien-1-yl]methanediol	HMDB0257571	-	435.253	5.3396	0	59.5	8.78615	5.171	4.996	4.799	5.077	5.447	5.521	5.679	5.282	5.505	5.096	5.57	5.399	5.438	5.422	5.446
metab_10756	4-Hydroxy-5-[3-(sulfooxy)phenyl]pentanoylcarnitine	HMDB0241796	-	414.123	5.3136	0	50.5	0.163529	3.355	3.211	3.46	5.197	3.55	5.652	5.751	4.999	5.093	4.954	3.397	4.507	4.883	4.84	4.872
metab_10757	Fosinopril	HMDB0014635;HMDB0252464;PW_C008996;MJDBOTE0001642	C07016	598.268	5.3097	0	50.8	-5.02921	4.88	5.725	2.042	5.314	5.711	5.132	5.379	4.826	4.17	4.999	5.243	5.08	5.167	5.133	5.175
metab_10763	Indolelactic acid	HMDB0000671	C02043	204.066	5.299	0	54	-2.81091	4.838	3.014	3.703	2.705	2.876	4.533	2.809	2.97	5.142	4.017	3.04	4.479	4.73	4.697	4.738
metab_10768	4-formyl Indole	-	-	144.044	5.2686	38.1	0	-6.93443	5.785	5.733	5.749	5.769	6.143	5.872	5.733	5.349	5.523	5.787	5.903	5.591	6.013	5.992	6.021
metab_10794	Citreoviridinol A1	HMDB0035369	-	465.174	5.1913	0	69	-7.08659	4.976	4.834	4.847	5.017	5.062	5.641	5.791	5	5.352	5.275	5.403	5.449	5.367	5.356	5.368
metab_10797	Tebufenpyrad	HMDB0258765	C11126	378.159	5.188	0	90	0.801861	5.186	5.09	4.644	4.932	5.274	5.257	5.363	4.917	5.196	4.69	5.062	5.029	5.215	5.194	5.213
metab_10805	Ethylmethylacetic acid	HMDB0002176	C18319	203.128	5.1696	0	36.4	-2.96332	5.031	4.672	4.114	4.826	4.671	2.757	2.669	3.67	2.605	4.06	2.828	3.248	4.303	4.292	4.325
metab_10842	(4S,8R)-8,9-Dihydroxy-p-menth-1(6)-en-2-one	HMDB0039052	-	229.108	5.059	0	74	-1.88394	5.205	5.18	5.431	4.866	4.727	4.208	3.927	3.671	3.14	4.659	5.056	3.992	4.802	4.791	4.815
metab_10865	Amprenavir	HMDB0014839;MJDBOTE0000874	C08086	526.195	5.0032	0	48.6	-9.23172	5.635	5.182	5.922	5.242	4.66	4.838	5.141	5.352	3.76	5.348	5.756	6.137	5.698	5.687	5.703
metab_10867	Cyclohexanecarboxamide	HMDB0250651	-	172.097	5.0032	0	55.3	-6.40627	4.853	4.836	5.224	4.417	4.624	4.519	4.222	4.078	4.29	4.102	4.384	4.457	4.649	4.641	4.66
metab_10874	N-Acetyl-D-tryptophan	HMDB0255052	C03137	245.093	4.9733	0	66.8	-0.829869	5.535	5.869	6.08	5.235	5.582	5.868	6.362	6.079	5.797	5.689	6.218	5.934	6.011	6.001	6.018
metab_10878	N-(1-Carboxy-3-carboxanilidopropyl)alanylproline	HMDB0257086	-	372.157	4.9655	0	65.1	0.450884	6.016	4.707	5.852	4.411	4.88	4.754	4.623	4.838	4.392	4.755	5.131	6.045	5.76	5.747	5.766
metab_10904	9-Hydroxynon-2-enal	HMDB0257844	-	201.113	4.892	0	46.3	-3.87741	5.682	5.942	5.661	5.304	5.707	4.855	4.868	4.811	4.854	5.389	5.997	4.709	5.479	5.47	5.488
metab_10909	Pseudoecgonine	HMDB0006348	C12449	184.097	4.8851	0	58.3	-4.04431	4.991	4.894	5.087	4.863	5.061	4.818	4.578	4.084	4.126	4.497	5.166	4.254	4.745	4.748	4.767
metab_10924	Indole-3-acetic-acid-O-glucuronide	HMDB0060001	-	332.081	4.8247	0	61.9	9.57188	4.9	4.718	4.558	4.919	4.772	5.39	5.292	4.163	4.572	4.645	4.879	4.985	5.013	5.006	5.024
metab_10925	P-Tolyl Sulfate	-	-	187.006	4.8213	65.1	0	-3.73185	4.464	3.548	3.174	2.045	2.215	2.235	2.564	2.627	2.084	5.342	4.232	2.255	4.344	4.337	4.352
metab_10934	N-Acetyl-D-phenylalanine	-	C05620	206.082	4.7943	91.9	0	-2.68668	5.6	5.512	6.192	5.694	6.157	6.037	5.789	5.809	5.696	5.633	5.739	5.589	5.843	5.832	5.851
metab_10948	Methionyl-Asparagine	HMDB0028968	-	788.272	4.744	0	80.7	-2.85281	5.718	5.665	5.695	5.393	5.502	5.297	5.268	5.396	5.688	5.653	5.871	5.953	5.772	5.757	5.78
metab_10955	Phe-Pro-Ile	HMDB0304808	-	374.209	4.7304	0	42.8	1.06593	4.81	4.819	4.97	4.997	4.823	5.255	5.484	4.92	4.968	5.076	5.014	5.064	5.224	5.211	5.229
metab_10977	Rac-5,6-Epoxy-retinoyl-beta-D-glucuronide	HMDB0060123	-	529.18	4.6742	0	43.5	-9.01766	5.136	4.981	5.524	5.224	4.99	5.851	5.507	5.303	5.816	5.413	5.534	5.603	5.459	5.448	5.462
metab_10994	5-Hydroxymebendazole	HMDB0246806	-	332.081	4.6319	0	70.3	0.780712	5.017	4.937	4.695	5.016	4.571	5.294	5.243	4.329	4.795	4.563	5.188	5.223	5.095	5.09	5.103
metab_11000	Acetyl-DL-Leucine	HMDB0011756	C02710	172.097	4.6001	79.9	0	-4.75383	4.983	4.988	5.162	5.403	5.795	5.445	5.357	4.984	5.02	5.318	5.474	5.036	5.301	5.29	5.308
metab_11015	Dipivefrin	HMDB0014592	C06963	372.178	4.5605	0	56.8	-4.57101	5.808	5.51	5.219	4.203	4.167	4.371	4.98	4.582	5.113	4.969	5.672	5.77	5.434	5.421	5.438
metab_11022	Doisynoestrol	HMDB0252206	C15453	595.31	4.5382	0	30.8	6.38668	2.952	3.255	2.96	4.355	5.206	6.283	6.172	2.768	2.857	3.148	3.41	3.074	5.537	5.522	5.546
metab_11031	Glutamylphenylalanine	HMDB0029156	-	275.104	4.5166	0	49.4	-0.0563392	5.847	5.064	5.556	4.744	5.06	5.331	5.168	5.201	4.811	4.772	5.596	5.698	5.44	5.429	5.459
metab_11079	N-Acetylleucine	HMDB0011756	C02710	172.097	4.3927	71	0	-4.71021	5.101	5.164	5.125	5.438	5.855	5.511	5.382	5.069	5.287	5.299	5.358	5.19	5.356	5.345	5.364
metab_11084	Norzolmitripan	HMDB0060966	-	294.102	4.3678	0	34.8	0.989864	5.499	5.696	5.606	5.523	5.484	5.095	5.302	4.795	4.889	4.944	5.274	5.129	5.325	5.318	5.337
metab_11111	Phenylpyruvic Acid	HMDB0304081;PW_C000131;HMDB0000205;MJDBOTE0000608	C00166	163.039	4.3034	56.1	0	-5.62165	4.79	4.945	4.701	4.799	4.623	5.433	5.279	4.73	4.736	4.445	4.854	4.83	4.961	4.95	4.962
metab_11126	Quinoline-3-carboxamide	HMDB0257045	-	217.061	4.2676	0	39.8	-2.73664	4.885	4.97	4.813	4.729	4.907	5.458	5.464	4.72	4.889	4.832	4.778	4.926	5.104	5.093	5.118
metab_11133	Corchorusoside B	HMDB0032821	-	703.332	4.2529	0	60.6	1.07905	3.456	4.232	3.46	3.321	3.493	3.513	3.511	4.204	4.548	3.47	6.03	5.553	5.067	5.056	5.084
metab_11137	Prolyl	HMDB0256800	-	197.129	4.2529	0	62.2	-3.28223	4.828	3.641	4.941	3.411	3.523	4.066	3.703	3.859	2.945	3.404	4.174	4.811	4.575	4.56	4.583
metab_11154	Fosteabine	HMDB0252470	C21596	596.306	4.1976	0	34.4	-4.46507	5.438	5.504	5.506	5.58	5.415	5.747	5.957	5.459	5.525	5.632	5.707	5.806	5.7	5.664	5.684
metab_11173	Isofebrifugine	HMDB0242253;HMDB0253633	C10698	336.112	4.1492	0	77.8	1.09672	4.653	4.492	4.41	5.036	4.6	5.086	5.323	4.309	4.76	4.489	5.126	5.209	5.034	5.025	5.044
metab_11196	N-(3-acetamidopropyl)pyrrolidin-2-one	HMDB0061384	-	229.119	4.1013	0	45.3	-2.07108	3.702	4.049	3.474	4.912	5.294	4.297	4.39	4.048	4.13	4.355	4.199	3.945	4.462	4.444	4.466
metab_11199	LF	HMDB0302841;HMDB0013243	-	277.156	4.0906	0	54	-0.369088	4.721	4.427	4.977	5.044	5.212	4.845	4.612	4.735	4.527	4.677	4.811	4.593	4.844	4.82	4.839
metab_11208	Phenylacetylglycine	HMDB0000821;MJDBOTE0000576	C05598	192.066	4.0739	69.3	0	-3.64442	4.939	4.305	4.652	4.914	4.961	5.005	4.348	4.165	4.949	4.542	4.664	5.191	4.915	4.903	4.92
metab_11216	3-Isopropylmalic acid	HMDB0012156	C04411	197.042	4.0565	0	71.2	-4.04833	4.506	4.271	3.995	4.927	4.504	4.882	4.751	4.296	4.322	4.11	4.655	4.248	4.693	4.682	4.695
metab_11226	Fasoracetam	HMDB0252174	C13311	241.119	4.0357	0	45.3	-1.42939	5.988	4.886	6.067	4.821	5.071	5.251	4.967	5.15	4.694	4.62	5.254	5.688	5.639	5.63	5.647
metab_11227	Norhygrine	HMDB0302903	-	172.097	4.0357	0	57.3	-6.54087	4.537	4.691	4.566	5.167	5.59	4.705	4.864	4.614	4.493	5.295	5.137	4.757	5.04	5.029	5.048
metab_11229	6-Hydroxymelatonin	PW_C002052;HMDB0004081	C05643	283.084	4.0282	0	58	-7.44082	4.259	3.778	4.183	4.401	4.71	4.404	4.993	4.137	4.668	2.336	3.427	3.041	4.606	4.598	4.615
metab_11246	Clomipramine	PW_C009649;HMDB0015372	C06918	335.128	3.9935	0	32.5	-4.58941	4.87	4.672	4.547	4.899	5.022	5.236	5.273	4.215	4.766	4.665	5.172	4.85	4.958	4.95	4.969
metab_11250	2-Pyrrolidinone	HMDB0002039	C11118	229.119	3.9798	0	30.4	-2.42815	3.4	3.912	3.27	4.783	5.158	4.24	4.137	4.171	3.962	3.811	3.666	3.631	4.281	4.281	4.301
metab_11258	Niraxostat	HMDB0255624	-	334.097	3.966	0	49.7	0.844038	4.033	3.588	3.001	4.016	3.763	4.329	4.806	2.667	4.569	3.06	4.21	4.085	4.577	4.574	4.597
metab_11263	Pimelic Acid	HMDB0000857;LMFA01170051	C02656	159.065	3.9472	78.7	0	-5.90114	5.209	5.108	5.595	5.107	4.917	4.793	4.603	4.552	4.429	4.991	5.522	5.021	5.086	5.079	5.098
metab_11302	Leucyl-leucine	HMDB0028933;HMDB0254039	C11332	243.171	3.864	0	51.9	-1.19121	4.811	4.651	5.091	4.953	4.956	5.139	5.019	4.855	4.812	4.951	4.98	4.868	4.974	4.966	4.982
metab_11305	(3S,7E,9S)-9-Hydroxy-4,7-megastigmadien-3-one 9-glucoside	HMDB0036822	-	407.146	3.8574	0	71.1	-4.6912	5.798	5.629	6.001	5.41	5.698	5.843	5.876	5.586	5.673	5.189	5.602	5.974	5.868	5.862	5.876
metab_11318	Etiracetam	HMDB0252105;HMDB0015333	C07841	215.103	3.826	0	78.9	-3.21135	4.162	4.106	4.035	4.488	5.176	5.004	4.557	4.227	4.324	3.627	3.889	3	4.404	4.399	4.418
metab_11324	L-Sorbose	HMDB0001266	C00247;C08356	201.04	3.8138	0	78.6	9.87251	4.46	4.696	4.708	4.362	4.512	4.222	4.556	4.403	4.472	4.482	4.777	4.659	4.746	4.744	4.763
metab_11340	Islatravir	HMDB0253596	-	292.086	3.7758	0	35.4	3.06683	4.986	4.916	4.837	5.193	4.982	5.219	5.422	4.584	4.965	4.789	5.075	5.088	5.134	5.123	5.138
metab_11352	12-Hydroxyjasmonic acid glucoside	HMDB0301837	C08558	433.173	3.7449	0	30.7	4.74745	2.611	2.721	2.615	4.923	5.568	3.889	4.138	3.926	3.866	3.922	3.96	4.827	4.53	4.519	4.531
metab_11368	2-Methyl-4-propyloxazole	HMDB0037853	-	170.081	3.7029	0	34.1	-6.6001	4.968	4.857	4.981	4.869	5.052	4.698	4.405	4.11	4.096	4.508	5.12	4.098	4.726	4.714	4.734
metab_11371	LysoPE(0:0/22:6(4Z,7Z,10Z,13Z,16Z,19Z))	HMDB0011496	-	524.273	3.6921	0	63.7	-9.93602	6.752	6.435	6.646	6.23	6.247	6.498	6.394	6.455	6.418	6.407	6.685	6.672	6.612	6.601	6.617
metab_11378	Leucylleucine	HMDB0028933;HMDB0254039	C11332	243.171	3.6852	0	52.7	-1.10575	4.972	4.803	5.209	5.322	5.445	5.162	5.018	5.064	4.875	5.252	5.266	5.055	5.182	5.171	5.176
metab_11386	Butabarbital	HMDB0014382	C07827	423.225	3.6677	34.9	0	0.603012	6.281	5.933	6.32	5.747	5.775	6.121	5.984	6.05	5.991	6.062	6.319	6.203	6.152	6.141	6.154
metab_11387	Ganolucidic acid E	HMDB0037607	-	465.305	7.1322	0	33.3	7.4672	5.798	5.952	6.117	5.967	5.618	6.033	6.095	5.741	5.654	6.562	6.936	6.493	5.879	5.99	5.881
metab_11396	Kynurenic Acid	PW_C000566;HMDB0000715;MJDBOTE0000367	C01717	188.035	3.6479	99.4	0	-3.78044	5.892	5.839	5.739	6.036	6.021	6.178	6.297	5.795	5.938	5.853	6.037	5.991	6.057	6.048	6.065
metab_11403	N-Acetyl desmethyl frovatriptan	HMDB0061158	-	310.097	3.6405	0	59.7	1.19619	3.713	2.494	2.4	2.436	2.901	2.453	2.425	2.213	2.302	2.314	5.554	4.171	4.475	4.458	4.472
metab_11410	6-Hydroxy-5-methoxyindole glucuronide	HMDB0010362	-	320.081	3.6273	0	42.7	9.77882	4.383	4.103	4.31	4.603	4.376	4.904	5.19	4.334	5.131	4.082	4.617	4.461	4.875	4.867	4.886
metab_11436	Hydroxydehydro Nifedipine Carboxylate	HMDB0246184	-	345.076	3.5752	0	59.7	9.68122	4.406	4.39	4.778	4.353	4.061	4.725	4.784	4.68	4.631	4.673	5.108	5.269	4.944	4.928	4.952
metab_11484	Threonylglutamic acid	HMDB0029060	-	293.1	3.4902	0	39.2	5.68201	4.171	4.241	4.002	4.367	4.319	4.416	4.401	3.948	4.322	4.113	4.492	4.365	4.615	4.606	4.623
metab_11496	Tyrosyl-Leucine	HMDB0029109	-	293.151	3.4733	0	43.2	0.0793211	5.142	5.366	5.502	5.362	5.181	5.461	5.514	5.34	5.26	5.259	5.38	5.389	5.474	5.457	5.476
metab_11523	Paramethadione	HMDB0014755	C07411	138.055	3.4305	0	47.8	-6.75957	5.477	5.572	5.629	5.525	5.808	5.41	5.257	5.19	5.158	5.452	5.524	5.315	5.468	5.458	5.477
metab_11527	3,4-Diaminopyridine	HMDB0246022	-	154.061	3.4235	0	50.3	-8.67519	4.926	4.825	5.229	4.428	4.75	3.694	3.246	3.746	3.495	4.329	4.513	3.271	4.503	4.496	4.515
metab_11535	Bemcentinib	HMDB0244307	-	551.284	3.4049	0	66.4	-9.25052	5.592	5.553	5.65	5.407	5.894	5.557	5.34	5.744	5.57	5.844	6.268	6.326	6	5.998	6.017
metab_11536	Leucyl-Isoleucine	HMDB0028932	-	243.171	3.4015	0	56.9	-1.19295	4.428	4.381	4.757	4.991	5.192	4.72	4.346	4.602	4.607	5.122	5.106	4.757	4.84	4.838	4.857
metab_11562	[(2S)-1-(4-Amino-2-oxopyrimidin-1-yl)-3-hydroxypropan-2-yl]oxymethyl-phosphonooxyphosphinic acid	HMDB0250239	-	358.024	0.5635	0	45.8	9.59365	5.642	5.419	5.793	4.92	5.313	5.54	5.119	5.519	5.493	5.564	5.639	5.617	5.697	5.687	5.714
metab_11563	Glycylproline	HMDB0000721	-	403.183	0.6966	32.9	0	0.0909088	5.404	5.035	5.328	4.765	4.985	4.74	4.542	5.042	5.004	5.165	5.462	5.41	5.301	5.29	5.303
metab_11570	Epsilon-caprolactam	HMDB0062769	C06593	158.081	3.3464	0	65.7	-7.97664	6.121	5.956	6.139	5.807	6.142	5.946	5.988	6.053	6.133	5.782	5.899	5.791	6.013	6.006	6.024
metab_11577	Indoxyl Sulfate	HMDB0000682	-	212.002	3.3363	88.3	0	-2.37645	4.942	4.425	4.953	0.325	0.4238	0.4364	0.3828	0.2997	0.3464	0.3534	4.32	4.564	4.571	4.561	4.582
metab_11588	N-Acetyl-L-Tyrosine	HMDB0000866;HMDB0244966;MJDBOTE0000672	C01657	222.077	3.3182	98.9	0	-1.90763	5.4	5.29	5.906	5.444	5.785	5.649	5.54	5.47	5.433	5.464	5.372	5.318	5.541	5.532	5.549
metab_11590	Imazethapyr	HMDB0253406	C18865	324.112	3.3147	0	53.9	0.470202	5.159	5.054	5.254	4.851	4.846	4.84	5.084	4.873	4.862	4.218	4.681	4.536	4.993	4.982	5.003
metab_11603	N-Acetyl-L-methionine	HMDB0011745	C02712	190.054	3.297	0	72.1	-3.57794	6.517	6.458	6.802	6.392	6.635	7.023	6.868	6.852	6.894	6.698	6.85	6.963	6.8	6.792	6.808
metab_11617	Methylphenobarbital	HMDB0014987	C07829	291.099	3.2719	0	36.4	0.313371	6.209	5.779	5.724	5.791	6.139	5.862	5.805	5.738	5.419	5.347	5.845	6.012	5.924	5.916	5.934
metab_11618	Valechlorin	HMDB0041045	-	228.08	5.5968	0	37.5	9.55177	6.019	5.884	5.727	6.02	6.207	6.209	6.378	5.784	5.956	5.863	6.189	6.158	6.086	6.074	6.09
metab_11619	Trans-cinnamoyl-beta-D-glucoside	HMDB0304505	C04164	345.076	3.2685	0	39.7	4.97254	4.275	4.239	4.692	4.042	3.117	4.388	4.615	4.494	4.584	4.867	5.344	5.503	5.197	5.185	5.203
metab_11639	4-Hydroxyphenylacetic acid sulfate	HMDB0304906	-	230.996	3.2432	0	58.6	-1.54311	5.026	5.411	3.872	5.904	5.734	5.587	5.788	4.959	5.277	5.425	5.003	4.216	5.384	5.373	5.396
metab_11640	Gamma-Glutamylasparagine	HMDB0029144	-	260.089	0.7072	0	66.2	0.286085	4.993	4.408	5.064	4.096	4.407	4.61	4.38	4.521	4.196	4.635	4.946	5.064	4.917	4.92	4.925
metab_11658	4-methylthiobutyldesulfoglucosinolate	HMDB0304187	-	362.072	3.2168	0	43.1	1.79644	5.088	5.145	5.014	5.119	5.123	4.916	5.169	5.012	5.179	5.008	4.847	4.973	5.261	5.242	5.261
metab_11660	Isopilocarpinic acid	HMDB0253672	-	247.109	3.2168	0	61.2	9.51656	4.932	5.465	4.28	5.15	5.702	5.363	5.288	4.933	5.093	5.72	5.535	5.05	5.38	5.372	5.391
metab_11661	Enkephalinamide-leu	HMDB0243765	-	535.263	3.2132	0	32.7	-8.66052	0.0479	3.08	0.0483	5.317	5.39	0.0542	3.016	3.97	3.945	5.689	4.201	4.267	4.801	4.79	4.806
metab_11663	Isorhamnetin 3-rutinoside-7-glucoside	LMPK12112355;HMDB0304580	-	357.08	3.2132	0	70.7	-8.53126	5.142	5.253	4.911	5.196	5.242	5.091	5.232	5.103	5.285	5.105	5.021	4.953	5.224	5.222	5.232
metab_11672	1-Ethyl-2-pyrrolidinone	HMDB0243878	-	158.081	3.2031	0	46.4	-8.11226	5.38	5.408	5.323	5.594	5.993	5.451	5.391	5.171	5.285	5.64	5.545	5.393	5.57	5.563	5.578
metab_11688	Brevifolincarboxylic acid	HMDB0303676	-	337.02	3.1882	0	61.7	0.188195	3.05	2.992	3.054	2.915	4.176	3.107	4.116	3.618	5.042	2.968	3.178	4.207	4.223	4.326	4.346
metab_11690	N-(2-Hydroxyethyl)nicotinamide	HMDB0254988	-	211.072	3.1882	0	68.1	-2.90646	4.352	2.642	4.961	2.566	2.737	2.883	2.669	2.517	2.605	2.618	2.828	4.304	4.629	4.623	4.638
metab_11695	Phenytoin quinone	PW_C040703;HMDB0060868	-	327.063	3.1829	0	65.4	3.46817	4.877	0.2213	5.469	0.1319	2.726	3.156	0.1616	2.805	3.016	3.365	4.105	4.844	5.201	5.19	5.209
metab_11699	PS(LTE4/18:2(9Z,12Z))	HMDB0281665	-	979.449	3.1797	0	85.4	-3.35096	3.491	3.432	4.903	3.356	4.253	3.926	3.46	5.366	5.308	5.068	5.993	6.262	5.399	5.401	5.42
metab_11703	Cynaratriol	HMDB0034983	-	319.097	3.1797	0	51.1	5.28822	5.352	5.192	6.053	4.853	4.895	5.449	5.442	5.874	5.489	5.239	6.311	6.808	6.053	6.043	6.06
metab_11708	Isocoumarin	HMDB0253625;HMDB0038510	C02381	181.005	3.1797	0	45.5	-5.02338	5.127	5.104	5.065	4.934	5.155	5.15	5.042	4.911	5.007	5.091	5.198	5.053	5.19	5.178	5.193
metab_11711	Geranyl acetoacetate	LMFA07010896;HMDB0038256	-	275.107	3.1761	0	40.9	5.87939	2.562	2.313	4.011	2.695	1.332	3.322	3.165	3.776	3.185	1.219	4.449	4.86	3.997	3.986	3.999
metab_11718	2'',6''-O-Diacetyloninin	HMDB0302015	-	415.184	3.1654	0	48.6	-2.80135	5.522	5.404	5.512	5.262	4.917	5.187	5.519	5.417	5.421	5.292	5.651	5.619	5.611	5.6	5.62
metab_11738	L-Aspartyl-L-Phenylalanine	HMDB0000706	-	279.099	3.1436	93.9	0	-0.583667	4.294	4.104	4.276	4.243	4.213	4.699	4.594	4.447	4.346	3.843	4.487	5.126	4.746	4.743	4.762
metab_11766	Clomoxir	HMDB0250351	-	305.037	3.1228	0	67.6	5.88862	4.114	4.572	3.85	4.227	3.055	4.873	5.089	4.202	4.684	4.606	4.498	4.649	4.613	4.607	4.621
metab_11769	3-[1-(3-Aminopropyl)-1H-indol-3-YL]-4-(1-methyl-1H-indol-3-YL)-1H-pyrrole-2,5-dione	HMDB0257261	-	433.14	3.1194	0	46.6	-9.33021	2.808	2.75	2.812	2.673	2.845	2.865	2.777	2.624	2.713	3.515	4.532	5.336	4.273	4.262	4.255
metab_11783	Gln Asp Leu Glu	-	-	502.216	3.1129	64.2	0	1.24584	5.94	6.175	5.262	5.153	5.311	5.365	5.89	5.562	5.904	5.643	6.196	6.41	6.073	6.053	6.072
metab_11790	Leukotriene E4	HMDB0247369;LMFA03020075;HMDB0002200;PW_C001485;LMFA03020002	C05952	484.242	3.1043	0	59	9.36723	4.52	4.224	5.163	4.099	4.961	5.06	4.719	5.358	4.929	4.581	5.138	5.298	4.966	4.959	4.974
metab_11818	Abeado	HMDB0247746	-	330.167	3.0886	0	72.6	-3.82574	4.606	4.62	4.479	4.82	4.906	4.954	4.802	4.614	4.527	4.974	5.098	5.25	5.007	4.995	5.01
metab_11824	Pyriminobac-methyl	HMDB0040546	C18486	406.126	3.0782	0	37.7	1.01713	4.45	4.193	4.637	3.588	2.574	4.103	4.488	4.074	3.645	4.166	5.103	5.821	5.127	5.117	5.119
metab_11839	Geldanamycin	HMDB0252665	C11222	605.27	3.0649	0	81.5	-3.31911	5.596	5.555	5.564	5.464	5.678	5.708	5.626	5.524	5.508	5.369	5.508	5.59	5.717	5.677	5.695
metab_11866	Adenine	HMDB0000034;PW_C000024;MJDBOTE0000759	C00147	134.046	3.0482	93.8	0	-8.17573	4.672	4.599	4.637	3.971	4.303	3.994	4.111	3.967	3.587	4.058	4.537	4.256	4.374	4.361	4.371
metab_11878	Uridine, 2'-deoxy-2'-fluoro-2'-methyl-, (2'R)-	HMDB0247529	-	305.081	3.0341	0	61.3	8.61968	3.685	3.618	4.922	2.198	2.369	4.186	4.404	4.922	4.483	3.791	4.61	5.52	4.914	4.891	4.921
metab_11880	Miglitol	HMDB0014634;MJDBOTE0000907	C07708	188.092	3.0341	0	61.1	-3.42871	4.075	4.103	3.664	4.687	4.938	4.861	4.664	4.069	4.865	4.633	4.42	4.233	4.582	4.564	4.585
metab_11883	Virginiamycin m1	HMDB0259836	C11299	506.226	3.0269	0	79.3	-6.79327	3.762	4.179	3.745	2.524	2.695	3.436	4.146	3.919	3.95	4.905	5.147	5.465	5.133	5.106	5.125
metab_11900	Leucylproline	HMDB0011175	-	227.14	3.0164	0	39.5	-1.64535	5.824	5.407	6.198	5.759	6.126	6.136	5.966	5.999	6.074	6	5.959	5.811	5.963	5.948	5.968
metab_11924	Acrylic acid	PW_C012827;HMDB0031647;LMFA01030193	C00511;C19501	203.055	0.7037	0	43.5	-4.14476	7.246	7.264	7.438	7.05	6.868	7.48	7.518	7.246	7.292	7.352	7.375	7.582	7.53	7.52	7.538
metab_11970	(2S)-3-Hydroxy-1-[(2S)-pyrrolidine-2-carbonyl]pyrrolidine-2-carboxylic acid	HMDB0257791	-	273.109	2.9498	0	49.2	0.0682292	5.686	5.143	5.796	4.686	4.091	5.038	5.311	5.776	5.681	4.604	5.318	5.438	5.49	5.478	5.498
metab_11975	Pentopril	HMDB0256290	-	354.131	2.9463	0	57.9	-4.24366	5.411	4.217	5.478	4.238	3.505	4.349	4.169	4.65	3.713	4.387	5.063	5.42	5.137	5.126	5.147
metab_11984	Satratoxin G	HMDB0257507	-	543.225	2.9394	0	31.6	2.08076	3.843	4.054	4.476	2.955	4.526	4.387	4.315	5.356	5.062	4.814	5.425	5.756	5.061	5.047	5.067
metab_11990	Leu-Gly-Gly	-	-	244.13	0.6966	33.5	0	-1.07757	5.02	4.915	5.347	4.357	4.874	4.632	4.197	4.873	4.48	5.204	5.379	5.095	5.114	5.111	5.122
metab_11996	N-[2-(Diacetylamino)-3-(4-isothiocyanatophenyl)propyl]-N-[2-(diacetylamino)propyl]acetamide	HMDB0244607	-	455.179	2.9253	0	41.4	5.94235	4.932	4.999	5.063	4.847	4.704	3.385	4.69	4.853	5.231	4.477	5.735	5.453	5.175	5.164	5.186
metab_12006	PA(LTE4/8:0)	HMDB0266622	-	756.3	2.9179	0	61.2	6.57552	5.318	4.805	5.245	4.386	4.695	5.476	5.258	5.362	5.211	4.64	5.185	5.283	5.39	5.37	5.398
metab_12034	PE(22:6(4Z,7Z,11E,13Z,15E,19Z)-2OH(10S,17)/DiMe(9,3))	HMDB0285047	-	878.475	2.8876	0	37.3	-8.93507	1.99	1.932	1.994	1.857	2.026	2.046	1.959	1.808	3.566	5.018	5.144	5.836	4.759	4.748	4.788
metab_12035	Sucrose	PW_C000177;HMDB0000258	C00089	387.114	0.6886	74.8	0	-2.36801	3.514	4.255	3.846	4.597	4.673	4.578	4.181	4.223	4.777	4.65	4.13	3.591	4.587	4.575	4.527
metab_12037	Stavudine	HMDB0014787;PW_C009132	C07312	507.177	2.8876	0	67	8.14854	4.81	4.848	3.916	5.079	5.182	5.755	5.229	4.744	4.734	5.204	4.328	5.126	5.179	5.193	5.212
metab_12048	Trh-gly-lys	HMDB0259130	-	593.268	2.8766	0	39.7	-1.01497	4.489	4.824	4.49	5.462	6.077	4.985	4.802	4.958	5.179	5.739	5.448	5.758	5.626	5.621	5.635
metab_12057	Allantoin	HMDB0000462;MJDBOTE0001088	C01551	157.036	0.6557	74.8	0	-5.82709	5.521	5.263	5.27	4.327	4.987	4.682	4.673	4.407	3.776	4.924	4.938	4.895	5.095	5.094	5.103
metab_12086	Mesulergine	HMDB0254486	-	769.35	2.8344	0	70	-4.68193	4.162	3.438	4.457	2.017	3.86	1.3	2.421	4.622	4.601	4.274	5.088	5.768	5.101	5.094	5.109
metab_12094	9-(trans-4-Hydroxy-2-buten-1-yl)adenine	HMDB0250028	-	614.279	2.8311	0	73.9	-3.67667	4.345	3.686	5.075	4.529	5.035	5.082	4.829	5.509	5.262	4.823	5.736	5.611	5.257	5.25	5.266
metab_12095	Lobucavir	HMDB0254142	-	286.091	2.8311	0	65.5	-5.09696	4.236	4.311	4.214	4.684	4.799	5.095	5.246	4.295	4.544	4.73	4.098	4.442	4.679	4.681	4.7
metab_12102	Aminohippuric acid	HMDB0001867	D06890	193.061	2.8279	77.3	0	-3.53238	4.795	4.821	4.814	4.596	4.767	5.144	5.142	4.803	4.91	4.786	5.014	4.958	5.021	5.015	5.034
metab_12118	N6-Methyl-2'-deoxyadenosine	HMDB0255300	C03795	529.227	2.8138	0	43.4	-1.49301	4.713	4.909	5.198	4.13	4.505	4.662	4.817	5.156	4.452	4.602	5.709	5.967	5.318	5.321	5.341
metab_12123	Glutamylleucine	HMDB0028823	-	259.13	2.8099	0	69.1	-0.579772	4.46	4.244	4.695	4.69	4.504	4.923	4.816	4.751	4.569	4.809	5.181	5.247	4.91	4.904	4.923
metab_12131	Dhesn	HMDB0251109	-	586.249	2.8001	0	50.6	8.61924	4.09	4.354	4.911	3.391	3.638	3.428	4.59	4.998	3.337	4.514	5.762	5.603	5.101	5.104	5.109
metab_12153	4-Hydroxy-benzenepropanedioate	HMDB0059809	-	241.035	2.7755	0	63.3	-1.71381	4.249	4.791	4.742	4.184	4.773	3.739	4.023	3.735	3.875	4.728	5.507	3.916	4.691	4.683	4.709
metab_12169	Phenylacetylglutamine	HMDB0062645;HMDB0006344;PW_C002728;MJDBOTE0000584	C05597;C04148	309.109	2.7517	0	74.8	0.264097	5.658	5.252	5.718	5.121	4.854	5.71	5.577	5.452	5.32	5.009	5.485	5.64	5.602	5.591	5.618
metab_12177	Ergosine	HMDB0251913	C09167	582.253	2.745	0	41.6	7.31574	4.562	4.947	5.019	4.015	4.799	5.296	5.035	5.86	5.361	4.866	5.739	5.857	5.383	5.371	5.396
metab_12186	Glycyl-leucine	HMDB0000759;MJDBOTE0000578	C02155	187.108	2.7377	95.4	0	-3.69192	5.502	5.362	5.542	5.631	5.849	5.901	5.687	5.844	5.749	5.49	5.797	5.943	5.847	5.844	5.871
metab_12189	D-Lactaldehyde	HMDB0006458;PW_C002750	C00937	193.071	1.1397	0	35.6	-4.65306	3.78	3.624	3.773	3.627	3.665	4.007	3.606	3.684	3.577	3.511	3.788	3.876	4.32	4.304	4.323
metab_12201	3-Hydroxyindolin-2-one-sulfate	HMDB0304928	-	227.997	2.7172	0	82.6	-1.73264	5.261	5.106	4.638	3.502	3.635	4.274	4.943	3.928	4.01	2.736	4.7	4.973	4.709	4.698	4.729
metab_12203	Isoleucylproline	HMDB0011174	-	227.14	2.7138	0	62.1	-1.77245	4.721	4.536	4.793	4.757	4.897	4.948	4.636	4.886	4.554	3.98	4.15	4.339	4.726	4.715	4.743
metab_12206	(1,10,11,12,14,23-Hexahydroxy-6,10,19-trimethyl-24-oxa-4-azaheptacyclo[12.12.0.02,11.04,9.015,25.018,23.019,25]hexacosan-22-yl) 3,4-dimethoxybenzoate	HMDB0242290	-	694.317	2.7068	0	32.7	-6.47671	4.305	4.295	4.886	5.051	5.768	4.518	4.431	5.01	4.856	5.691	5.279	5.821	5.483	5.472	5.496
metab_12208	Ala-Leu	HMDB0028691;HMDB0251509	-	201.124	2.7068	85.4	0	-3.14146	4.698	4.631	4.872	5.037	5.05	5.103	5.067	4.85	4.823	5.052	5.107	4.967	5.009	4.998	5.026
metab_12217	Aspartyl-Isoleucine	HMDB0028756	-	245.114	2.6933	0	75.7	-1.13444	4.576	4.348	4.874	4.38	4.473	4.919	4.672	4.786	4.427	4.272	4.744	5.221	4.98	4.969	4.998
metab_12225	Valylhydroxyproline	HMDB0029128	-	275.125	2.6832	0	61.5	-0.0621879	3.872	3.776	4.111	4.16	4.4	5.176	5.22	4.34	4.453	3.817	3.841	4.435	4.485	4.473	4.507
metab_12228	Dslet	HMDB0251628	C20165	667.307	2.6765	0	77	-4.49018	5.284	4.659	5.453	3.67	5.462	5.126	4.686	5.546	5.497	5.15	5.794	5.797	5.48	5.473	5.493
metab_12229	Galactosylglycerol	HMDB0304157;PW_C002928;HMDB0006790	C05401	235.082	2.6765	0	44.9	-1.39876	2.965	3.966	2.313	5.901	5.138	5.268	5.123	5.079	5	4.191	4.403	4.207	5.082	5.071	5.095
metab_12232	Valyltyrosine	HMDB0029139	-	279.135	2.673	0	68.4	-0.387626	5.037	5.063	5.187	5.197	5.346	5.608	5.322	5.369	5.45	4.961	4.883	4.76	5.239	5.231	5.251
metab_12239	Porphobilinogen	PW_C000166;HMDB0000245	C00931	225.088	2.6592	0	75.6	-1.70626	6.029	5.665	5.895	5.828	5.872	6.062	6.014	5.767	5.747	5.8	5.825	5.942	5.974	5.974	5.994
metab_12245	Cytosine deoxyribonucleoside	HMDB0250725;HMDB0000014	C00881	453.173	1.2006	0	80.8	-2.41552	5.249	5.264	5.481	5.538	5.695	5.139	5.031	5.144	5.467	4.836	5	5.18	5.48	5.47	5.488
metab_12260	5-Hydroxy-L-Tryptophan	PW_C000358;HMDB0000472;MJDBOTE0000438	C00643	219.077	2.6323	80.7	0	-2.22365	5.279	5.036	5.088	4.769	5.357	4.978	4.217	4.771	5.003	4.906	5.315	4.999	5.19	5.19	5.209
metab_12263	Gamma-Glutamylisoleucine	HMDB0011170	-	259.13	2.6301	0	63.2	-0.664392	4.594	4.487	4.803	4.696	4.719	4.974	4.7	4.876	4.673	4.913	5.229	5.272	5.044	5.038	5.052
metab_12271	9-(Tetrahydrofuran-2-yl)-9h-purin-6-amine	HMDB0244787	-	614.28	2.6176	0	77.6	-3.41453	5.46	4.966	5.371	5.513	5.618	5.78	5.8	5.707	5.69	5.279	5.749	5.861	5.697	5.699	5.705
metab_12281	(2-Ethylcrotonoyl)urea	HMDB0242468	-	357.178	2.6033	0	30.9	0.33269	5.754	5.605	5.826	5.937	6.268	6.158	6.054	6.266	6.195	5.804	6.121	6.35	6.128	6.122	6.141
metab_12308	Acuminoside	HMDB0029347	-	429.211	2.5585	0	76.6	-5.0677	4.789	4.637	4.732	4.375	4.642	4.902	4.414	4.979	4.696	4.696	4.956	4.81	4.821	4.81	4.853
metab_12326	Amphibine H	HMDB0029333	-	642.274	2.5408	0	75.8	7.57542	2.768	2.368	4.072	3.919	4.798	2.483	2.396	4.819	4.047	4.525	5.282	5.688	4.976	4.978	4.997
metab_12345	N-Acetylalliin	HMDB0242184	-	264.055	2.5304	0	37.5	-0.358408	5.475	5.342	5.121	5.821	5.527	5.909	5.764	5.015	5.5	5.013	5.401	5.353	5.538	5.533	5.552
metab_12350	Gaboxadol	HMDB0252570	C13693	339.131	2.5239	0	52.5	-0.0292838	5.39	3.379	5.015	3.494	2.498	3.888	2.43	3.705	2.366	3.876	4.056	5.011	4.736	4.724	4.74
metab_12363	7,4'-Dihydroxy-8-methylflavan	HMDB0247289;LMPK12020230	C09650	277.086	2.5131	0	51.1	5.89801	5.463	5.009	5.64	4.926	4.871	5.861	5.619	5.6	5.455	4.952	5.3	5.502	5.501	5.49	5.507
metab_12397	D-Galactose	HMDB0000143;HMDB0250761;HMDB0003449;PW_C000093;MJDBOTE0001042	C00962;C00984;C00738;C00124	225.061	0.6126	50.1	0	-2.56042	5.313	5.492	5.053	5.357	5.565	5.409	5.257	5.211	5.517	5.564	5.365	5.003	5.475	5.465	5.483
metab_12427	3'-Deoxyinosine	HMDB0246093	-	251.078	2.4846	0	69.5	-0.837648	4.338	4.452	4.313	3.794	3.941	3.908	4.016	4.164	4.283	4.667	4.603	4.413	4.755	4.744	4.761
metab_12475	(2R,3R,4S,5R)-2-(5,6-Dichlorobenzimidazol-1-yl)-5-(hydroxymethyl)oxolane-3,4-diol	HMDB0242505	-	338.991	0.5927	0	57.6	-2.29692	4.968	5.445	4.728	5.35	5.627	5.405	5.424	5.095	5.295	5.252	5.328	4.869	5.297	5.29	5.31
metab_12507	2-(N-Morpholino)-ethanesulfonic acid	HMDB0246678	-	194.049	2.1297	0	40.7	-3.25662	5.263	5.256	4.761	5.452	5.71	5.075	5.124	4.787	4.886	5.567	5.097	5.109	5.299	5.29	5.307
metab_12511	Deoxyinosine	PW_C000050;HMDB0000071;MJDBOTE0001081	C05512	251.078	2.1197	79.7	0	-0.867263	5.569	5.678	5.602	5.072	5.105	5.191	5.325	5.466	5.582	5.906	5.958	5.815	6.03	6.018	6.035
metab_12523	Deoxyguanosine	HMDB0000085;PW_C000058;MJDBOTE0000696	C00330	266.089	2.0914	61.2	0	-0.251458	5.176	5.19	5.261	4.592	4.763	4.884	4.935	5.129	5.263	5.221	5.329	5.162	5.487	5.475	5.493
metab_12569	Orinapterin	HMDB0000633;HMDB0000468;HMDB0000817	C06313	282.084	2.0567	0	38.5	-0.0462187	5.625	5.786	5.726	5.804	5.673	5.979	5.9	5.842	5.943	5.648	5.842	5.802	6.073	6.062	6.076
metab_12579	Dmg-mino	HMDB0251539;LMPK07000009	C12011	556.238	2.0516	0	83.8	-5.56435	4.837	4.655	5.068	4.305	4.945	5.019	4.86	5.35	4.994	4.969	5.463	5.633	5.238	5.227	5.237
metab_12580	Morellin	HMDB0030794	C10085	525.232	2.0516	0	48.2	6.78157	5.286	5.242	5.65	4.671	5.414	5.677	5.389	5.59	5.489	5.368	5.815	5.879	5.672	5.66	5.66
metab_12585	Tyrosyl-Glutamate	HMDB0029104	-	345.087	2.0516	0	34.6	3.45145	2.547	2.489	2.551	2.708	2.584	2.604	2.516	2.364	2.804	2.465	2.674	3.347	2.867	2.674	2.869
metab_12587	Pro-Ile	HMDB0304810	-	273.146	2.0516	0	36.8	0.0152778	6.468	6.627	5.927	6.233	6.243	6.363	6.266	6.113	6.34	6.526	6.556	6.299	6.452	6.441	6.459
metab_12588	Endalin	HMDB0041887	-	266.034	2.0516	0	47.7	-4.02675	4.522	5.205	4.669	4.725	5.114	4.251	4.658	4.417	4.712	4.625	5.584	4.629	4.948	4.941	4.96
metab_12593	4-Pyridoxic Acid	HMDB0000017;PW_C000011	C00847	182.045	2.0516	98.5	0	-3.86666	5.573	5.517	5.47	5.36	5.493	5.52	5.436	5.273	5.342	5.273	5.41	5.493	5.52	5.514	5.528
metab_12594	3-(1H-Pyrrol-2-yl)propanoic Acid	HMDB0245768	-	138.055	2.0516	0	32.5	-7.66605	4.604	4.576	4.544	4.427	4.567	4.555	4.468	4.335	4.393	4.376	4.488	4.514	4.573	4.562	4.576
metab_12617	Ureidopropionic acid	PW_C000018;HMDB0000026	C02642	131.045	0.5889	0	47.1	-8.39175	5.859	5.006	5.972	4.924	5.199	5.724	5.146	5.358	5.435	4.995	5.33	5.607	5.726	5.719	5.739
metab_12632	O-Succinyl-L-homoserine	HMDB0255868	C01118	200.056	2.0317	0	69.8	-2.85803	4.282	4.149	4.657	4.553	4.28	4.602	4.289	4.041	3.831	4.688	5.31	4.411	4.53	4.529	4.538
metab_12646	N-Biotinyl-4-aminobenzoic acid	HMDB0248835	-	384.099	2.024	0	33.5	-4.03669	5.234	5.014	5.134	4.457	4.446	4.227	4.785	3.106	3.46	3.689	5.078	5.173	5.072	5.061	5.075
metab_12651	Glutamylalanine	HMDB0003764	-	199.072	2.024	0	39.4	-2.78833	5.444	4.687	5.496	4.517	4.612	4.895	4.619	4.647	4.414	4.577	4.95	5.266	5.286	5.275	5.293
metab_12657	Hydroxyprolylhydroxyproline	HMDB0028864	-	289.104	2.0196	0	44.4	-0.0706577	4.612	4.312	5.247	4.156	3.993	4.931	4.73	4.964	4.558	4.455	5.299	5.386	5.044	5.037	5.052
metab_12679	Antiarrhythmic peptide	HMDB0248473	-	469.206	2.0074	0	49.2	0.690904	5.541	5.349	5.707	5.18	5.717	5.724	5.468	5.735	5.689	5.708	5.963	5.985	5.789	5.778	5.795
metab_12682	2-Methylene-4-oxopentanedioic acid	HMDB0037759	C06035	203.019	2.0039	0	50.2	-3.82047	4.596	4.693	4.914	4.398	4.769	4.807	4.989	4.705	5.122	4.643	5.097	5.038	5.052	5.048	5.085
metab_12706	2,4,6(1H,3H,5H)-Pyrimidinetrione, 5-ethyl-5-(3-hydroxy-1-methylbutyl)-	HMDB0246099	-	287.125	1.9725	0	61	-0.0977201	3.116	3.171	2.247	4.436	3.929	2.995	3.054	4.077	3.789	5.195	4.791	4.916	4.876	4.855	4.885
metab_12709	Glutamylglutamic acid	HMDB0028818	C01425	257.078	1.9686	0	74.6	-0.474861	5.674	4.574	5.944	4.683	4.357	5.402	5.256	5.436	4.682	5.155	5.924	6.601	5.826	5.815	5.841
metab_12721	1,4-b-D-Mannan	HMDB0006798	C02492	818.263	1.9337	0	82.4	1.07026	2.985	2.927	2.989	2.85	3.022	3.042	2.954	4.898	5.898	4.954	4.705	3.477	4.786	4.741	4.727
metab_12725	Biopterin	HMDB0000633;HMDB0000468;HMDB0000817;MJDBOTE0001160	C06313	236.079	1.9265	95.8	0	-1.13348	5.554	5.477	5.604	4.006	4.302	5.195	5.389	5.437	5.491	5.536	5.393	5.78	5.649	5.637	5.665
metab_12737	Glutamylglycine	HMDB0028819	-	185.056	1.8907	0	37.2	-3.72535	4.979	3.321	5.118	3.465	3.919	4.134	3.836	3.985	3.555	3.448	3.99	4.727	4.756	4.744	4.767
metab_12739	Valylproline	HMDB0029135	-	213.124	1.8873	0	93.3	-2.54058	5.717	5.829	5.379	5.475	5.582	5.686	5.521	5.486	5.589	5.702	5.764	5.554	5.702	5.692	5.71
metab_12769	2,5-Dioxopyrrolidin-1-yl 2-(acetylthio)acetate	HMDB0247382	-	276.017	1.7622	0	56.1	-3.83372	6.014	6.009	6.038	5.856	6.124	6.059	5.957	5.828	5.839	5.787	5.961	5.798	6.042	6.031	6.039
metab_12773	2,5-Bis(acetylamino)pentanoic acid	HMDB0242108	-	261.109	1.9936	0	65.7	-1.81321	4.205	3.61	4.221	5.245	4.995	4.643	4.359	4.352	4.255	4.436	4.345	4.663	4.618	4.607	4.619
metab_12774	3'-Ketolactose	HMDB0001030	C05403	321.083	1.745	0	45.1	0.00398568	6.12	5.952	5.993	6.018	6.012	6.377	6.493	5.9	6.057	5.955	5.964	5.993	6.156	6.147	6.166
metab_12778	L-Norleucine	HMDB0001645	C01933	130.086	1.7345	0	41.1	-8.8423	5.798	5.643	5.929	5.651	5.921	6.07	5.842	5.78	5.754	5.43	5.703	5.614	5.822	5.816	5.831
metab_12783	Triacetic acid	HMDB0259137	C01757	189.04	1.7138	0	62.8	-5.03804	5.945	5.916	5.983	5.697	5.955	6.177	6.192	5.865	5.991	5.907	5.942	6.032	6.071	6.062	6.082
metab_12790	2-Isopropylmalic acid	HMDB0000402	C02504	221.066	1.6716	0	38.3	-2.55347	4.5	4.678	4.648	6.331	5.742	6.005	5.745	5.623	5.849	4.682	4.926	4.864	5.627	5.62	5.635
metab_12801	L-Tyrosine	HMDB0000158;PW_C000103;MJDBOTE0000356	C00082	180.066	1.6108	95.4	0	-4.15416	6.938	6.767	6.968	6.7	6.913	7.021	6.866	6.728	6.762	6.614	6.857	6.768	6.919	6.909	6.928
metab_12809	N2-Succinyl-L-ornithine	HMDB0001199	C03415	231.098	1.5774	0	72.6	-1.63493	4.671	4.726	4.967	4.673	4.619	5.18	5.221	5.08	4.773	4.694	5.098	5.445	5.168	5.154	5.182
metab_12811	Succinic Acid	LMFA01170043;HMDB0000254;PW_C000174;MJDBOTE0000409	C00042	117.018	1.5703	79.3	0	-9.96634	5.335	5.361	5.434	5.586	5.397	5.822	5.995	5.464	5.606	5.613	5.776	6.028	5.832	5.822	5.841
metab_12819	Xanthine	HMDB0000292;PW_C000198;MJDBOTE0000403	C00385	151.025	1.5163	92.5	0	-6.33156	6.071	6.339	6.234	6.506	6.395	6.644	6.645	6.472	6.352	6.224	6.24	5.85	6.414	6.406	6.425
metab_12821	(1S,2S,3S,4R)-3-(1-Acetamido-2-ethylbutyl)-4-(diaminomethylideneamino)-2-hydroxycyclopentane-1-carboxylic acid	HMDB0242447	-	373.209	1.5021	0	77.9	-0.272312	3.776	2.893	4.681	3.577	3.933	4.287	4.136	4.964	4.205	4.803	5.054	5.952	5.011	5	5.024
metab_12822	Methionine glutamate	HMDB0254531	-	275.071	1.4808	0	50.5	0.263076	6.565	4.641	6.867	4.123	4.327	4.885	3.675	4.888	2.763	4.825	5.188	5.574	6.092	6.082	6.101
metab_12826	Histidyltryptophan	HMDB0028896	-	362.121	1.4595	0	67.4	-8.26111	5.924	5.629	6.128	5.325	4.798	5.734	5.801	5.937	5.718	5.532	6.263	6.718	6.069	6.058	6.077
metab_12831	Oxiracetam	HMDB0255986	-	203.067	1.4237	0	65.5	-4.38014	5.105	4.491	5.364	4.512	4.44	4.971	4.679	5.012	4.894	4.289	4.394	4.485	4.806	4.797	4.814
metab_12835	4-Methylaminorex	HMDB0246502	-	157.076	2.0516	0	30.9	-5.08982	4.593	4.129	4.418	4.327	4.848	4.512	4.275	4.353	4.756	3.929	4.408	4.142	4.759	4.755	4.767
metab_12840	N-Acetyl-9-O-acetylneuraminic acid	HMDB0000794	-	350.109	1.3572	0	44.3	0.147422	5.688	5.74	5.437	5.664	6.211	5.926	6.065	6.066	6.343	5.965	6.194	6.288	6.087	6.071	6.09
metab_12851	N-Formyl-L-glutamic acid	PW_C001903;HMDB0003470	C01045	196.022	1.3249	0	41	-3.17124	5.483	5.459	5.394	5.33	5.601	5.583	5.481	5.294	5.29	5.371	5.474	5.389	5.545	5.532	5.551
metab_12859	Mesaconic Acid	HMDB0000749;LMFA01170116;HMDB0000634	C01732;C02226	129.018	1.3136	65.3	0	-9.17114	5.549	5.509	5.715	5.556	6.016	5.634	5.266	5.294	5.191	5.378	5.492	5.27	5.627	5.616	5.635
metab_12872	2-Methyl-2-oxazoline	HMDB0245215	-	215.103	1.2843	0	69.9	-3.13555	5.022	4.596	5.273	5.371	5.755	5.194	5.115	5.238	5.342	5.444	5.254	5.335	5.297	5.283	5.306
metab_12885	Isocitrate	HMDB0001874;HMDB0000193;HMDB0304324	C00451;C00311	191.019	1.2541	40.9	0	-3.58031	4.163	3.311	4.382	3.352	2.447	4.786	4.554	4.541	4.278	3.937	4.709	5.332	4.738	4.732	4.756
metab_12887	Inosine	HMDB0000195;HMDB0247301;PW_C000127;MJDBOTE0000386	C00294	267.074	2.0567	97.9	0	-0.136226	5.746	6.019	5.838	6.039	5.992	6.079	5.973	5.961	6.047	6.312	6.192	6.135	6.292	6.291	6.3
metab_12894	Imidazolepropionic acid	HMDB0002271	C20522	185.056	1.2331	0	47.7	-5.44754	5.69	4.897	5.777	4.576	4.807	5.26	4.921	5.072	4.701	4.817	5.505	5.845	5.55	5.542	5.562
metab_12901	Hyaluronan biosynthesis, precursor 1	HMDB0060071	C04794	378.104	1.2113	0	72.2	0.232551	6.143	6.754	6.55	6.573	6.137	6.926	7.015	6.439	7.001	6.879	6.523	6.304	6.755	6.744	6.761
metab_12902	Serylhydroxyproline	HMDB0029040	-	217.083	1.2113	0	60.3	-2.43435	5.458	5.13	5.628	4.985	5.1	5.712	5.302	5.326	5.228	4.981	5.259	5.612	5.458	5.448	5.467
metab_12909	2-Hydroxy-5-oxohexanedioic acid	HMDB0257585	-	157.013	1.2006	0	33.6	-4.311	4.029	4.437	4.358	4.263	4.297	4.624	4.643	4.2	4.661	4.463	4.392	4.349	4.544	4.534	4.553
metab_12921	Valylglutamic acid	HMDB0029126	-	245.114	1.1639	0	43.1	-1.09936	4.441	4.385	4.547	4.869	4.702	4.917	4.962	4.849	4.853	4.848	5.251	5.468	5.083	5.077	5.097
metab_12929	Citramalic Acid	HMDB0000426	C00815	147.029	1.1397	61.4	0	-6.93318	4.302	4.319	4.362	4.194	4.397	4.793	4.654	4.432	4.527	4.319	4.687	5.35	4.704	4.7	4.712
metab_12934	Asp-Glu	HMDB0028752	-	261.073	1.1035	32.3	0	-0.585259	5.344	4.91	5.778	3.187	2.925	4.526	4.919	5.485	5.319	4.493	5.531	5.799	5.556	5.549	5.568
metab_12940	N-acetylaspartate	HMDB0000812	C01042	174.04	1.0788	56.7	0	-4.78441	4.47	4.178	4.621	4.951	4.478	5.182	5.278	5.023	4.929	4.815	5.075	5.643	5.081	5.075	5.094
metab_12944	Arginylglutamic acid	HMDB0028708	-	284.136	1.0635	0	35.9	-0.824656	5.287	4.37	5.157	4.315	4.36	4.083	3.958	4.421	2.409	4.574	5.256	5.29	5.028	5.014	5.035
metab_12955	Asn-Arg-Ala-Ile	HMDB0304797	-	493.252	1.0386	0	30.1	3.05445	5.425	5.443	4.339	5.629	6.014	6.077	5.77	5.986	5.613	6.042	6.103	6.325	6.05	6.039	6.058
metab_12957	Saccharopine	HMDB0000279;PW_C000189	C00449	257.114	1.028	0	77.3	-0.785657	4.068	4.367	4.521	3.352	3.857	4.044	4.189	3.389	3.975	3.989	4.334	3.945	4.497	4.495	4.505
metab_12958	2-Hydroxy-3-(1H-imidazol-5-yl)propanoic acid	HMDB0253418	C05568	137.035	1.028	0	33.5	-7.03486	5.868	5.507	5.43	5.736	5.948	5.949	6.116	5.578	4.976	5.052	5.412	5.346	5.724	5.716	5.733
metab_12969	Gamma-Glutamyl-beta-cyanoalanine	HMDB0060478	C05711	242.078	1.0056	0	70.1	-1.27836	5.323	4.389	5.374	4.699	4.515	4.721	4.426	4.493	4.212	4.227	4.794	5.224	5.189	5.18	5.199
metab_12975	2-Oxazolidinone	HMDB0245282	C06695	233.077	0.9916	0	60.3	-2.14731	5.002	3.363	5.223	3.909	4.12	4.645	4.392	4.286	4.403	2.982	3.192	4.183	4.897	4.884	4.904
metab_12977	Emorfazone	HMDB0251777	-	284.125	0.9875	0	39.4	0.502564	4.894	4.455	4.667	3.407	4.704	3.935	3.906	4.754	4.822	4.688	4.952	5.321	4.943	4.926	4.951
metab_12978	Guanine	PW_C000086;HMDB0000132;MJDBOTE0000457	C00242	150.041	0.9875	99.2	0	-6.38758	6.493	6.55	6.472	6.379	6.483	6.404	6.403	6.257	6.352	6.476	6.57	6.437	6.552	6.544	6.563
metab_12981	Imidazoleacetic acid riboside	HMDB0002331	C05131	561.168	0.9801	0	60.8	-1.92997	4.939	4.301	4.363	5.578	5.256	4.416	4.328	4.175	4.264	4.277	4.571	4.436	5.392	5.378	5.399
metab_12986	2-Isopropyl-3-oxosuccinate	HMDB0012149	C04236	155.034	0.9768	0	70.2	-5.69837	4.385	4.43	4.61	4.265	4.143	4.649	4.686	4.454	4.527	4.457	4.53	4.769	4.683	4.679	4.691
metab_12991	4-Amino-5-[[2-[[1-chloro-6-(diaminomethylideneamino)-2-oxohexan-3-yl]amino]acetyl]amino]-5-oxopentanoic acid	HMDB0252706	-	373.137	0.9656	0	63.2	-8.04496	3.891	2.702	4.249	3.27	2.797	4.238	4.239	4.465	3.833	3.392	4.466	5.055	4.51	4.479	4.518
metab_12994	Alanylglutamine	HMDB0248109;HMDB0028685	-	252.074	2.0608	0	32.9	-9.11867	6.215	6.257	6.25	6.258	6.12	5.959	6.204	5.982	6.142	6.041	6.015	6.264	6.305	6.299	6.313
metab_12996	Hawkinsin	HMDB0002354	-	290.07	0.9585	0	64.7	0.0413077	5.619	5.41	5.726	5.425	5.181	5.588	5.694	5.528	5.528	5.55	5.867	5.843	5.751	5.746	5.759
metab_13005	Aspartylglycosamine	HMDB0000489	C04540	316.115	0.929	0	78.4	-0.253859	5.051	4.512	5.168	4.339	4.211	4.744	4.778	5.151	5.036	4.583	5.404	5.899	5.347	5.34	5.355
metab_13014	Eremopetasitenin C3	HMDB0032772	-	445.144	2.0567	0	31.5	-4.44861	4.226	4.268	3.698	3.56	3.731	3.751	3.664	3.51	3.6	3.612	3.822	3.771	4.448	4.427	4.446
metab_13035	Cis-2-Methylaconitate	HMDB0006357	C04225	169.013	2.1093	0	39.6	-4.31156	5.801	5.848	5.977	5.826	6.323	6.006	6.332	6	6.506	6.056	6.035	6.221	6.342	6.334	6.35
metab_13073	N-alpha-Acetyl-L-citrulline	HMDB0000856	C15532	252.074	2.2095	0	55.9	-9.31734	6.113	6.064	6.22	6.211	5.941	6.061	6.317	5.986	6.155	5.953	6.134	6.27	6.296	6.289	6.304
metab_13074	Methionyl-Methionine	HMDB0028979	-	261.073	0.7433	0	35.1	-3.54091	4.814	4.155	5.252	2.621	2.793	2.813	4.076	4.909	4.689	3.243	5.008	5.303	4.993	4.983	5.002
metab_13076	Sumiki's acid	HMDB0002432	C20448	187.024	0.7433	0	50.1	-4.93049	5.801	5.863	6.1	5.534	5.587	5.679	5.674	5.669	5.683	5.844	6.438	6.208	6.016	6.011	6.03
metab_13084	Furylfuramide	HMDB0252550	C19558	293.043	0.7383	0	35	4.0045	4.302	3.974	4.43	4.56	4.583	5.131	5.047	4.828	4.727	4.635	5.222	5.299	4.907	4.896	4.901
metab_13104	Isocitric Acid	PW_C000125;HMDB0001874;HMDB0000193;HMDB0033717;HMDB0304324	C04617;C00451;C00311	226.996	0.7127	46.9	0	-2.08133	3.531	3.472	3.534	3.396	3.567	4.999	4.589	3.346	4.108	3.448	3.658	3.607	3.919	3.883	3.926
metab_13119	H Type II trisaccharide	HMDB0253004	-	564.171	0.7037	0	81.3	0.940326	5.278	5.639	5.102	5.581	6.179	5.993	5.923	5.822	5.751	5.952	6.004	5.402	5.883	5.885	5.891
metab_13150	7-hydroxyolanzapine	HMDB0060958	-	373.136	0.6966	0	38.5	7.47478	4.022	3.656	4.534	3.348	3.22	3.991	4.014	4.348	3.814	4.065	4.591	5	4.553	4.563	4.561
metab_13159	Glutamyllysine	HMDB0004207	-	256.13	0.6966	0	37.6	-0.774738	5.458	4.559	5.361	4.059	4.257	3.773	3.49	4.284	3.344	4.825	5.169	5.097	4.997	4.987	5.006
metab_13160	N-(Hydroxymethyl)acrylamide	HMDB0255023	C19456	247.093	0.6966	0	45.8	-1.05912	4.517	3.713	4.676	3.758	3.798	4.347	3.92	4.17	4.055	3.678	4.552	4.993	4.608	4.614	4.616
metab_13166	2-Maleylacetate	HMDB0060348	C02222	203.019	0.6966	0	36.6	-2.79476	4.583	4.554	4.709	4.089	4.492	4.214	4.524	4.381	4.656	4.456	4.851	4.962	4.819	4.8	4.827
metab_13173	Methylmalonic acid	LMFA01170118;PW_C000130;HMDB0000202	C02170	163.024	0.6966	0	32.9	-7.67948	4.664	4.672	4.973	4.153	4.457	4.585	4.648	4.549	4.626	4.587	5.167	5.047	4.904	4.896	4.915
metab_13174	2,6-diamino-4-hydroxy-5-formamidopyrimidine	HMDB0304046;HMDB0011657	C04744	150.041	0.6966	0	72.8	-5.80905	5.065	5.072	4.91	4.638	4.837	4.63	4.545	4.465	4.658	4.965	4.909	4.67	4.936	4.925	4.939
metab_13178	7-Benzylidenenaltrexone	HMDB0247235	C20167	474.196	0.6886	0	45.6	8.50631	2.866	4.341	2.87	2.732	2.903	2.923	2.835	5.158	5.021	3.397	5.302	5.384	4.612	4.652	4.618
metab_13179	7-[(3R)-3-(Aminomethyl)-4-methoxyiminopyrrolidin-1-yl]-1-cyclopropyl-6-fluoro-4-oxo-1,8-naphthyridine-3-carboxylic acid	HMDB0260015	-	410.124	0.6886	0	52	-1.15823	5.253	5.156	5.095	4.906	4.85	5.013	5.229	4.73	4.938	4.948	5.066	4.967	5.172	5.161	5.171
metab_13182	N-Acetylglucosamine 6-sulfate	HMDB0000814	C04132	300.039	0.6886	0	72.1	-0.0724504	5.413	5.347	5.247	4.337	5.982	5.012	5.083	4.391	4.392	6.101	5.418	5.459	5.583	5.578	5.592
metab_13185	Diglyceride	HMDB0007843;HMDB0007435;HMDB0094509;HMDB0092902;HMDB0093104;HMDB0116386;HMDB0007295;HMDB0093358;HMDB0093637;HMDB0093295;HMDB0007611;HMDB0094253;HMDB0093700;HMDB0093352;HMDB0093011;HMDB0056304;HMDB0007393;HMDB0007021;HMDB0116423;HMDB0093640;HMDB0094191;HMDB0116404;HMDB0093848;HMDB0007367;HMDB0007783;HMDB0007839;HMDB0007342;HMDB0007472;HMDB0007605;HMDB0093620;HMDB0007645;HMDB0094151;HMDB0007582;HMD…
C03199;C13861;C16667;C00165	B(ii)	221.03	neg	M+FA-H	C6H8O6	91125-76-7;502-52-3;127809-08-9;257891-89-7;51621-26-2;29541-66-0	0.0287882	5.406	4.885	5.208	4.959	5.286	5.16	5.451	5.362	5.928	5.764	5.768	5.3	5.489
metab_13186	Gluconolactone	PW_C000097;HMDB0000150;MJDBOTE0000432	C00198	177.04	0.6886	37.2	0	-4.37585	4.411	4.473	4.23	4.293	4.381	4.493	4.509	4.254	4.358	4.418	4.61	4.927	4.604	4.593	4.603
metab_13187	Lacto-N-triaose	HMDB0006592	-	580.165	0.6807	0	84.6	0.837963	5.092	5.361	4.466	5.696	5.903	4.76	4.673	4.659	4.278	5.29	4.749	4.124	5.195	5.193	5.212
metab_13188	Maltotriose	HMDB0001262;HMDB0038852;MJDBOTE0000606	C00420;C01835	539.139	0.6807	78	0	0.817828	3.994	4.414	4.493	4.07	4.227	4.16	4.539	4.422	5.433	5.444	4.868	3.906	5.052	5.032	5.051
metab_13198	Threonylhydroxyproline	HMDB0029062	-	231.098	0.6807	0	66.8	-1.68087	4.782	4.35	5.162	4.37	4.805	5.16	4.631	4.773	4.952	4.508	4.673	4.875	4.904	4.885	4.912
metab_13205	Lacto-N-tetraose	HMDB0006566	C06371	742.219	0.6737	0	47.1	1.61824	5.172	5.199	4.762	5.691	6.171	4.646	4.652	4.201	3.698	5.549	5.009	4.369	5.493	5.492	5.501
metab_13215	Glutaminylhydroxyproline	HMDB0028798	-	258.109	0.6737	0	40.1	-0.891576	5.085	4.492	5.226	4.496	4.995	5.116	4.668	4.835	5.052	4.66	4.75	4.777	5.018	5.008	5.025
metab_13221	2-Hydroxyethanesulfonate	HMDB0003903	C05123	124.99	0.6737	0	70.9	-8.86475	6.617	6.669	6.708	6.455	6.693	6.837	6.776	6.459	6.593	6.683	6.564	6.737	6.745	6.738	6.757
metab_13228	N-Acetyllactosamine	HMDB0001542	C00611	418.112	0.6667	0	58	0.556269	5.239	5.516	4.724	6.464	6.651	5.839	5.804	5.748	5.786	6.373	6.34	5.723	6.238	6.232	6.246
metab_13230	6-O-(6-Deoxy-alpha-L-mannopyranosyl)-beta-D-glucopyranose	HMDB0302439;HMDB0247100	C08247	325.114	0.6667	0	66.6	0.0222064	4.978	4.897	4.721	3.899	4.274	4.991	5.159	4.509	4.746	4.469	4.608	4.594	4.76	4.759	4.74
metab_13240	Neohesperidose	HMDB0302540;HMDB0029523	C08244	361.091	0.6587	0	74.8	0.436805	5.891	6.01	5.703	5.339	5.387	5.943	6.064	5.418	5.684	5.536	5.645	5.279	5.798	5.813	5.806
metab_13241	2-(3-Carboxy-3-aminopropyl)-L-histidine	HMDB0011655	C04441	301.115	0.6587	0	51	-0.0718128	4.733	3.661	4.914	3.434	3.517	4.098	3.656	4.444	4.133	3.94	4.761	4.976	4.739	4.738	4.747
metab_13244	Threonic Acid	HMDB0000943	C01620	135.029	0.6587	46.1	0	-8.22645	4.242	4.111	4.532	3.767	3.806	6.128	5.842	4.995	5.329	3.779	4.391	4.622	5.312	5.307	5.32
metab_13250	Dinoseb acetate	HMDB0032560	C19119	317.055	0.6557	0	56.5	0.0923192	4.453	4.235	4.321	4.113	3.368	5.656	5.045	3.147	3.276	4.712	5.17	4.047	4.867	4.876	4.875
metab_13253	Asparaginyl-Gamma-glutamate	HMDB0028745	-	259.105	0.6557	0	39.5	-0.423973	4.19	3.495	4.574	2.06	2.231	2.566	3.188	4.995	4.273	2.112	4.696	4.813	4.467	4.474	4.478
metab_13255	L-3-Aminodihydro-2(3H)-furanone	HMDB0029387	C02926	201.088	0.6557	0	30.6	-2.89398	5.177	4.56	5.54	4.576	5.209	5.473	4.98	5.143	5.321	4.647	4.838	4.804	5.171	5.18	5.179
metab_13264	NeuNGc	HMDB0062502	C03410	324.094	0.6497	0	78.8	0.566881	5.172	4.662	4.749	5.155	4.764	5.065	5.195	4.808	4.622	4.864	4.272	4.558	5.024	5.045	5.033
metab_13286	Glutaminylglycine	HMDB0028797	-	202.083	0.6401	0	75.5	-2.79318	3.87	4.086	4.635	3.621	3.613	3.99	3.346	5.178	4.884	3.834	4.866	4.863	4.748	4.737	4.756
metab_13321	D-Sorbitol	HMDB0000247;MJDBOTE0001050	C00794	217.048	0.631	53.8	0	-2.9275	5.048	4.546	5.753	4.051	4.361	5.173	4.829	5.289	4.757	4.714	4.662	5.166	5.265	5.263	5.282
metab_13323	Piracetam	HMDB0256585	-	187.072	0.631	0	65.3	-5.13358	5.037	4.663	5.243	4.336	4.644	5.051	4.8	4.846	4.812	4.313	4.813	4.664	5.028	5.02	5.039
[truncated: 28 more rows]
