# Supplementary material for: Physiological function of gut microbiota and metabolome on successful pregnancy and lactation in the captive Yangtze finless porpoise (Neophocaena asiaeorientalis asiaeorientalis)
Source: Biol Reprod. 2024 Aug 13;111(6):1249–61. doi: 10.1093/biolre/ioae123 (PMC11647103; doi:10.1093/biolre/ioae123)
Supplement: Table_S3_ioae123 [file table_s3_ioae123.xlsx]

## Sheet: Differential metabolites
Table S3 The differential metabolites identified from each comparison
Comparison	ID	Metabolite	Regulate	KEGG Compound ID	Library ID	VIP_pred_OPLS-DA	VIP_PLS-DA	FC(Summer/Fall)	P_value	FDR
NP vs. EP	pos_5517	Butyryl-L-carnitine	up	C02862	HMDB0002013	4.4325	4.3885	33.6007	0.0008816	0.04404
NP vs. EP	neg_6011	Indoxyl Sulfate	up	-	HMDB0000682	4.0261	3.9922	12.0861	1.615e-05	0.005068
NP vs. EP	pos_5046	Phe Leu	down	-	-	3.8509	3.8444	0.2587	0.0008328	0.043
NP vs. EP	pos_5013	Gabazine	down	C13796	HMDB0252568	3.3156	3.2527	0.203	0.00713	0.1282
NP vs. EP	pos_5616	Vincristine	up	C07204	HMDB0014681;PW_C009036;MJDBOTE0001034	3.2702	3.2958	2.6527	0.02191	0.2123
NP vs. EP	pos_5235	PS(22:6(4Z,7Z,10Z,13E,15E,19Z)-OH(17)/22:6(4Z,7Z,10Z,13Z,16Z,19Z))	up	-	HMDB0283583	3.2538	3.2113	2.5092	0.007543	0.1326
NP vs. EP	pos_285	2-O-alpha-D-Glucopyranosyl-O-beta-D-galactopyranosylhydroxylysine	up	-	HMDB0000585;HMDB0246739	3.0304	3.0034	1.7051	2.116e-05	0.005545
NP vs. EP	neg_824	Dexamethasone isonicotinate	up	-	HMDB0251081	2.9623	2.9563	1.6523	0.001294	0.05417
NP vs. EP	neg_848	NPC	up	C16543	HMDB0060499;PW_C040680	2.9569	2.9339	1.733	3.646e-05	0.007407
NP vs. EP	neg_2505	5-Valyl angiotensin II	down	-	HMDB0246844	2.9145	2.9112	0.535	0.006847	0.1269
NP vs. EP	pos_1362	Carboxymethyl chitosan	up	-	HMDB0249663	2.9054	2.8797	1.6546	1.636e-05	0.005068
NP vs. EP	pos_6004	CDP-DG(a-13:0/PGF1alpha)	up	-	HMDB0292835	2.8601	2.8373	1.6614	7.475e-07	0.001029
NP vs. EP	pos_1653	Citrusin IV	up	-	HMDB0303683	2.8363	2.8132	1.6231	1.736e-07	0.0003586
NP vs. EP	neg_6605	Galactosylglycerol	down	C05401	HMDB0304157;PW_C002928;HMDB0006790	2.8177	2.8017	0.5668	0.01173	0.164
NP vs. EP	pos_716	2-(2,5-dioxopyrrolidin-1-yl)-N-(2-hydroxy-2-methyl-4-phenylbutyl)acetamide	down	-	-	2.7974	2.7919	0.5828	0.001562	0.05926
NP vs. EP	neg_5504	Doisynoestrol	down	C15453	HMDB0252206	2.7502	2.6909	0.5787	0.01714	0.1929
NP vs. EP	pos_6257	Tributyrylglycerol	up	C13870	HMDB0259168;HMDB0031094	2.6923	2.6663	1.6596	0.002119	0.07041
NP vs. EP	pos_4567	Lumichrome	down	C01727	HMDB0254199	2.6903	2.6748	0.6021	0.001119	0.05128
NP vs. EP	pos_674	(1-(5-Fluoropentyl)-1H-indol-3-yl)(4-methylnaphthalen-1-yl)methanone	up	-	HMDB0242280	2.6734	2.652	1.6048	0.0003827	0.02649
NP vs. EP	neg_5807	12-Hydroxyjasmonic acid glucoside	down	C08558	HMDB0301837	2.6611	2.6702	0.5526	0.01193	0.1653
NP vs. EP	neg_7390	Methionyl-Methionine	up	-	HMDB0028979	2.6563	2.6361	1.7287	0.003525	0.09151
NP vs. EP	pos_6218	Digitoxigenin 3-[glucosyl-(1->6)-glucosyl-(1->4)-2,6-dideoxyribohexoside]	up	-	HMDB0034321	2.6483	2.657	1.5581	0.006402	0.124
NP vs. EP	pos_600	Isofloxythepin	down	-	HMDB0253639	2.6159	2.6252	0.6227	0.007063	0.128
NP vs. EP	neg_1144	Chondroitin 6-sulfate	down	C00635	HMDB0060453	2.6024	2.5976	0.6441	0.02322	0.2178
NP vs. EP	pos_2638	L-Hexanoylcarnitine	up	-	HMDB0000756	2.6011	2.5434	1.5692	0.02735	0.2337
NP vs. EP	pos_2601	Secologanate	down	C01957	HMDB0304481	2.5877	2.5703	0.6322	7.441e-05	0.01083
NP vs. EP	pos_1734	N-(3-Hydroxypropyl)valine	down	-	HMDB0255001	2.5774	2.5821	0.6308	0.006828	0.1269
NP vs. EP	pos_6093	Integerrimine	up	C10328	HMDB0242680	2.5771	2.5939	2.2693	0.01537	0.1846
NP vs. EP	pos_5657	Cys(11)-Cys(15)-endothelin-1 (11-21)	up	-	HMDB0253584	2.5745	2.5522	1.5409	2.144e-06	0.001661
NP vs. EP	pos_2218	(9Z,11E,13E,15Z)-4-Oxo-9,11,13,15-octadecatetraenoic acid	up	-	HMDB0031098	2.5627	2.5334	1.5818	0.00127	0.05376
NP vs. EP	pos_1953	Valylleucine	down	-	HMDB0029131	2.5295	2.5352	0.6495	0.01732	0.1936
NP vs. EP	neg_2281	2-(4-(2-Carboxyethyl)phenethylamino)-5'-N-ethylcarboxamidoadenosine	up	-	HMDB0249866	2.5259	2.506	1.6166	0.0002605	0.02236
NP vs. EP	pos_5252	N-OCTANOYL-L-HOMOSERINE LACTONE	down	C21199	HMDB0255213	2.5213	2.5371	0.6208	0.01987	0.2054
NP vs. EP	pos_1586	2'-Deoxymugineic acid	up	C15485	HMDB0033909	2.505	2.4785	1.5459	0.0003949	0.02689
NP vs. EP	neg_7570	Asparaginyl-Gamma-glutamate	up	-	HMDB0028745	2.4887	2.4781	1.7874	0.006699	0.1258
NP vs. EP	pos_5868	Tragopogonsaponin O	up	-	HMDB0037931	2.4647	2.4562	1.3759	0.0002526	0.02219
NP vs. EP	pos_1361	5-Amino-1-[(2R,3R,4S,5R)-3,4-dihydroxy-5-(hydroxymethyl)oxolan-2-yl]oxyimidazole-4-carboxamide	up	-	HMDB0257644	2.4375	2.4145	1.4791	0.0008582	0.04395
NP vs. EP	pos_5098	Asiaticoside B	up	-	HMDB0029892	2.4104	2.4232	1.4159	0.01955	0.2046
NP vs. EP	neg_3320	PIP(PGD1/20:0)	down	-	HMDB0279547	2.4087	2.3956	0.6662	0.03029	0.2456
NP vs. EP	pos_5030	4-Imidazolone-5-propionic acid	down	C03680	PW_C000802;HMDB0001014	2.3767	2.3799	0.6111	0.005489	0.115
NP vs. EP	pos_3388	Gentamicin C	up	C01918	HMDB0252688	2.3595	2.3483	1.4713	0.003099	0.08631
NP vs. EP	neg_7255	Asp-Glu	up	-	HMDB0028752	2.3492	2.3635	1.5071	0.03178	0.2502
NP vs. EP	pos_6471	2-Amino-9-(4-amino-2-oxopyrimidin-1-yl)-1H-purin-6-one	up	-	HMDB0258125	2.3249	2.3072	1.5338	0.01066	0.1577
NP vs. EP	pos_2210	Trelanserin	up	-	HMDB0259118	2.3215	2.2965	1.4643	0.001847	0.06375
NP vs. EP	pos_3542	N-Linoleoyl Methionine	down	-	HMDB0241981	2.3099	2.2746	0.6545	0.02452	0.2224
NP vs. EP	pos_1165	Lactulose	down	C07064	HMDB0000740	2.2988	2.2903	0.7212	0.008688	0.1427
NP vs. EP	pos_2412	28-Glucosylarjunolate 3-[rhamnosyl-(1->3)-glucuronide]	down	-	HMDB0033580	2.2909	2.2697	0.7008	0.006507	0.1246
NP vs. EP	pos_5842	Theasaponin E1	up	-	HMDB0033410	2.2883	2.2756	1.3996	0.000427	0.02808
NP vs. EP	pos_5795	2-Methylhistamine	up	C17928	HMDB0245231	2.286	2.262	1.4661	0.001687	0.06204
NP vs. EP	neg_5415	P-Tolyl Sulfate	up	-	-	2.2805	2.2644	1.7224	0.01576	0.1863
NP vs. EP	pos_6181	(3b,20R,22R)-3,20,27-Trihydroxy-1-oxowitha-5,24-dienolide 3-glucoside	up	-	HMDB0033573	2.2712	2.2757	1.2982	0.004638	0.107
NP vs. EP	pos_4858	Iprofenin	up	-	HMDB0253569	2.2653	2.2163	1.4151	0.02693	0.2324
NP vs. EP	neg_7115	2-Isopropylmalic acid	down	C02504	HMDB0000402	2.2582	2.241	0.7649	0.001373	0.05543
NP vs. EP	pos_2376	Leu-Pro-Ile	up	-	HMDB0304805	2.2559	2.244	1.307	0.00815	0.1379
NP vs. EP	pos_2486	Phenylalanyl-Gamma-glutamate	up	-	HMDB0029009	2.2546	2.225	1.4433	0.00388	0.09655
NP vs. EP	pos_401	Keto-3-deoxy-D-manno-octulosonic acid	down	C01187	HMDB0244292	2.2456	2.2748	0.6327	0.04859	0.2987
NP vs. EP	pos_2854	(+/-)-Ribaline	down	-	HMDB0033345	2.2452	2.2089	0.7057	0.005256	0.1119
NP vs. EP	pos_5065	Glycylprolylarginine	up	-	HMDB0252828	2.2337	2.2048	1.4371	0.003862	0.09636
NP vs. EP	pos_3538	Curcumin diglucoside	up	C17750	HMDB0304302	2.2328	2.2105	1.4052	0.003951	0.09773
NP vs. EP	pos_2285	CDP-DG(5-iso PGF2VI/22:3(10Z,13Z,16Z))	up	-	HMDB0292368	2.2323	2.2022	1.4189	0.00617	0.1213
NP vs. EP	pos_5294	Mukurozidiol	up	C09141	HMDB0030651	2.2286	2.2151	1.5274	0.04237	0.2812
NP vs. EP	neg_51	Riboflavin	down	C00061;C00255	HMDB0247501;PW_C000165;HMDB0001520;HMDB0000244;MJDBOTE0000812	2.226	2.2092	0.7657	0.007252	0.1295
NP vs. EP	pos_2962	Himbacine	up	C10598	HMDB0253171	2.2103	2.1852	1.4071	0.001864	0.06399
NP vs. EP	pos_3937	Ciprostene	down	-	HMDB0250270	2.2002	2.1762	0.761	0.0005422	0.03273
NP vs. EP	pos_434	Monocrotaline	up	C10350	HMDB0034363	2.1909	2.1939	1.3471	0.006871	0.1269
NP vs. EP	pos_4464	4-Hydroxy-3-polyprenylbenzoate	up	C05848;C18131	HMDB0060388	2.1793	2.1452	1.425	0.01479	0.1821
NP vs. EP	pos_1187	Lacto-N-biose I	down	C06372	HMDB0006575;HMDB0252594	2.1694	2.1792	0.7562	0.02403	0.2206
NP vs. EP	pos_5266	Sudan II	down	C19526	HMDB0258558	2.1512	2.1432	0.7261	0.000893	0.04427
NP vs. EP	pos_4266	7-Ketodeoxycholic Acid	down	-	HMDB0000391;MJDBDZS0000043	2.1417	2.1483	0.75	0.02951	0.2416
NP vs. EP	pos_4635	Carteolol	up	C06874	PW_C009020;HMDB0014662	2.1406	2.1211	1.4055	0.0001187	0.01378
NP vs. EP	neg_2642	3-Methyl-1-(2,4,6-trihydroxyphenyl)-1-butanone	down	C07350	HMDB0033798	2.1401	2.1215	0.7711	0.003511	0.09142
NP vs. EP	neg_7783	Sulfametomidine	up	-	HMDB0258576	2.1399	2.1112	1.413	0.01521	0.1839
NP vs. EP	pos_1544	N1,N12-Diacetylspermine	down	C03413	HMDB0002172	2.1396	2.1328	0.706	0.001317	0.05448
NP vs. EP	pos_5996	7,8-Dihydroneopterin	up	C04874	PW_C001537;HMDB0002275	2.1384	2.1644	1.3965	0.04573	0.2923
NP vs. EP	neg_4824	MG(22:4(7Z,10Z,13Z,16Z)/0:0/0:0)	down	-	HMDB0011584	2.1264	2.1108	0.7599	0.02049	0.2075
NP vs. EP	neg_5499	Dipivefrin	up	C06963	HMDB0014592	2.121	2.1111	1.2979	0.002216	0.0724
NP vs. EP	pos_5172	1,4'-Bipiperidine-1'-carboxylic acid	down	C16836	HMDB0060336	2.1197	2.1408	0.7343	0.03128	0.2485
NP vs. EP	pos_4638	(9R,10S,12Z)-9,10-Dihydroxy-8-oxo-12-octadecenoic acid	up	-	HMDB0040611	2.1158	2.104	1.3616	0.02302	0.2176
NP vs. EP	neg_7772	5-phosphonooxy-L-lysine	up	C03366	HMDB0059600	2.1132	2.1026	1.3908	0.01571	0.1863
NP vs. EP	neg_1757	Hordatine A	up	C08307	HMDB0030461	2.1088	2.0685	1.3709	0.01237	0.1681
NP vs. EP	pos_4375	4a-Methylzymosterol-4-carboxylic acid	up	C06050;C15808	HMDB0006927;HMDB0001181;PW_C003009	2.1047	2.0812	1.3732	0.03229	0.2507
NP vs. EP	pos_4453	Cromakalim	down	C11819	HMDB0250542	2.1022	2.1068	0.7394	0.0208	0.2084
NP vs. EP	pos_788	Hexadecanedioic acid mono-L-carnitine ester	down	-	LMFA07070007;HMDB0000712	2.0935	2.1078	0.7785	0.01655	0.1901
NP vs. EP	neg_7707	Epsilon-Maleimido-lysine	up	-	HMDB0251891	2.0887	2.093	1.3949	0.03166	0.2497
NP vs. EP	neg_4963	Zeranol	up	C14750;C14752	HMDB0041824;HMDB0032702	2.0762	2.0587	1.3424	0.005892	0.1189
NP vs. EP	pos_4329	Trans-3-Feruloylcorosolic acid	down	-	HMDB0040496	2.0697	2.0349	0.7751	0.02168	0.2111
NP vs. EP	pos_5116	2-Methylbutyroylcarnitine	up	-	HMDB0000378;LMFA07070034	2.0621	2.0547	1.2896	0.03183	0.2503
NP vs. EP	pos_5058	Loganoside	down	-	HMDB0247827	2.0605	2.0767	0.7187	0.02091	0.2084
NP vs. EP	pos_5701	Furylacryloylalanyllysine	up	-	HMDB0247373	2.0603	2.0648	1.5823	0.04908	0.2989
NP vs. EP	neg_1676	Glabrin A	down	-	HMDB0301777	2.0505	2.0379	0.7614	0.001556	0.05926
NP vs. EP	pos_81	Pyroglutamyl-glutamyl-proline amide	down	-	HMDB0247524	2.0495	2.0371	0.8149	0.002588	0.07765
NP vs. EP	pos_2588	(9E)-Valenciaxanthin	down	-	HMDB0036848	2.0297	2.0079	0.7504	0.01064	0.1575
NP vs. EP	pos_1427	Creatinine aspartate	up	-	HMDB0250526	2.028	2.0144	1.3581	0.01884	0.2018
NP vs. EP	pos_4344	N-heptanoyl-homoserine lactone	up	C11844	LMFA08030006	2.0183	1.9954	1.3004	6.857e-05	0.01024
NP vs. EP	pos_1085	Acetylpterosin C	down	-	HMDB0030764	2.0179	1.9979	0.7546	0.002936	0.08401
NP vs. EP	pos_5811	PA(20:5(7Z,9Z,11E,13E,17Z)-3OH(5,6,15)/12:0)	down	-	HMDB0262817	2.0132	2.0287	0.685	0.03607	0.2639
NP vs. EP	pos_5896	TIAZOFURIN	up	C22196	HMDB0259072	2.0074	1.9845	1.364	0.006579	0.1249
NP vs. EP	neg_3395	3beta-hydroxy-4beta-methyl-5alpha-cholest-7-ene-4alpha-carboxylate	down	C04840	HMDB0304159;HMDB0011662;LMST01010175	2.0053	1.9808	0.8074	0.03395	0.2561
NP vs. EP	neg_1961	L-trans-5-Hydroxy-2-piperidinecarboxylic acid	down	-	HMDB0029426	2.0042	2.0243	0.7428	0.04994	0.2996
NP vs. EP	neg_5056	Methylisopelletierine	down	C06184	HMDB0030326	2.0017	2.0037	0.744	0.01669	0.1901
NP vs. EP	pos_2095	Tyr Leu	down	-	-	1.99	2.0041	0.6988	0.04966	0.2989
NP vs. EP	neg_3346	2-Hydroxycineol	up	C20326	HMDB0059852	1.9874	1.9658	1.2683	0.005624	0.1158
NP vs. EP	pos_4447	Alpha-Campholonic acid	down	-	HMDB0301822	1.9872	1.9876	0.7188	0.01941	0.2045
NP vs. EP	neg_6580	3-Hydroxyindolin-2-one-sulfate	up	-	HMDB0304928	1.9711	1.983	1.3149	0.01678	0.1903
NP vs. EP	neg_5715	2-Pyrrolidinone	down	C11118	HMDB0002039	1.9556	1.959	0.7461	0.02222	0.2142
NP vs. EP	neg_1257	Methylimidazoleacetic acid	down	C05828	PW_C001712;HMDB0002820	1.954	1.9304	0.788	0.04067	0.2785
NP vs. EP	pos_6663	Vomifoliol 9-[glucosyl-(1->4)-xylosyl-(1->6)-glucoside]	up	-	HMDB0038449	1.9526	1.9349	1.2569	0.00226	0.07284
NP vs. EP	neg_4888	Chenodeoxycholic Acid	down	C02528	HMDB0000518;PW_C000397;LMST04010032;MJDBOTE0001132	1.9437	1.934	0.7848	0.003315	0.0897
NP vs. EP	neg_2942	(4As,5aS,6S,12aS)-1,6,10,11-tetrahydroxy-6-methyl-3,12-dioxo-4a,5,5a,12a-tetrahydro-4H-tetracene-2-carboxamide	down	-	HMDB0250378	1.9413	1.925	0.8013	0.002101	0.07019
NP vs. EP	pos_5034	PS(22:6(4Z,7Z,10Z,13E,15E,19Z)-OH(17)/20:4(5Z,8Z,11Z,14Z))	down	-	HMDB0282648	1.9378	1.9138	0.7502	0.006938	0.1271
NP vs. EP	pos_669	Ac-Tyr-OEt	down	C01657	-	1.9325	1.921	0.808	0.005942	0.1193
NP vs. EP	pos_4246	Lactucin	down	C09489	HMDB0035814	1.9243	1.8953	0.7832	0.001575	0.05926
NP vs. EP	neg_5099	4-Methoxybenzenepropanol 1-(2-sulfoglucoside)	up	-	HMDB0034757	1.9185	1.9195	1.2539	0.02439	0.2219
NP vs. EP	pos_4269	Persicachrome	down	-	HMDB0036425	1.9151	1.9182	0.771	0.0468	0.2949
NP vs. EP	pos_1353	Prenyl glucoside	up	C09808	HMDB0031876	1.9133	1.932	1.3209	0.0412	0.2799
NP vs. EP	neg_7544	N-Acetyllactosamine	down	C00611	HMDB0001542	1.9073	1.9132	0.8167	0.02653	0.2304
NP vs. EP	pos_5168	Diprotin A	up	-	HMDB0251473	1.9	1.8901	1.2334	0.01199	0.1658
NP vs. EP	neg_7478	Glutamyllysine	up	-	HMDB0004207	1.893	1.8662	1.272	0.02597	0.2281
NP vs. EP	pos_1708	L-Dopa	up	C00355	PW_C000117;HMDB0000181	1.8902	1.8818	1.3864	0.03999	0.2763
NP vs. EP	pos_4426	(1'R)-Nepetalic acid	down	-	HMDB0036117	1.8873	1.8878	0.7477	0.04183	0.2807
NP vs. EP	pos_6396	N-[4-[Acetyl(3-aminopropyl)amino]butyl]-N-(3-aminopropyl)acetamide	down	-	HMDB0260383	1.8797	1.8748	0.7855	0.001031	0.0484
NP vs. EP	neg_191	4-Hydroxyproline galactoside	down	-	HMDB0029354	1.8771	1.8724	0.8172	0.008382	0.1404
NP vs. EP	pos_2877	L-Octanoylcarnitine	up	C02838	LMFA07070002;HMDB0000791	1.8684	1.8596	1.2181	0.01858	0.2001
NP vs. EP	pos_5562	Rifametane	up	-	HMDB0257224	1.8655	1.8352	1.2202	0.003193	0.08761
NP vs. EP	pos_2134	Judeol	down	-	HMDB0034607	1.8634	1.8794	0.7783	0.03302	0.2524
NP vs. EP	pos_2977	4-Hydroxy-6-octenoylcarnitine	up	-	HMDB0241704	1.8631	1.8359	1.293	0.02745	0.2337
NP vs. EP	neg_44	Serylserine	up	-	HMDB0029048	1.8608	1.8614	1.2358	0.008771	0.1432
NP vs. EP	pos_153	(3R)-3,4-Dihydroxy-3-(hydroxymethyl)butanenitrile 4-glucoside	down	-	HMDB0034085	1.8478	1.8462	0.8133	0.02115	0.209
NP vs. EP	pos_2135	Kinetensin 4-7	up	-	HMDB0012986	1.8439	1.8335	1.2036	0.0002618	0.02236
NP vs. EP	pos_2335	Soyasaponin A1	up	C08982	HMDB0038606	1.8433	1.8556	1.2382	0.01537	0.1846
NP vs. EP	neg_5666	N-(3-acetamidopropyl)pyrrolidin-2-one	down	-	HMDB0061384	1.8364	1.8443	0.7741	0.03108	0.2477
NP vs. EP	pos_5718	Tryptophyl-Alanine	up	-	HMDB0029076	1.791	1.7943	1.2675	0.04823	0.2976
NP vs. EP	pos_4409	3-Hydroxydodecanedioic acid	up	-	HMDB0000413	1.787	1.753	1.3017	0.04487	0.2893
NP vs. EP	pos_5537	2,3,4,5-Tetrahydro-2-pyridinecarboxylic acid	up	C00450	HMDB0012130	1.7844	1.8068	1.2689	0.04858	0.2987
NP vs. EP	neg_6516	Dhesn	up	-	HMDB0251109	1.7833	1.7678	1.2771	0.01907	0.2025
NP vs. EP	pos_283	O-Galactosyl-5-hydroxylysine	up	-	HMDB0260392	1.7826	1.7932	1.226	0.04637	0.294
NP vs. EP	pos_5270	5'-Methylthioadenosine	up	C00170	PW_C000910;HMDB0001173	1.7804	1.7545	1.1604	0.001095	0.05046
NP vs. EP	pos_4891	Ile Asp	up	-	-	1.7801	1.7825	1.2424	0.003689	0.09406
NP vs. EP	neg_1782	N-Acetylmuramate	down	C02713	HMDB0060493	1.7725	1.7698	0.8271	0.0007408	0.03935
NP vs. EP	pos_2115	PI(20:4(5Z,8Z,11Z,14Z)/PGJ2)	down	-	HMDB0277515	1.7621	1.7519	0.7831	0.003909	0.09688
NP vs. EP	pos_4000	Pregnanetriolone	down	C15368	HMDB0041997	1.7585	1.7252	0.8307	0.01342	0.1738
NP vs. EP	pos_2653	2,8-Dihydroxyquinoline-beta-D-glucuronide	down	-	HMDB0011658	1.7578	1.7334	0.7941	0.02143	0.2101
NP vs. EP	pos_2436	Gilteritinib	down	-	HMDB0252717	1.7576	1.7495	0.8205	0.01143	0.1627
NP vs. EP	neg_3293	Tolmetin glucuronide	down	-	HMDB0042044	1.757	1.7359	0.8632	0.007335	0.1302
NP vs. EP	neg_6290	Miglitol	down	C07708	HMDB0014634;MJDBOTE0000907	1.7567	1.7399	0.8174	0.005318	0.1128
NP vs. EP	neg_6293	Virginiamycin m1	up	C11299	HMDB0259836	1.7565	1.7796	1.3501	0.03223	0.2507
NP vs. EP	pos_2038	1-Methylhypoxanthine	up	-	HMDB0013141	1.7543	1.7582	1.2593	0.02456	0.2225
NP vs. EP	neg_7056	Biopterin	up	C06313	HMDB0000633;HMDB0000468;HMDB0000817;MJDBOTE0001160	1.7534	1.7724	1.2319	0.04397	0.2869
NP vs. EP	pos_4271	Aminopentol	up	C19805	HMDB0248328	1.7483	1.7443	1.2233	0.01892	0.2022
NP vs. EP	neg_1330	Castanospermine	down	C02256	HMDB0249700	1.7368	1.756	0.8112	0.02176	0.2112
NP vs. EP	neg_710	2,5-Bis(acetylamino)pentanoic acid	down	-	HMDB0242108	1.7333	1.7513	0.8087	0.02355	0.2185
NP vs. EP	pos_2989	N-Linoleoyl Lysine	up	-	HMDB0241980	1.7273	1.7292	1.242	0.02141	0.2101
NP vs. EP	pos_2611	S-Prenyl-L-cysteine	up	C06751	HMDB0012286	1.7269	1.7025	1.2567	0.04281	0.2824
NP vs. EP	neg_1742	Ribalinium	down	C10735	HMDB0033346	1.7258	1.7014	0.8497	0.002945	0.08401
NP vs. EP	neg_3274	R-limonene	up	C06099	HMDB0257077;HMDB0003375	1.716	1.6945	1.1983	0.003411	0.09072
NP vs. EP	pos_6426	D-Ornithine	down	C00515	HMDB0003374;PW_C001864	1.7131	1.6774	0.7795	0.04159	0.2806
NP vs. EP	pos_4556	Forchlorfenuron	down	C18604	HMDB0252436	1.7106	1.6899	0.7779	0.0412	0.2799
NP vs. EP	pos_1357	Fructosyl-lysine	up	C16488	HMDB0034879;HMDB0252495;HMDB0242138	1.705	1.6977	1.2465	0.01292	0.1716
NP vs. EP	pos_4738	Ethchlorvynol	down	C07833	HMDB0014335	1.704	1.6835	0.7961	0.02811	0.2363
NP vs. EP	pos_5481	Demethylated antipyrine	up	C13008	HMDB0006240	1.6941	1.6867	1.2417	0.001821	0.06324
NP vs. EP	pos_2537	METAMITRON	up	C10930	HMDB0254501	1.6813	1.6756	1.2184	0.03589	0.2634
NP vs. EP	neg_43	L-Glutamine	up	C00064	HMDB0003423;PW_C000500;HMDB0000641;MJDBOTE0000775	1.6806	1.6878	1.1781	0.03433	0.2572
NP vs. EP	pos_3873	N-Palmitoyl Valine	down	-	LMFA08020120;HMDB0241935	1.6584	1.6583	0.8147	0.003294	0.08944
NP vs. EP	pos_5237	3-Dehydroquinic acid	up	C00944	HMDB0012710	1.6582	1.6322	1.2291	0.01088	0.1595
NP vs. EP	pos_5039	Hydroquinidine	up	C10696	HMDB0242615;MJDBOTE0000234	1.6567	1.6372	1.2268	0.0227	0.2165
NP vs. EP	pos_2276	Ser Glu Leu	down	-	-	1.6554	1.6406	0.8009	0.0174	0.1936
NP vs. EP	neg_2830	Butenoylcarnitine	down	-	HMDB0249460	1.655	1.6427	0.8652	0.009016	0.1444
NP vs. EP	neg_6986	N-Biotinyl-4-aminobenzoic acid	up	-	HMDB0248835	1.6523	1.628	1.1714	0.001578	0.05926
NP vs. EP	pos_2158	PG(i-12:0/5-iso PGF2VI)	up	-	HMDB0271093	1.6406	1.6415	1.2134	0.0333	0.2534
NP vs. EP	pos_5513	Heliotridine	up	C10321	HMDB0253071	1.6395	1.6317	1.1635	0.003298	0.08944
NP vs. EP	pos_2515	Lupinine	up	C10773	HMDB0304704	1.6382	1.5991	1.2704	0.04072	0.2785
NP vs. EP	neg_23	Ribothymidine	down	-	HMDB0000884	1.6308	1.618	0.8633	0.02401	0.2206
NP vs. EP	pos_4791	Val Pro Phe	down	-	-	1.63	1.6151	0.8454	0.004657	0.1073
NP vs. EP	pos_1671	N-Methylhydantoin	down	C02565	HMDB0003646	1.6218	1.6219	0.8379	0.03999	0.2763
NP vs. EP	pos_2618	PS(18:4(6Z,9Z,12Z,15Z)/22:4(7Z,10Z,13Z,16Z))	down	C02737	LMGP03010454;PW_C060915;HMDB0112506	1.6182	1.6082	0.8515	0.007955	0.1368
NP vs. EP	pos_808	Doxercalciferol	down	C08211	LMST03010069;HMDB0251601	1.6175	1.6077	0.8569	0.02582	0.2279
NP vs. EP	pos_5241	(11beta,16beta)-9-Chloro-11-hydroxy-16-methyl-17,21-bis(1-oxopropoxy)pregna-1,4-diene-3,20-dione	down	C07813	HMDB0014538;HMDB0243494	1.6158	1.6187	0.8423	0.01379	0.1766
NP vs. EP	neg_5777	Etiracetam	down	C07841	HMDB0252105;HMDB0015333	1.6156	1.5944	0.8387	0.01983	0.2054
NP vs. EP	neg_2436	N-Formyl-met-leu-phe-lys	up	-	HMDB0252432	1.6143	1.6136	1.159	0.01075	0.1584
NP vs. EP	neg_7650	Muramic acid	up	C06470	HMDB0248237;HMDB0003254	1.6078	1.598	1.203	0.01104	0.1604
NP vs. EP	pos_2763	5-Hydroxyvalproic acid	up	C16650	HMDB0013898;PW_C008640	1.5921	1.56	1.2164	0.02981	0.2431
NP vs. EP	neg_1333	Genipin	down	C09780	HMDB0035830;MJDBOTE0001654	1.5903	1.594	0.8569	0.03602	0.2638
NP vs. EP	pos_6446	Pyroglutamic Acid	up	C01879	PW_C000182;HMDB0000267;MJDBOTE0000549	1.5845	1.5928	1.1591	0.04192	0.2807
NP vs. EP	pos_78	Glu Asp Leu	up	-	-	1.5839	1.579	1.1294	0.0004049	0.02737
NP vs. EP	pos_5680	6-Dehydrotestosterone glucuronide	up	C00178	HMDB0010337	1.5822	1.5874	1.241	0.03872	0.2737
NP vs. EP	neg_28	Xi-3-Methyl-3-cyclohexen-1-ol	up	-	HMDB0034372	1.5776	1.5395	1.1687	0.03233	0.2507
NP vs. EP	pos_403	Epsilon-(gamma-Glutamyl)-L-lysine	up	-	HMDB0257624	1.5749	1.5615	1.1889	0.03295	0.2524
NP vs. EP	pos_384	Gly Leu Arg	down	-	-	1.574	1.5731	0.8312	0.01606	0.1885
NP vs. EP	pos_2004	1-Methylguanine	up	C04152	HMDB0003282	1.5627	1.5685	1.2745	0.04138	0.28
NP vs. EP	pos_4308	N-Stearoyl Glutamine	up	-	HMDB0241941;LMFA08020130	1.5606	1.5336	1.1714	0.04483	0.2893
NP vs. EP	pos_6327	N-Acetyl-D-galactosamine	down	C01132;C01074;C05021	HMDB0000212;HMDB0000853;MJDBOTE0000646	1.5548	1.5652	0.8581	0.02556	0.2269
NP vs. EP	neg_643	Sucrose	down	C00089	PW_C000177;HMDB0000258	1.5475	1.5342	0.8388	0.02627	0.2292
NP vs. EP	pos_4244	(R-(R*,S*))-3-(3-Cyclohexyl-3-hydroxypropyl)-2,5-dioxoimidazolidine-4-heptanoic acid	down	-	HMDB0249486	1.5388	1.5143	0.8623	0.013	0.1719
NP vs. EP	pos_1979	Angiotensin (1-7)	down	C15850	HMDB0248423	1.5359	1.5156	0.8597	0.01915	0.203
NP vs. EP	pos_887	3-Oxo-4,6-choladienoic acid	down	-	HMDB0000476	1.5281	1.5253	0.854	0.04749	0.2965
NP vs. EP	pos_3966	Lithocholic acid glycine conjugate	down	C15557	PW_C000550;HMDB0000698;LMST05030009	1.5276	1.5224	0.8781	0.01373	0.1765
NP vs. EP	pos_2731	Polyethylene, oxidized	up	-	HMDB0032472	1.5175	1.5139	1.2358	0.03304	0.2525
NP vs. EP	pos_2147	2-(5-Methoxy-1H-indol-3-yl)ethyl acetate	up	-	HMDB0247825	1.5147	1.5124	1.1296	0.0015	0.05865
NP vs. EP	pos_213	Cholylsarcosine	down	-	HMDB0259600	1.5061	1.4853	0.9022	0.00184	0.0637
NP vs. EP	pos_4938	Val Ala Val	down	-	-	1.5026	1.4887	0.8763	0.001883	0.06399
NP vs. EP	pos_4086	22-Hydroxydocosanoic acid	down	C19623	HMDB0302963;HMDB0304091	1.4872	1.4962	0.8671	0.02299	0.2176
NP vs. EP	pos_5085	((4-(4-Amidinophenoxy)butanoyl)aspartyl)valine	down	-	HMDB0242231	1.4816	1.4848	0.8606	0.03581	0.2633
NP vs. EP	neg_5002	Decanedioic acid	up	C08277	HMDB0000792;LMFA01170006	1.4796	1.4559	1.1405	0.01225	0.1678
NP vs. EP	neg_645	Allantoin	up	C01551	HMDB0000462;MJDBOTE0001088	1.4738	1.4629	1.1468	0.03035	0.2459
NP vs. EP	neg_5338	(4S,8R)-8,9-Dihydroxy-p-menth-1(6)-en-2-one	up	-	HMDB0039052	1.4731	1.4372	1.1461	0.03559	0.263
NP vs. EP	neg_4	Epsilon-(gamma-Glutamyl)lysine	up	-	HMDB0003869	1.4652	1.4717	1.1378	0.03894	0.2739
NP vs. EP	pos_4716	Dopamine	down	C03758	HMDB0000073;PW_C000052;MJDBSJD0000070	1.4619	1.456	0.874	0.002273	0.07284
NP vs. EP	neg_6484	Lobucavir	down	-	HMDB0254142	1.4574	1.4287	0.8755	0.008559	0.1421
NP vs. EP	neg_17	Sesamose	down	C08248	HMDB0038871	1.4567	1.4506	0.8601	0.002532	0.07672
NP vs. EP	pos_1900	Spongothymidine	down	C16744	MJDBOTE0000613	1.4562	1.4564	0.84	0.04347	0.2844
NP vs. EP	pos_2649	Ser Leu Ile	down	-	-	1.4505	1.4517	0.8927	0.006462	0.1246
NP vs. EP	neg_2389	LysoPE(0:0/15:0)	down	-	HMDB0011472	1.4482	1.4465	0.8645	0.04703	0.2954
NP vs. EP	neg_1542	3-Phenoxypropylene di(acetate)	down	-	HMDB0245968	1.435	1.4233	0.8864	0.0009591	0.04611
NP vs. EP	pos_1208	Gamma-L-Glutamyl-L-pipecolic acid	up	-	HMDB0038614	1.4349	1.4303	1.1345	0.005069	0.1112
NP vs. EP	pos_2881	Dec-7-enedioylcarnitine	down	-	HMDB0241085	1.4301	1.4044	0.8929	0.005157	0.1117
NP vs. EP	neg_2289	2-Acetylaminofluorene	down	C02778	HMDB0244967	1.4264	1.4015	0.8086	0.0481	0.2976
NP vs. EP	pos_6176	3h-Adrenaline	down	-	HMDB0246263	1.4259	1.4385	0.8833	0.03216	0.2507
NP vs. EP	neg_1543	2-Deoxygalactopyranose	up	C02781	HMDB0012327	1.4226	1.4327	1.1789	0.04963	0.2989
NP vs. EP	pos_4542	2-Propyl-2,4-pentadienoic acid	down	C16656	PW_C040569;HMDB0060682	1.4216	1.4069	0.8623	0.008048	0.1374
NP vs. EP	pos_5231	Glu Gln Ile	down	-	-	1.4199	1.4187	0.8722	0.009861	0.1504
NP vs. EP	neg_1988	Pantothenic Acid	down	C00864	HMDB0250782;PW_C000136;HMDB0000210;MJDBOTE0000845	1.413	1.3819	0.9093	0.01685	0.1907
NP vs. EP	neg_3393	9S-hydroxy-11,15-dioxo-5Z,13E-prostadienoic acid	up	C04758	HMDB0062297;LMFA03010206	1.4123	1.3911	1.142	0.0149	0.1821
NP vs. EP	neg_2472	19-Hydroxycinnzeylanol 19-glucoside	up	-	HMDB0036856	1.412	1.409	1.1247	0.01571	0.1863
NP vs. EP	neg_2512	3-Oxovalproic acid	up	C16652	HMDB0060685;PW_C040543	1.4082	1.3743	1.1398	0.0306	0.2467
NP vs. EP	pos_3977	3beta,7alpha-Dihydroxy-5-cholestenoate	down	C17335	HMDB0012454;PW_C007981	1.3843	1.3943	0.8981	0.02059	0.2076
NP vs. EP	neg_1099	Arasc	down	-	HMDB0248564	1.3829	1.387	0.9057	0.02096	0.2084
NP vs. EP	pos_2622	3-hydroxyoctanoyl carnitine	down	-	HMDB0061634	1.3799	1.348	0.8794	0.03319	0.253
NP vs. EP	neg_6278	Adenine	up	C00147	HMDB0000034;PW_C000024;MJDBOTE0000759	1.3791	1.3614	1.1335	0.007462	0.1316
NP vs. EP	neg_5026	Loliolide	up	-	HMDB0302428	1.3637	1.359	1.1209	0.008287	0.1393
NP vs. EP	pos_4388	Tyramine	down	C00483	HMDB0000306;PW_C000210;MJDBOTE0000392	1.3613	1.3543	0.8897	0.01573	0.1863
NP vs. EP	neg_2593	Nalpha-Cinnamoylhistamine	down	-	HMDB0255031	1.3594	1.3313	0.8724	0.04399	0.2869
NP vs. EP	pos_6197	Val Thr	down	-	-	1.3573	1.3536	0.8916	0.0008734	0.04404
NP vs. EP	neg_1642	Aspartyl-L-proline	down	-	HMDB0002335	1.3487	1.3603	0.8835	0.01959	0.2046
NP vs. EP	neg_6862	Deoxyinosine	up	C05512	PW_C000050;HMDB0000071;MJDBOTE0001081	1.3356	1.3322	1.0964	0.000511	0.03183
NP vs. EP	pos_3587	Physagulin C	up	-	HMDB0038535;LMST01160049	1.3353	1.3217	1.1153	0.004309	0.1035
NP vs. EP	neg_369	Suberic acid	up	C08278	LMFA01170001;HMDB0000893	1.3348	1.3028	1.097	0.03723	0.2674
NP vs. EP	pos_1575	Blasticidin S	up	C02010	HMDB0030452	1.3301	1.3058	1.1063	0.02532	0.2254
NP vs. EP	neg_7501	Diglyceride	up	C03199;C13861;C16667;C00165	HMDB0007843;HMDB0007435;HMDB0094509;HMDB0092902;HMDB0093104;HMDB0116386;HMDB0007295;HMDB0093358;HMDB0093637;HMDB0093295;HMDB0007611;HMDB0094253;HMDB0093700;HMDB0093352;HMDB0093011;HMDB0056304;HMDB0007393;HMDB0007021;HMDB0116423;HMDB0093640;HMDB0094191;HMDB0116404;HMDB0093848;HMDB0007367;HMDB0007783;HMDB0007839;HMDB0007342;HMDB0007472;HMDB0007605;HMDB0093620;HMDB0007645;HMDB0094151;HMDB0007582;HMD…
NP vs. EP	HMDB0093101;HMDB0094045;HMDB0094538;HMDB0092989;HMDB0056092;HMDB0055964;HMDB0094350;HMDB0056029;HMDB0116390;HMDB0094002;HMDB0007799;HMDB0094549;HMDB0093173;HMDB0093238;HMDB0007117;HMDB0007309;HMDB0007711;HMDB0093327;HMDB0056379;HMDB0056193;HMDB0094054;HMDB0094148;HMDB0092987;HMDB0093674;HMDB0094480;HMDB0094066;HMDB0094363;HMDB0093611;HMDB0007354;HMDB0007493;HMDB0093521;HMDB0093775;HMDB0007790;HMD…	-	Cancer: specific types;Infectious disease: viral;Infectious disease: parasitic;Infectious disease: viral;Infectious disease: parasitic;Endocrine system;Signal transduction;Signal transduction;Immune system;Immune system;Circulatory system;Signal transduction;Cancer: overview;Immune system;Signal transduction;Signal transduction;Signal transduction;Signal transduction;Cancer: overview;Endocrine sy…	Glycerolipids	5.507
NP vs. EP	neg_6787	3'-Deoxyinosine	up	-	HMDB0246093	1.3205	1.3156	1.1255	0.001417	0.05646
NP vs. EP	pos_6140	Val Glu	down	-	-	1.3169	1.3223	0.8811	0.03817	0.2716
NP vs. EP	pos_2500	1-[1-Butyl-2-oxo-4-[3-(pyridin-3-ylmethoxy)phenyl]-1,8-naphthyridin-3-yl]-3-[2,6-di(propan-2-yl)phenyl]urea	down	-	HMDB0258061	1.3146	1.3297	0.8555	0.03716	0.2674
NP vs. EP	neg_2300	Valylisoleucine	down	-	HMDB0029130	1.3041	1.2887	0.9199	0.0005322	0.03233
NP vs. EP	pos_6596	3,4,5-trihydroxy-6-({7-oxo-7H-furo[3,2-g]chromen-4-yl}oxy)oxane-2-carboxylic acid	down	-	HMDB0129424	1.3032	1.29	0.895	0.002432	0.07503
NP vs. EP	pos_4532	Fusaric acid	up	C10146	HMDB0252556	1.2988	1.3072	1.1789	0.03927	0.2744
NP vs. EP	pos_2673	D-TYROSINE	down	C06420;C01536	HMDB0250803	1.2876	1.283	0.905	0.001421	0.05646
NP vs. EP	pos_1338	Alcoifosfamide	up	C16558	PW_C040490;HMDB0060693	1.2855	1.2606	1.1259	0.04187	0.2807
NP vs. EP	neg_5484	Acetyl-DL-Leucine	down	C02710	HMDB0011756	1.274	1.2733	0.9093	0.02163	0.2111
NP vs. EP	pos_2289	Ethotoin	down	C07839	HMDB0014892	1.2734	1.277	0.8982	0.01262	0.1699
NP vs. EP	neg_1296	Hydroxyprolyl-Alanine	up	-	HMDB0028856	1.2713	1.2584	1.1039	0.03207	0.2507
NP vs. EP	pos_1446	1,6-di-O-Galloylglucose	down	C04101	HMDB0302910	1.2712	1.2539	0.9007	0.04732	0.2965
NP vs. EP	pos_2220	Methyldopa	down	C07194	HMDB0011754;HMDB0251525;MJDBOTE0001405	1.2689	1.2736	0.9063	0.008522	0.142
NP vs. EP	pos_2680	Ala Val Leu	down	-	-	1.2587	1.2555	0.8978	0.02859	0.2389
NP vs. EP	pos_6307	Tenuazonic acid	up	C08511	HMDB0036074	1.2578	1.2555	1.0823	0.01927	0.2039
NP vs. EP	neg_4900	Ricinoleic acid	up	C08365	HMDB0034297;LMFA02000184	1.2571	1.2436	1.1105	0.01984	0.2054
NP vs. EP	neg_6873	Deoxyguanosine	up	C00330	HMDB0000085;PW_C000058;MJDBOTE0000696	1.2554	1.2559	1.0976	0.006505	0.1246
NP vs. EP	pos_4590	Melanettin	down	C10504	HMDB0041758	1.2551	1.2358	0.9017	0.007464	0.1316
NP vs. EP	neg_3327	(3S)-3-hydroxycyclocitral	up	C19731	HMDB0303972	1.2534	1.2418	1.0955	0.02842	0.238
NP vs. EP	pos_4759	(4E,7E)-3-Hydroxydeca-4,7-dienoylcarnitine	down	-	HMDB0241112	1.25	1.2461	0.9158	0.00149	0.05843
NP vs. EP	pos_2229	Ser Gly Ile	down	-	-	1.2416	1.2269	0.8933	0.0357	0.2632
NP vs. EP	pos_4912	Ser Val Leu	down	-	-	1.2367	1.2352	0.9082	0.004493	0.1058
NP vs. EP	pos_1713	PGP(18:3(9,11,15)-OH(13)/i-13:0)	up	-	HMDB0274980	1.2364	1.2396	1.1005	0.03446	0.2577
NP vs. EP	neg_5559	N-Acetylleucine	down	C02710	HMDB0011756	1.2329	1.2278	0.9159	0.02223	0.2142
NP vs. EP	pos_2766	Isopenicillin N	down	C05557	HMDB0253667	1.2173	1.2144	0.903	0.01689	0.191
NP vs. EP	pos_4723	N-Acetyl-DL-Leucine	down	-	MJDBOTE0001584	1.2064	1.2071	0.9145	0.007691	0.1341
NP vs. EP	neg_1775	ALA-ILE	down	-	HMDB0028690	1.2041	1.2032	0.9121	0.01026	0.154
NP vs. EP	pos_4676	3-Hydroxynona-5,7-dienoylcarnitine	down	-	HMDB0241770	1.1993	1.1939	0.9091	0.01462	0.1814
NP vs. EP	neg_2143	Glycyl-Phenylalanine	down	-	HMDB0028848	1.1979	1.1829	0.9252	0.003202	0.08761
NP vs. EP	neg_1851	5-S-Cysteinyldopamine	down	-	HMDB0246842	1.1959	1.1671	0.9142	0.0432	0.2839
NP vs. EP	neg_5362	Cyclohexanecarboxamide	up	-	HMDB0250651	1.1922	1.1855	1.0998	0.03227	0.2507
NP vs. EP	pos_2931	Desmethylclomipramine	down	-	HMDB0060947;PW_C040566	1.1919	1.17	0.9081	0.01816	0.1973
NP vs. EP	pos_2354	Val Leu	down	-	-	1.1877	1.1778	0.9316	0.00247	0.07597
NP vs. EP	neg_4894	Traumatin	up	C16309	LMFA01060093;HMDB0037326	1.1761	1.1661	1.0971	0.01534	0.1846
NP vs. EP	neg_2878	Exatecan	up	-	HMDB0252142	1.1743	1.1747	1.0766	0.009412	0.1467
NP vs. EP	pos_2797	9-Hydroxydecanoylcarnitine	up	-	HMDB0241063	1.1717	1.1689	1.0916	0.0262	0.2292
NP vs. EP	pos_5154	Asn Pro Leu	down	-	-	1.1707	1.1646	0.9089	0.03906	0.2739
NP vs. EP	neg_6710	N-Acetylalliin	down	-	HMDB0242184	1.1661	1.1471	0.9233	0.04681	0.2949
NP vs. EP	neg_60	Glycylproline	up	-	HMDB0000721	1.1617	1.1459	1.0882	0.03582	0.2633
NP vs. EP	pos_5485	Retigabine	up	C13826	HMDB0257171	1.1613	1.153	1.0776	0.0001093	0.01323
NP vs. EP	pos_4752	5-Hydroxydec-7-enoylcarnitine	down	-	HMDB0241079	1.1349	1.1261	0.9295	0.0004842	0.03061
NP vs. EP	neg_7242	Valylglutamic acid	down	-	HMDB0029126	1.1317	1.1192	0.9232	0.009988	0.1517
NP vs. EP	neg_6652	(2-Ethylcrotonoyl)urea	down	-	HMDB0242468	1.1229	1.1162	0.9358	0.02828	0.237
NP vs. EP	pos_2659	Gly Leu Leu	down	-	-	1.1163	1.1092	0.9267	0.0115	0.1632
NP vs. EP	pos_1745	PGP(i-12:0/18:2(9Z,11E)+=O(13))	up	-	HMDB0274837	1.1151	1.1183	1.0868	0.03967	0.2755
NP vs. EP	neg_2153	Esmolol	down	C06980	PW_C008734;HMDB0014333	1.1057	1.0798	0.9234	0.02743	0.2337
NP vs. EP	pos_1478	Turicine	down	C21513	HMDB0029409	1.0857	1.0692	0.9241	0.01673	0.1901
NP vs. EP	neg_2507	Perampanel	up	-	HMDB0256305	1.0807	1.0757	1.0771	0.04755	0.2965
NP vs. EP	pos_1823	Ile Ala	down	-	-	1.0704	1.0748	0.9262	0.02207	0.2132
NP vs. EP	neg_6233	Abeado	down	-	HMDB0247746	1.07	1.0552	0.9338	0.005494	0.115
NP vs. EP	pos_2516	Ser Leu Leu	down	-	-	1.0691	1.0828	0.9175	0.04288	0.2825
NP vs. EP	pos_1585	Acrylamide-sodium acrylate resin	up	-	HMDB0303186	1.0603	1.0613	1.0546	0.02265	0.2165
NP vs. EP	neg_6587	Ala-Leu	down	-	HMDB0028691;HMDB0251509	1.0589	1.0542	0.935	0.01153	0.1632
NP vs. EP	neg_6141	2'',6''-O-Diacetyloninin	up	-	HMDB0302015	1.0579	1.0523	1.0697	0.03259	0.2515
NP vs. EP	pos_1055	(12E)-9-Hydroxyoctadecenoylcarnitine	up	-	HMDB0241534	1.0558	1.0365	1.0518	0.006021	0.1204
NP vs. EP	pos_6314	GUVACINE	up	C10149	-	1.0541	1.0514	1.0673	0.003776	0.0957
NP vs. EP	pos_2841	DGAT-1 inhibitor 2	down	-	HMDB0251103	1.0507	1.0486	0.9298	0.03235	0.2507
NP vs. EP	pos_2271	Oct-5-enedioylcarnitine	down	-	HMDB0241709	1.0489	1.0455	0.9338	0.01663	0.1901
NP vs. EP	pos_2414	1,6-anhydro-N-acetyl-beta-muramate	down	C19769	HMDB0304012	1.0488	1.0576	0.9264	0.04746	0.2965
NP vs. EP	pos_2862	3-hydroxynonanoyl carnitine	down	-	HMDB0061635	1.0468	1.0204	0.9411	0.04611	0.2935
NP vs. EP	pos_2589	(6Z,8E)-3-Hydroxydeca-6,8-dienoylcarnitine	down	-	HMDB0241111	1.0424	1.0396	0.943	0.0008267	0.04286
NP vs. EP	neg_6023	Imazethapyr	up	C18865	HMDB0253406	1.0397	1.0307	1.064	0.00587	0.1188
NP vs. EP	pos_2777	Phenmedipham	down	C18420	HMDB0256405	1.0384	1.0209	0.9335	0.03476	0.2587
NP vs. EP	pos_4560	Cavipetin E isomer 1	down	-	HMDB0059922	1.0369	1.0223	0.9498	0.03291	0.2524
NP vs. EP	pos_4372	Nornicotine	down	C06524	HMDB0001126;PW_C000880	1.034	1.0181	0.9582	0.001935	0.06533
NP vs. EP	pos_6064	Fagomine	down	C10144	HMDB0033453	1.0298	1.0314	0.9331	0.02411	0.2209
NP vs. EP	pos_6084	Ser Val	down	-	-	1.025	1.0064	0.939	0.01819	0.1974
NP vs. EP	neg_6567	Glycyl-leucine	down	C02155	HMDB0000759;MJDBOTE0000578	1.0234	1.0104	0.9441	0.03071	0.247
NP vs. EP	pos_1057	Leptomycin B	down	-	HMDB0254018	1.023	1.0017	0.9489	0.0409	0.2786
NP vs. EP	pos_3921	N-Arachidonoyl Valine	up	-	HMDB0242006	1.0199	1.018	1.0661	0.04199	0.2807
NP vs. EP	neg_7491	2,6-diamino-4-hydroxy-5-formamidopyrimidine	up	C04744	HMDB0304046;HMDB0011657	1.0176	1.0071	1.067	0.02168	0.2111
NP vs. EP	pos_5627	Syringomycin	up	C12268	HMDB0303493	1.017	1.0156	1.0628	0.04053	0.2784
NP vs. EP	neg_5436	Methionyl-Asparagine	up	-	HMDB0028968	1.0161	0.9979	1.0546	0.00854	0.1421
NP vs. EP	pos_2215	Salicylic Acid	up	C00805;C07588	HMDB0001895;PW_C001263;HMDB0000840;HMDB0302214;MJDBZSJ0000117	1.0158	1.0012	1.0691	0.002953	0.08401
NP vs. EP	pos_2327	2-Naphthylamine	up	C02227	HMDB0041802	1.0089	1.0068	1.0517	0.02162	0.2111
NP vs. EP	pos_5006	PIP(20:4(6E,8Z,11Z,13E)-2OH(5S,15S)/18:1(15Z))	down	-	HMDB0279007	1.0074	0.9976	0.9449	0.03084	0.2474
NP vs. EP	pos_5609	Epsilon-(Carboxyethyl)lysine	down	-	HMDB0251886	1.0066	1.0154	0.9345	0.02959	0.2418
NP vs. EP	neg_15	3-Oxoadipic acid	up	C00846	HMDB0000398	1.0004	0.9957	1.0656	0.01639	0.1901
NP vs. MP	neg_6011	Indoxyl Sulfate	up	-	HMDB0000682	3.8001	3.7962	13.9184	1.477e-05	0.002347
NP vs. MP	pos_5013	Gabazine	down	C13796	HMDB0252568	3.4442	3.4394	0.1793	5.144e-06	0.001482
NP vs. MP	pos_5046	Phe Leu	down	-	-	3.3317	3.3256	0.2954	0.0003759	0.01139
NP vs. MP	pos_2442	APGPR Enterostatin	up	-	HMDB0006117	3.288	3.2962	3.751	0.005447	0.04866
NP vs. MP	pos_2920	Norethisterone enanthate	up	C14486	HMDB0255734	3.2439	3.2412	2.881	3.352e-06	0.001243
NP vs. MP	pos_4315	(25R)-3beta-hydroxycholest-5-en-7-one-26-oate	up	-	HMDB0062613	3.2013	3.2145	2.2927	0.01563	0.08981
NP vs. MP	pos_2101	CDP-DG(PGF1alpha/i-15:0)	down	-	HMDB0293667	3.0883	3.0855	0.0759	0.00784	0.0602
NP vs. MP	neg_3225	2-Oxoarginine	up	C03771	HMDB0004225;PW_C002094	3.0195	3.0174	2.1992	0.0003056	0.01012
NP vs. MP	pos_3166	13,16,19-Docosatrienoic acid	up	C16534	LMFA01030407;HMDB0244522;HMDB0002823	2.9676	2.965	1.8936	2.227e-07	0.0005031
NP vs. MP	pos_4496	3a,7b,21-Trihydroxy-5b-cholanoic acid	up	-	HMDB0013192	2.9675	2.968	2.0577	0.003581	0.039
NP vs. MP	neg_3231	Phaseolic acid	up	C10483	HMDB0031897;LMFA01060200	2.9292	2.9268	1.8075	9.999e-08	0.0003098
NP vs. MP	pos_1712	Isopentenyladenine-9-N-glucoside	down	-	HMDB0012240	2.9289	2.9297	0.416	0.002956	0.0353
NP vs. MP	pos_3993	Hexadecanedioic acid	up	C08260;C19615	HMDB0304377;HMDB0000712;HMDB0000672;LMFA01170022	2.8981	2.8961	1.8303	3.113e-05	0.003297
NP vs. MP	pos_4461	Cascarillin	up	C09071	HMDB0036836	2.898	2.889	2.0761	0.0007535	0.01647
NP vs. MP	pos_4982	20-Trihydroxy-leukotriene-B4	up	-	HMDB0012643;LMFA03020066	2.897	2.8973	1.8627	0.000112	0.006029
NP vs. MP	neg_2891	Neotussilagine	up	-	HMDB0031820	2.8698	2.8707	2.1213	0.0001512	0.007098
NP vs. MP	neg_3357	Panaxytriol	up	C16792	LMFA05000027;HMDB0031928	2.8636	2.8597	1.7187	1.449e-05	0.002332
NP vs. MP	neg_3216	(6E)-8-hydroxygeraniol	up	C17621	HMDB0303979	2.8536	2.8503	2.0081	8.241e-07	0.0007856
NP vs. MP	neg_3374	12S-HHT	up	C20388	HMDB0012535	2.8097	2.8078	1.608	3.781e-06	0.001275
NP vs. MP	pos_3853	27-Deoxy-5b-cyprinol	down	C05446	HMDB0001231;PW_C000953	2.8054	2.7972	0.3944	0.03948	0.1511
NP vs. MP	pos_3387	Glucosaminylmuramyl-2-alanine-D-isoglutamine	down	-	HMDB0259500	2.803	2.8012	0.568	5.806e-07	0.0007195
NP vs. MP	neg_4285	16-Deacetylgeyerline	up	-	HMDB0244720	2.7909	2.7933	1.742	0.004161	0.04218
NP vs. MP	pos_2858	Dihydroxylysinonorleucine	up	-	HMDB0251345	2.789	2.7801	1.7805	0.003453	0.03817
NP vs. MP	pos_2439	Tyrosyl-Isoleucine	up	-	HMDB0029108	2.7809	2.7856	1.7723	0.01388	0.08362
NP vs. MP	pos_1105	Pentadecanoylglycine	up	-	HMDB0013300	2.7787	2.7749	2.1835	0.02842	0.1238
NP vs. MP	pos_791	Trans,trans-Farnesol	up	C06081	HMDB0004305	2.7442	2.7434	1.7734	2.606e-05	0.003146
NP vs. MP	neg_456	16-Hydroxy-10-oxohexadecanoic acid	up	-	HMDB0041287	2.7432	2.7469	1.6113	0.0006646	0.01536
NP vs. MP	neg_3308	L-Histidinol	up	C00860	HMDB0003431	2.7354	2.7316	1.604	4.769e-06	0.001441
NP vs. MP	neg_5165	Exo,exo-1,8-Epoxy-p-menthane-2,6-diol	up	C17620	HMDB0041376	2.7293	2.734	1.7618	0.002048	0.02827
NP vs. MP	pos_4486	HT-2 Toxin	up	C19952	HMDB0253219	2.7169	2.7136	1.6857	0.0003611	0.01113
NP vs. MP	pos_4567	Lumichrome	down	C01727	HMDB0254199	2.715	2.7188	0.5664	0.001198	0.02121
NP vs. MP	neg_4954	5,6-Dihydroxyprostaglandin F1a	up	C06475	HMDB0012109	2.708	2.7048	1.5914	3.268e-06	0.001243
NP vs. MP	neg_5118	4-Hydroxycitrulline	down	-	HMDB0029384	2.6696	2.669	0.5895	0.0003781	0.01141
NP vs. MP	neg_5178	Dihydroconiferyl alcohol	up	C10448	HMDB0303757	2.6675	2.6644	1.8498	3.553e-06	0.001258
NP vs. MP	neg_3189	Jasmolone	up	-	HMDB0030039	2.6671	2.6659	1.7608	0.0008894	0.01788
NP vs. MP	neg_4932	9-F1-phytoprostane	up	-	HMDB0304641	2.6635	2.6668	1.5025	0.001467	0.02356
NP vs. MP	pos_4516	(6Z,9Z,12Z,15Z,18Z,21Z)-Tetracosa-6,9,12,15,18,21-hexaenoylcarnitine	up	-	HMDB0241636	2.6523	2.6488	1.6498	8.615e-05	0.005234
NP vs. MP	neg_3454	Prostaglandin D1 Alcohol	up	-	-	2.643	2.6443	1.6206	0.0001818	0.007678
NP vs. MP	neg_4891	9Z-Heptadecenoic acid	up	C16536	HMDB0062437;LMFA01030060	2.6296	2.6294	1.5733	5.625e-05	0.004477
NP vs. MP	neg_3348	11-Dehydro-thromboxane B2	up	C05964	LMFA03030014;PW_C002104;LMFA03030004;HMDB0004242;HMDB0244347	2.6245	2.6209	1.578	0.003224	0.03717
NP vs. MP	neg_4842	(S)-10,16-Dihydroxyhexadecanoic acid	up	C08285	HMDB0037798	2.624	2.6237	1.6363	0.00293	0.03511
NP vs. MP	pos_4569	2-Hydroxyundecanoate	up	-	HMDB0059736	2.6224	2.6202	1.7463	1.103e-05	0.002055
NP vs. MP	pos_2601	Secologanate	down	C01957	HMDB0304481	2.6085	2.6105	0.5935	0.0009545	0.01866
NP vs. MP	neg_4904	11beta-Hydroxytestosterone	up	C18075	HMDB0060339;HMDB0012533	2.6078	2.6052	1.5708	8.036e-06	0.001916
NP vs. MP	pos_965	Hexadeca-7,10,13-trienoic acid	up	-	HMDB0302990	2.606	2.609	1.5652	0.0005736	0.0141
NP vs. MP	pos_2161	N1-(alpha-D-ribosyl)-5,6-dimethyl-benzimidazole	down	-	HMDB0011112	2.5954	2.5932	0.5763	0.0003902	0.01149
NP vs. MP	pos_2576	2-Methoxy-3-phenylundec-2-enoic acid	up	-	HMDB0257874	2.5906	2.5801	1.7599	0.003751	0.03976
NP vs. MP	pos_2427	Perindopril	up	C07706	PW_C009254;HMDB0014928;MJDBOTE0001391	2.59	2.5855	1.6283	0.0001191	0.006199
NP vs. MP	pos_2672	2-Hydroxy-4-[(1R)-1-hydroxy-8-methyl-6-oxononyl]-3-methyl-2H-furan-5-one	up	-	HMDB0258463	2.5878	2.5936	1.7769	0.003647	0.03946
NP vs. MP	pos_4522	Hexahydrocurcumin	up	C17826	HMDB0302135	2.5814	2.5778	1.635	0.0002816	0.009858
NP vs. MP	neg_3346	2-Hydroxycineol	up	C20326	HMDB0059852	2.5721	2.5701	1.6276	0.000321	0.01019
NP vs. MP	neg_3909	BATRACHOTOXIN	down	C13750	HMDB0248882	2.5685	2.5642	0.6948	0.001142	0.02059
NP vs. MP	pos_2817	4,5-Dihydrovomifoliol	up	-	HMDB0040615	2.5681	2.566	1.602	1.633e-05	0.002438
NP vs. MP	pos_4594	Beta-Cortol	down	C01235	LMST02030229;HMDB0005821	2.5619	2.5599	0.6509	3.409e-06	0.001243
NP vs. MP	pos_4002	All-trans-Farnesyl acetate	up	-	HMDB0240268	2.5612	2.5594	1.6283	1.061e-05	0.002055
NP vs. MP	pos_3788	Tachysterol 3	up	C07711	HMDB0006500;HMDB0006560	2.5578	2.556	1.5482	8.734e-05	0.005256
NP vs. MP	pos_2611	S-Prenyl-L-cysteine	up	C06751	HMDB0012286	2.5281	2.5229	1.757	0.001117	0.0203
NP vs. MP	pos_4833	4-Ethylnaphthalen-1-yl-(1-pentylindol-3-yl)methanone	up	-	HMDB0253748	2.5069	2.5038	1.703	1.504e-05	0.00236
NP vs. MP	pos_754	Dodec-2-enedioylcarnitine	up	-	HMDB0241227	2.5035	2.5021	1.5651	6.016e-05	0.004602
NP vs. MP	neg_3417	8-{3-[(2Z,5Z)-Octa-2,5-dien-1-yl]oxiran-2-yl}octanoylcarnitine	up	-	HMDB0241889	2.5029	2.5005	1.5291	8.118e-05	0.005055
NP vs. MP	pos_4695	Proparacaine	up	C07383	HMDB0014945;PW_C009271	2.4862	2.4847	1.656	0.0001011	0.005722
NP vs. MP	neg_5155	N-Carbamoyl glucuronide lorcaserin	down	-	HMDB0061159	2.4825	2.4826	0.6324	0.0001133	0.006029
NP vs. MP	pos_4352	LysoSM(d18:1)	up	C03640	HMDB0006482	2.4816	2.482	1.5632	0.002463	0.0318
NP vs. MP	pos_4308	N-Stearoyl Glutamine	up	-	HMDB0241941;LMFA08020130	2.4804	2.4807	1.5668	0.0008069	0.01721
NP vs. MP	neg_5255	4-Hydroxy-5-[3-(sulfooxy)phenyl]pentanoylcarnitine	down	-	HMDB0241796	2.4779	2.4765	0.6328	0.001428	0.02325
NP vs. MP	pos_2793	N-Jasmonoylisoleucine	up	C18699	HMDB0029391	2.4713	2.4727	1.6089	0.0008271	0.0174
NP vs. MP	pos_3918	(+/-)-2-Hydroxypiperitone	up	C09854	HMDB0303238	2.4669	2.4728	1.5976	0.004626	0.04503
NP vs. MP	pos_2404	2-(3-Carboxy-3-(methylammonio)propyl)-L-histidine	up	C04692	HMDB0011654	2.4613	2.4586	1.6836	6.4e-07	0.0007211
NP vs. MP	pos_708	Dehydro-Piliformic-Acid	up	-	-	2.4552	2.4523	1.6036	2.436e-07	0.0005031
NP vs. MP	pos_1008	Prostaglandin E3	up	C06439	HMDB0002664;HMDB0247474;LMFA03010135	2.4518	2.4528	1.4464	0.0003072	0.01012
NP vs. MP	pos_3388	Gentamicin C	up	C01918	HMDB0252688	2.4516	2.4572	1.6771	0.007676	0.05949
NP vs. MP	pos_735	(2S,3S,5S,8S,9S,10S,13S,14S,17S)-17-Acetyl-2-(2,2-dimethylmorpholino)-3-hydroxy-10,13-dimethylhexadecahydro-11H-cyclopenta[a]phenanthren-11-one	up	-	HMDB0260132	2.445	2.4403	1.4907	0.003998	0.04136
NP vs. MP	pos_3936	Eucarvone	up	C16955	HMDB0302916	2.4431	2.4478	1.557	0.009314	0.06638
NP vs. MP	neg_3183	Cis-3-Hexenyl lactate	up	-	HMDB0036213	2.4283	2.4227	1.5065	0.000198	0.007932
NP vs. MP	neg_5002	Decanedioic acid	up	C08277	HMDB0000792;LMFA01170006	2.4237	2.4214	1.5371	8.09e-05	0.005055
NP vs. MP	neg_6605	Galactosylglycerol	down	C05401	HMDB0304157;PW_C002928;HMDB0006790	2.4143	2.4157	0.6081	0.01461	0.08629
NP vs. MP	pos_803	8,9-EE-14(Z)-E	up	-	-	2.4115	2.4136	1.4466	0.0006169	0.01466
NP vs. MP	pos_716	2-(2,5-dioxopyrrolidin-1-yl)-N-(2-hydroxy-2-methyl-4-phenylbutyl)acetamide	down	-	-	2.4108	2.4114	0.6304	0.000273	0.009667
NP vs. MP	pos_4812	Methamphetamine	up	C07164	HMDB0251523;HMDB0015517	2.4055	2.4029	1.7035	2.527e-05	0.0031
NP vs. MP	neg_3074	(S)-Oleuropeic acid	up	-	HMDB0036998	2.4049	2.405	1.5244	7.847e-05	0.005055
NP vs. MP	pos_3370	Cucurbitacin B 2-sulfate	down	-	HMDB0250580	2.3931	2.396	0.6399	0.02059	0.1023
NP vs. MP	neg_4828	9,10-Dihydroxystearic acid	up	C08314;C19622	HMDB0303981;LMFA02000142;HMDB0302281	2.3909	2.3903	1.5057	6.952e-05	0.004786
NP vs. MP	neg_4899	16-alpha-Hydroxyandrosterone	up	C14519	HMDB0013156	2.3744	2.3749	1.4466	0.01049	0.07124
NP vs. MP	neg_3286	3-Hydroxyisoheptanoic acid	up	-	HMDB0002207	2.373	2.3713	1.6003	0.0005172	0.01344
NP vs. MP	pos_1023	Gibberellin A14	up	C11858	LMPR0104170015;HMDB0303454	2.369	2.3717	1.4736	0.005183	0.0476
NP vs. MP	pos_4858	Iprofenin	up	-	HMDB0253569	2.3608	2.3684	1.5417	0.008914	0.06464
NP vs. MP	pos_4606	4alpha-formyl-4beta-methyl-5alpha-cholesta-8,24-dien-3beta-ol	up	-	LMST01010229;HMDB0062387;HMDB0012167	2.3495	2.3493	1.4951	0.0003938	0.01149
NP vs. MP	neg_5046	Traumatic acid	up	C16308	LMFA01170002;HMDB0000933	2.3442	2.341	1.4979	9.509e-06	0.002032
NP vs. MP	neg_3368	9,10,13-TriHOME	up	C14835	HMDB0004710	2.3336	2.3353	1.3205	0.000391	0.01149
NP vs. MP	neg_4898	13,14-Dihydro PGF-1a	up	-	HMDB0005076	2.3245	2.3223	1.4319	6.537e-05	0.004691
NP vs. MP	pos_4024	(S)-[8]-Gingerol	up	C17495	HMDB0033615	2.3224	2.3127	1.4518	0.006266	0.05276
NP vs. MP	neg_3309	(Z)-7-[(1R,2R,3R,5S)-2-(1,2-Dihydroxy-3-oxooctyl)-3,5-dihydroxycyclopentyl]hept-5-enoic acid	up	-	HMDB0244520	2.3128	2.3016	1.5475	0.02939	0.1264
NP vs. MP	pos_2850	Tyrosol	down	C06044	HMDB0004284	2.312	2.3107	0.6572	0.003118	0.03639
NP vs. MP	neg_5338	(4S,8R)-8,9-Dihydroxy-p-menth-1(6)-en-2-one	up	-	HMDB0039052	2.3003	2.3031	1.4726	0.002305	0.03055
NP vs. MP	pos_2486	Phenylalanyl-Gamma-glutamate	up	-	HMDB0029009	2.2936	2.2932	1.5497	0.0007617	0.01659
NP vs. MP	pos_3931	Cyclohexaneundecanoic acid	up	C12100	HMDB0030997	2.2774	2.2791	1.3813	0.003994	0.04136
NP vs. MP	pos_5065	Glycylprolylarginine	up	-	HMDB0252828	2.2714	2.2708	1.5326	0.0002975	0.01002
NP vs. MP	neg_464	Dinoprost	up	C05959;C00639	LMFA03010002;HMDB0001139;HMDB0010199	2.2712	2.272	1.3462	7.944e-05	0.005055
NP vs. MP	pos_1067	20-Carboxy-leukotriene B4	up	C05950	LMFA03020016;HMDB0006059;PW_C002644	2.2624	2.2617	1.4466	0.007053	0.05661
NP vs. MP	pos_2854	(+/-)-Ribaline	down	-	HMDB0033345	2.2616	2.2609	0.681	0.0003984	0.01154
NP vs. MP	neg_4278	Tyr-pro-leu-gly-NH2	up	-	HMDB0259345	2.255	2.2543	1.4665	0.004175	0.0422
NP vs. MP	pos_2744	Diethylpropion	up	C06954	HMDB0015072	2.2526	2.2534	1.511	0.005033	0.04702
NP vs. MP	neg_3375	Papaverrubine B	down	-	HMDB0030169	2.2473	2.2484	0.6964	0.006417	0.05327
NP vs. MP	pos_2218	(9Z,11E,13E,15Z)-4-Oxo-9,11,13,15-octadecatetraenoic acid	up	-	HMDB0031098	2.2433	2.2461	1.4985	0.004527	0.04456
NP vs. MP	pos_4373	2,6-Di-Tert-Butylpyridine	up	-	-	2.2399	2.2359	1.5369	0.0006018	0.0145
NP vs. MP	pos_3955	9,10-DHOME	up	C14828	HMDB0004704	2.2393	2.2426	1.3225	0.003699	0.0396
NP vs. MP	pos_2210	Trelanserin	up	-	HMDB0259118	2.2342	2.2322	1.4997	0.001247	0.02162
NP vs. MP	pos_4444	10-Hydroxy-3-methoxy-1,3,5,7-cadinatetraen-9-one	up	C09695	HMDB0036456	2.2231	2.2212	1.3703	0.0001592	0.007239
NP vs. MP	pos_4190	(11E,15Z)-9,10,13-Trihydroxy-11,15-octadecadienoic acid	up	-	-	2.2218	2.2258	1.3634	0.006141	0.05237
NP vs. MP	pos_2872	Tramadol	up	C07153	HMDB0014339;PW_C008740;HMDB0259401	2.2207	2.2199	1.5165	0.003039	0.03585
NP vs. MP	pos_2921	Prostaglandin D1	up	C06438	HMDB0005102;LMFA03010049	2.218	2.2079	1.4647	0.0213	0.1043
NP vs. MP	pos_4427	10-Nitrolinoleic acid	up	C13800	HMDB0005049;LMFA01120001	2.2158	2.2166	1.3704	0.00017	0.007469
NP vs. MP	neg_4963	Zeranol	up	C14750;C14752	HMDB0041824;HMDB0032702	2.2133	2.2097	1.4523	8.863e-05	0.005281
NP vs. MP	pos_4191	1-[2,3-Dimethyl-2-(2-methylbut-3-en-2-yl)furan-3-yl]-3,5-dihydroxy-4-methoxyhexan-2-one	up	-	HMDB0247708	2.2101	2.211	1.3235	8.811e-05	0.005275
NP vs. MP	pos_2962	Himbacine	up	C10598	HMDB0253171	2.2058	2.2055	1.4767	0.0003123	0.01016
NP vs. MP	pos_4241	Pelargonic acid	up	C01601	LMFA01010009;HMDB0000847	2.1972	2.1974	1.5301	0.002209	0.02976
NP vs. MP	pos_4375	4a-Methylzymosterol-4-carboxylic acid	up	C06050;C15808	HMDB0006927;HMDB0001181;PW_C003009	2.1938	2.1945	1.4751	0.01471	0.08653
NP vs. MP	pos_113	Cibaric acid	up	-	LMFA02000289;HMDB0038580	2.182	2.1847	1.2988	0.001282	0.02187
NP vs. MP	neg_26	Azelaic Acid	up	C08261	HMDB0000784;LMFA01170054;MJDBOTE0000344	2.1807	2.1827	1.2975	0.0004512	0.01234
NP vs. MP	neg_3327	(3S)-3-hydroxycyclocitral	up	C19731	HMDB0303972	2.1806	2.1753	1.391	0.009756	0.06819
NP vs. MP	neg_5966	3,4-Diaminopyridine	up	-	HMDB0246022	2.1752	2.1771	1.4286	0.001367	0.02259
NP vs. MP	pos_4530	Menthol	up	C00400	HMDB0003352;HMDB0035765	2.1705	2.1688	1.4634	4.574e-05	0.004027
NP vs. MP	pos_4271	Aminopentol	up	C19805	HMDB0248328	2.1656	2.1664	1.4072	0.001891	0.02721
NP vs. MP	neg_4892	9(S)-HpOTrE	up	C16321	-	2.1625	2.1629	1.2803	0.0001114	0.006029
NP vs. MP	neg_5301	Ethylmethylacetic acid	up	C18319	HMDB0002176	2.1578	2.1615	1.5443	0.02037	0.1018
NP vs. MP	neg_3092	9-Oxo-nonanoic acid	up	C16322	LMFA01060160;HMDB0094711	2.1533	2.1561	1.3856	0.00125	0.02163
NP vs. MP	pos_600	Isofloxythepin	down	-	HMDB0253639	2.1483	2.1467	0.6998	0.000245	0.009174
NP vs. MP	pos_4638	(9R,10S,12Z)-9,10-Dihydroxy-8-oxo-12-octadecenoic acid	up	-	HMDB0040611	2.1437	2.1389	1.4169	0.01149	0.07538
NP vs. MP	pos_2412	28-Glucosylarjunolate 3-[rhamnosyl-(1->3)-glucuronide]	down	-	HMDB0033580	2.1387	2.1384	0.7064	0.003131	0.03639
NP vs. MP	neg_3475	Cis-9,10-Epoxystearic acid	up	C19418	HMDB0247617	2.1369	2.139	1.2736	0.001078	0.01985
NP vs. MP	pos_2469	Luteolin 7-sulfate	down	-	HMDB0038472;LMPK12110734	2.1369	2.136	0.6894	0.00483	0.04619
NP vs. MP	pos_4409	3-Hydroxydodecanedioic acid	up	-	HMDB0000413	2.1361	2.1373	1.5017	0.003331	0.03759
NP vs. MP	pos_4607	3,4-Dihydroxy-2-methoxy-4-methyl-3-[2-methyl-3-(3-methyl-but-2-enyl)-oxiranyl]-cyclohexanone	up	-	HMDB0246031	2.1356	2.1343	1.4661	0.0003063	0.01012
NP vs. MP	pos_5332	4-Bis(2-hydroxyethyl)amino-L-phenylalanine	up	-	HMDB0247322	2.1319	2.1305	1.422	0.0001734	0.007512
NP vs. MP	neg_3318	17-beta-Estradiol-3-glucuronide	down	C05503	HMDB0006224;PW_C002671	2.1319	2.1339	0.7857	0.00374	0.03976
NP vs. MP	pos_4087	17alpha-Methylestradiol	up	C14483	HMDB0244778	2.1288	2.1318	1.3217	0.0005977	0.01449
NP vs. MP	pos_821	Homocastasterone	down	-	HMDB0253202	2.1287	2.1278	0.7386	0.0201	0.1018
NP vs. MP	pos_5294	Mukurozidiol	up	C09141	HMDB0030651	2.1284	2.1299	1.5544	0.03814	0.1481
NP vs. MP	pos_2500	1-[1-Butyl-2-oxo-4-[3-(pyridin-3-ylmethoxy)phenyl]-1,8-naphthyridin-3-yl]-3-[2,6-di(propan-2-yl)phenyl]urea	down	-	HMDB0258061	2.125	2.1254	0.7046	0.001462	0.02356
NP vs. MP	pos_800	METHOPRENE (S)	up	-	-	2.1228	2.1244	1.2596	0.003659	0.03946
NP vs. MP	pos_3582	3beta-Hydroxy-5,7-androstadien-17-one	up	-	HMDB0245889	2.1219	2.1208	1.4368	0.001214	0.02137
NP vs. MP	pos_5037	N(6)-(Octanoyl)lysine	up	-	HMDB0011684	2.1157	2.1109	1.3902	0.00089	0.01788
NP vs. MP	neg_28	Xi-3-Methyl-3-cyclohexen-1-ol	up	-	HMDB0034372	2.1083	2.1061	1.3488	6.802e-05	0.004739
NP vs. MP	pos_4846	10-Hydroxydecanoic acid	up	C02774	HMDB0244272	2.1011	2.0977	1.5718	0.01398	0.08402
NP vs. MP	pos_5590	(3a,5b,7a)-23-Carboxy-7-hydroxy-24-norcholan-3-yl-b-D-Glucopyranosiduronic acid	up	-	HMDB0243600;HMDB0002430	2.0925	2.095	1.4346	0.01147	0.07532
NP vs. MP	pos_4464	4-Hydroxy-3-polyprenylbenzoate	up	C05848;C18131	HMDB0060388	2.0749	2.0804	1.4363	0.007439	0.05824
NP vs. MP	neg_5807	12-Hydroxyjasmonic acid glucoside	down	C08558	HMDB0301837	2.0744	2.0721	0.6661	0.0001227	0.006337
NP vs. MP	pos_2515	Lupinine	up	C10773	HMDB0304704	2.0732	2.0733	1.513	0.0005655	0.01395
NP vs. MP	pos_2416	Lupinic acid	up	C01513	HMDB0302524	2.0721	2.0713	1.4643	0.0005004	0.01308
NP vs. MP	pos_4472	P-coumaroyltriacetic acid lactone	up	C12087	HMDB0304447	2.0683	2.0657	1.4407	0.003032	0.03582
NP vs. MP	pos_2706	Ccris 6547	down	-	HMDB0249732	2.0677	2.0612	0.7031	0.03373	0.1375
NP vs. MP	pos_3885	10Z-Nonadecenoic acid	up	-	HMDB0013622;LMFA01030362	2.064	2.0633	1.3758	0.000174	0.007512
NP vs. MP	pos_3209	Calcidiol	up	C01561	HMDB0003550	2.0639	2.0648	1.2642	0.002319	0.03071
NP vs. MP	pos_4374	Peiminine	up	C10808	HMDB0256206	2.0592	2.0584	1.2989	0.02195	0.1058
NP vs. MP	pos_2763	5-Hydroxyvalproic acid	up	C16650	HMDB0013898;PW_C008640	2.0563	2.0538	1.4475	0.002625	0.03285
NP vs. MP	pos_2977	4-Hydroxy-6-octenoylcarnitine	up	-	HMDB0241704	2.0541	2.0556	1.4169	0.006111	0.0522
NP vs. MP	pos_4182	20-hydroxy LTB4	up	C04853	LMFA03020018;HMDB0001509	2.0524	2.0559	1.3327	0.003406	0.0379
NP vs. MP	neg_51	Riboflavin	down	C00061;C00255	HMDB0247501;PW_C000165;HMDB0001520;HMDB0000244;MJDBOTE0000812	2.0432	2.0479	0.7629	0.02072	0.1026
NP vs. MP	neg_461	13,14-Dihydroprostaglandin F2alpha	up	-	HMDB0004239;HMDB0244518	2.0321	2.0353	1.2774	0.001898	0.02723
NP vs. MP	neg_3460	9(S)-HODE	up	C14767	HMDB0004670	2.0295	2.0313	1.2389	0.001051	0.01956
NP vs. MP	pos_2737	Cyclohexanone	up	C00414	HMDB0003315	2.0266	2.0298	1.4154	0.00502	0.04702
NP vs. MP	pos_4635	Carteolol	up	C06874	PW_C009020;HMDB0014662	2.0245	2.0235	1.4162	0.0001067	0.005984
NP vs. MP	neg_1078	N2,N2-Dimethylguanosine	down	-	HMDB0004824	2.0239	2.0252	0.7028	0.004875	0.04636
NP vs. MP	pos_1751	(S)-2-Acetolactate	up	C06010	HMDB0006855;LMFA01050460	2.0227	2.0195	1.5057	0.004992	0.04697
NP vs. MP	pos_1085	Acetylpterosin C	down	-	HMDB0030764	2.0225	2.0225	0.729	0.002495	0.03204
NP vs. MP	neg_3313	2,3-Dinor-TXB1	up	-	HMDB0245413;LMFA03030012	2.0189	2.0128	1.3152	0.001099	0.02009
NP vs. MP	neg_3393	9S-hydroxy-11,15-dioxo-5Z,13E-prostadienoic acid	up	C04758	HMDB0062297;LMFA03010206	2.0107	2.0093	1.3588	0.0002394	0.00899
NP vs. MP	neg_17	Sesamose	down	C08248	HMDB0038871	2.0073	2.0119	0.71	0.04379	0.1616
NP vs. MP	pos_201	Avocadyne 4-acetate	up	-	LMFA05000645;HMDB0031049	2.0021	2.0037	1.2478	0.005715	0.05009
NP vs. MP	neg_2281	2-(4-(2-Carboxyethyl)phenethylamino)-5'-N-ethylcarboxamidoadenosine	up	-	HMDB0249866	2.0018	2.0103	1.4499	0.02314	0.1098
NP vs. MP	neg_7478	Glutamyllysine	up	-	HMDB0004207	1.9981	2.0045	1.3832	0.02533	0.1156
NP vs. MP	pos_4344	N-heptanoyl-homoserine lactone	up	C11844	LMFA08030006	1.994	1.992	1.3446	8.102e-07	0.0007856
NP vs. MP	neg_442	Lactapiperanol D	up	-	HMDB0033631	1.9937	1.9911	1.3376	0.0001216	0.006306
NP vs. MP	pos_198	Alpha-Eleostearic acid	up	C08315	HMDB0248208;LMFA01030147	1.9921	1.993	1.2228	0.001296	0.02187
NP vs. MP	pos_4246	Lactucin	down	C09489	HMDB0035814	1.9918	1.9936	0.7439	0.002053	0.0283
NP vs. MP	pos_2835	Saxitoxin	down	C13757	HMDB0029368	1.9811	1.9892	0.689	0.0288	0.1249
NP vs. MP	pos_2588	(9E)-Valenciaxanthin	down	-	HMDB0036848	1.9809	1.9793	0.7324	0.01278	0.08002
NP vs. MP	pos_3515	13(S)-HpOTrE	up	C04785	HMDB0301803	1.9703	1.9681	1.334	3.91e-06	0.001275
NP vs. MP	pos_3937	Ciprostene	down	-	HMDB0250270	1.9687	1.9717	0.7705	0.003366	0.03768
NP vs. MP	neg_2642	3-Methyl-1-(2,4,6-trihydroxyphenyl)-1-butanone	down	C07350	HMDB0033798	1.9675	1.9714	0.7658	0.01686	0.09411
NP vs. MP	pos_992	Resolvin D1	up	C18178	HMDB0003733;LMFA04030011	1.9619	1.9613	1.2608	0.000208	0.00813
NP vs. MP	pos_4073	(10E,12Z)-(9S)-9-Hydroperoxyoctadeca-10,12-dienoic acid	up	C14827	HMDB0062434;HMDB0303982	1.9576	1.9592	1.237	0.003961	0.04125
NP vs. MP	pos_1165	Lactulose	down	C07064	HMDB0000740	1.949	1.9528	0.7544	0.01709	0.09477
NP vs. MP	neg_4890	PGA2	up	C05953	LMFA03010035;HMDB0302203;HMDB0002752;HMDB0242292	1.9447	1.9476	1.3251	0.03607	0.1432
NP vs. MP	pos_81	Pyroglutamyl-glutamyl-proline amide	down	-	HMDB0247524	1.9395	1.9419	0.8023	0.01462	0.08629
NP vs. MP	pos_2177	N-Arachidonoyl Glutamine	up	-	LMFA08020126;HMDB0241994	1.9349	1.9457	1.4716	0.04725	0.1692
NP vs. MP	neg_4836	Prostaglandin F1a	up	C06475	HMDB0002685	1.9305	1.9321	1.2516	0.0002851	0.009875
NP vs. MP	pos_199	Dihomo-alpha-linolenic acid	up	C16522	HMDB0060039	1.9284	1.9309	1.2166	0.0008194	0.0173
NP vs. MP	pos_4501	Urobilinogen	down	C05791;C05790	HMDB0004158;HMDB0001898	1.9257	1.9215	0.7622	0.04633	0.1673
NP vs. MP	pos_2972	3,4-Methylenesebacic acid	up	-	HMDB0059729	1.9176	1.9183	1.3767	0.01325	0.0817
NP vs. MP	neg_4970	Algestone	up	C06391	LMST02030171;HMDB0248134	1.9125	1.907	1.2985	0.0236	0.1109
NP vs. MP	neg_7115	2-Isopropylmalic acid	down	C02504	HMDB0000402	1.9102	1.9099	0.8031	0.0001891	0.00784
NP vs. MP	pos_3754	(1Ar,3S,4aS,7S,8aS)-3-[(1S,2R,3R)-3-[(2R,5S)-5,6-dimethylheptan-2-yl]-2-(2-hydroxyethyl)-2-methylcyclopentyl]-7-hydroxy-4a-methyl-2,3,5,6,7,8-hexahydro-1aH-naphtho[4,4a-b]oxiren-4-one	down	-	HMDB0242305	1.9053	1.9011	0.7617	0.005546	0.0491
NP vs. MP	pos_4022	12-OPDA	up	C01226	HMDB0301804	1.8982	1.8986	1.1927	0.0001821	0.007678
NP vs. MP	pos_596	Chymostatin	down	C11308	HMDB0242696	1.8975	1.8889	0.7349	0.03312	0.136
NP vs. MP	pos_785	1-Acetoxy-2-hydroxy-16-heptadecyn-4-one	up	-	HMDB0031007;LMFA05000595	1.8966	1.8954	1.2197	0.0013	0.02187
NP vs. MP	pos_5030	4-Imidazolone-5-propionic acid	down	C03680	PW_C000802;HMDB0001014	1.8964	1.895	0.7019	4.096e-07	0.0006344
NP vs. MP	neg_5415	P-Tolyl Sulfate	up	-	-	1.8938	1.8907	1.5377	0.0361	0.1432
NP vs. MP	neg_4692	(-)-Huperzine A (HupA)	down	-	HMDB0242212	1.8937	1.8922	0.8044	0.00688	0.05577
NP vs. MP	pos_3011	Levonordefrin	up	C11768;C17925	HMDB0002832;HMDB0015652	1.8919	1.8925	1.3105	0.002228	0.02995
NP vs. MP	pos_2745	3-Hydroxytetradecanedioic acid	up	-	HMDB0000394	1.8919	1.8904	1.3246	0.001025	0.01931
NP vs. MP	pos_705	(+/-)-threo-Anethole glycol	up	-	HMDB0032607	1.8884	1.8876	1.3001	8.11e-05	0.005055
NP vs. MP	pos_1607	Lotaustralin	down	C08334	HMDB0033865	1.8883	1.8859	0.7301	0.004131	0.04207
NP vs. MP	pos_1953	Valylleucine	down	-	HMDB0029131	1.8868	1.8824	0.7498	0.01816	0.09834
NP vs. MP	pos_5320	Blumenol C O-[rhamnosyl-(1->6)-glucoside]	down	-	HMDB0031935	1.8833	1.885	0.7459	0.02336	0.1104
NP vs. MP	neg_5001	Dalfopristin	up	C08033	HMDB0015566	1.8809	1.8793	1.3263	0.01254	0.0794
NP vs. MP	pos_3200	MG(0:0/i-21:0/0:0)	down	-	HMDB0072880	1.8773	1.8717	0.7529	0.03007	0.1283
NP vs. MP	pos_4546	Beta-Thujaplicin	up	C09904	HMDB0035213	1.8769	1.8742	1.3184	0.0001341	0.006619
NP vs. MP	pos_103	(all-E)-1,8,10-Heptadecatriene-4,6-diyne-3,12-diol	up	-	HMDB0039737	1.8741	1.874	1.202	0.0001571	0.007209
NP vs. MP	neg_3473	N-Linoleoyl Tyrosine	up	-	HMDB0241987	1.8729	1.8744	1.2338	0.003671	0.03946
NP vs. MP	pos_3946	4-Androstenediol	up	C14210	HMDB0005849;LMST02020105	1.8674	1.8707	1.241	0.002483	0.03195
NP vs. MP	neg_3274	R-limonene	up	C06099	HMDB0257077;HMDB0003375	1.8662	1.8642	1.2764	0.0003164	0.01018
NP vs. MP	neg_4826	Chenodeoxycholylleucine	down	-	HMDB0242397	1.8655	1.8661	0.7625	0.005667	0.04985
NP vs. MP	pos_3879	Dihydroceramide	up	C12126	HMDB0011761;PW_C002905;HMDB0006752	1.8653	1.8663	1.2878	0.0002504	0.009235
NP vs. MP	neg_4810	MG(0:0/i-14:0/0:0)	up	-	HMDB0072853	1.864	1.8658	1.3569	0.02078	0.1029
NP vs. MP	neg_5147	Benazepril	down	C06843	HMDB0014682;PW_C009037;MJDBOTE0001359	1.8627	1.864	0.8255	0.00167	0.02525
NP vs. MP	pos_2989	N-Linoleoyl Lysine	up	-	HMDB0241980	1.8468	1.8485	1.3039	0.005464	0.04873
NP vs. MP	pos_1447	L-Epicatechol	down	C09727	HMDB0001871;MJDBOTE0001156	1.8427	1.8403	0.7857	6.276e-06	0.001728
NP vs. MP	neg_2986	2-n-Propyl-4-oxopentanoic acid	up	C16655	PW_C040565;HMDB0060683	1.8399	1.838	1.2335	0.0001329	0.006619
NP vs. MP	pos_3085	9-OxoODE	up	C14766	LMFA02000274;HMDB0004669;LMFA02000251	1.8381	1.8402	1.1881	0.004634	0.04505
NP vs. MP	pos_1734	N-(3-Hydroxypropyl)valine	down	-	HMDB0255001	1.8352	1.8288	0.755	0.004621	0.04503
NP vs. MP	pos_5039	Hydroquinidine	up	C10696	HMDB0242615;MJDBOTE0000234	1.8313	1.8318	1.3344	0.01234	0.07837
NP vs. MP	pos_5252	N-OCTANOYL-L-HOMOSERINE LACTONE	down	C21199	HMDB0255213	1.8241	1.8107	0.733	0.0324	0.1337
NP vs. MP	neg_2512	3-Oxovalproic acid	up	C16652	HMDB0060685;PW_C040543	1.8186	1.8211	1.2659	0.0006212	0.01472
NP vs. MP	neg_4819	9(S)-HOTrE	up	C16326	HMDB0247705	1.8176	1.8191	1.1992	0.0004208	0.01189
NP vs. MP	pos_2310	Desglymidodrine	up	C21521	HMDB0060558	1.8161	1.8233	1.3695	0.02165	0.1051
NP vs. MP	neg_369	Suberic acid	up	C08278	LMFA01170001;HMDB0000893	1.8125	1.8138	1.1955	0.0003693	0.0113
NP vs. MP	pos_5080	Sugeonol	up	C17504	HMDB0041036;LMPR0103450003	1.81	1.8042	1.3282	0.008507	0.06286
NP vs. MP	neg_6112	Brevifolincarboxylic acid	down	-	HMDB0303676	1.8081	1.8194	0.7119	0.04247	0.1582
NP vs. MP	neg_2994	3,5,5-Trimethyl-1,2-cyclohexanedione	up	-	HMDB0036177	1.8062	1.8047	1.2322	0.001065	0.01972
NP vs. MP	pos_3169	Daucol	down	C09652	HMDB0035287	1.8021	1.7976	0.8167	0.006954	0.05614
NP vs. MP	neg_3506	3-Hydroxy-N6,N6,N6-trimethyl-L-lysine	up	C01259	HMDB0001422;PW_C001098	1.7991	1.799	1.2378	0.001925	0.02739
NP vs. MP	pos_5266	Sudan II	down	C19526	HMDB0258558	1.7949	1.7977	0.7701	0.001228	0.02146
NP vs. MP	pos_744	LysoPE(18:1(11Z)/0:0)	up	-	HMDB0011505	1.7923	1.7884	1.2266	0.006842	0.0556
NP vs. MP	neg_7561	Threonic Acid	down	C01620	HMDB0000943	1.7846	1.7863	0.797	0.01661	0.09328
NP vs. MP	pos_5034	PS(22:6(4Z,7Z,10Z,13E,15E,19Z)-OH(17)/20:4(5Z,8Z,11Z,14Z))	down	-	HMDB0282648	1.7843	1.7815	0.7601	0.003174	0.03673
NP vs. MP	pos_5874	7-Methylinosine	down	C05276	HMDB0003950	1.7839	1.7794	0.8306	0.00208	0.02858
NP vs. MP	pos_968	Dodecenoylcarnitine	up	-	HMDB0251567	1.7808	1.7803	1.2014	0.003738	0.03976
NP vs. MP	pos_4000	Pregnanetriolone	down	C15368	HMDB0041997	1.7793	1.7824	0.8104	0.004795	0.04602
NP vs. MP	neg_3524	Peimine	up	C10830	HMDB0256205;HMDB0256206	1.7749	1.7789	1.22	0.003417	0.03796
NP vs. MP	pos_4500	2-(Methylamino)benzoic acid	down	C03005	HMDB0032609	1.7747	1.7765	0.7845	0.004471	0.04421
NP vs. MP	neg_2942	(4As,5aS,6S,12aS)-1,6,10,11-tetrahydroxy-6-methyl-3,12-dioxo-4a,5,5a,12a-tetrahydro-4H-tetracene-2-carboxamide	down	-	HMDB0250378	1.7653	1.7709	0.8036	0.008203	0.06165
NP vs. MP	pos_3990	Curdione	up	C17493	HMDB0034714	1.7621	1.7646	1.2488	0.003094	0.03628
NP vs. MP	pos_2116	7,8-Dihydro-3b,6a-dihydroxy-alpha-ionol 9-[apiosyl-(1->6)-glucoside]	down	-	HMDB0041579	1.7617	1.7598	0.744	0.0417	0.1564
NP vs. MP	pos_3958	(9Z,11E,13S,15Z)-13-Hydroxyoctadeca-9,11,15-trienoic acid	up	C16316	HMDB0244523	1.7546	1.7561	1.1666	0.004039	0.04157
NP vs. MP	neg_645	Allantoin	up	C01551	HMDB0000462;MJDBOTE0001088	1.753	1.7558	1.2488	0.01874	0.1004
NP vs. MP	pos_3510	Taurochenodeoxycholic Acid	down	C05465	LMST05040005;HMDB0000951;HMDB0242411;HMDB0000949;MJDBOTE0001075	1.7494	1.7479	0.8549	3.962e-05	0.00372
NP vs. MP	pos_2653	2,8-Dihydroxyquinoline-beta-D-glucuronide	down	-	HMDB0011658	1.7486	1.7526	0.7695	0.0235	0.1106
NP vs. MP	pos_4449	Hydroxygaleon	down	-	HMDB0031535	1.7466	1.7498	0.7964	0.01081	0.07265
NP vs. MP	pos_4561	Myosmine	down	C10160	HMDB0030386	1.7446	1.7469	0.8125	0.01368	0.08305
NP vs. MP	pos_6219	Hydroxy Tyrosol -Acetate	down	-	HMDB0253254	1.7429	1.7427	0.8061	0.001963	0.02766
NP vs. MP	neg_4716	23-Acetoxysoladulcidine	up	-	HMDB0031402	1.741	1.7454	1.2598	0.01368	0.08305
NP vs. MP	pos_3031	(10Z,12E)-Hexadecadienoylcarnitine	up	-	HMDB0241484	1.7407	1.7405	1.2179	0.02002	0.1018
NP vs. MP	pos_3152	1-Arachidonoylglycerol	up	C13857	HMDB0011578;LMGL01010032;HMDB0243830	1.7395	1.7388	1.2663	0.0002474	0.009206
NP vs. MP	pos_5650	7,8-Dihydrovomifoliol 9-[apiosyl-(1->6)-glucoside]	down	-	HMDB0029771	1.7293	1.732	0.7504	0.009667	0.06783
NP vs. MP	neg_452	Leukotriene B4	up	C02165	HMDB0005087;HMDB0001085;PW_C000853;LMFA03020001	1.7293	1.7312	1.1942	0.002187	0.02955
NP vs. MP	pos_4129	Mycorradicin	down	C20426	HMDB0302033	1.7271	1.7329	0.7902	0.03416	0.1389
NP vs. MP	pos_5052	Narlaprevir	down	-	HMDB0255462	1.7255	1.715	0.7763	0.04762	0.1701
NP vs. MP	neg_3433	Buformin	up	C07674	HMDB0249431	1.7169	1.7176	1.2701	0.001785	0.02618
NP vs. MP	neg_5397	9-Hydroxynon-2-enal	up	-	HMDB0257844	1.7154	1.7132	1.1895	0.0005663	0.01395
NP vs. MP	pos_5473	Erinacine D	down	-	HMDB0031896	1.7148	1.7153	0.8218	0.002563	0.03254
NP vs. MP	pos_1950	PIP(TXB2/20:2(11Z,14Z))	down	-	HMDB0279699	1.7025	1.7011	0.8096	0.007461	0.05827
NP vs. MP	pos_795	Sterol	up	C00370	HMDB0060512	1.7018	1.7041	1.2082	0.009656	0.06783
NP vs. MP	pos_2436	Gilteritinib	down	-	HMDB0252717	1.6946	1.6986	0.8119	0.01227	0.07807
NP vs. MP	pos_6261	2-Deoxystreptamine	down	C02627	HMDB0245101	1.6878	1.6892	0.783	0.01093	0.07309
NP vs. MP	neg_5099	4-Methoxybenzenepropanol 1-(2-sulfoglucoside)	up	-	HMDB0034757	1.685	1.6884	1.222	0.03662	0.1446
NP vs. MP	pos_561	Ile Tyr	up	-	-	1.6815	1.6839	1.1999	0.004473	0.04421
NP vs. MP	pos_28	5,6-epoxy,18R-HEPE	up	C18175	HMDB0062410	1.6778	1.6752	1.1654	0.001475	0.02361
NP vs. MP	pos_1187	Lacto-N-biose I	down	C06372	HMDB0006575;HMDB0252594	1.6769	1.6766	0.8288	0.01464	0.08634
NP vs. MP	pos_5042	Marinobufagenin	up	C20036	HMDB0254337	1.673	1.672	1.2758	4.786e-05	0.004138
NP vs. MP	pos_3915	Yucalexin P21	up	-	HMDB0036754	1.6627	1.6638	1.169	0.002573	0.03257
NP vs. MP	pos_1801	Gamma-Glutamylalanine	up	C03740	HMDB0006248;HMDB0036301	1.6603	1.6666	1.2938	0.04665	0.1679
NP vs. MP	pos_3672	7,10,13,16,19-Docosapentaenoic acid	up	C16513	LMFA01030184;HMDB0006528;HMDB0246621;HMDB0247288	1.6544	1.6574	1.1907	0.009372	0.06662
NP vs. MP	neg_3471	N-docosahexaenoylethanolamine	up	-	HMDB0255128;HMDB0013658	1.6509	1.6555	1.2312	0.01908	0.1013
NP vs. MP	neg_3508	N-Arachidonoyl Phenylalanine	up	-	HMDB0242001	1.6473	1.6471	1.1657	0.0008461	0.01755
NP vs. MP	pos_955	LysoPE(0:0/20:1(11Z))	down	-	HMDB0011482	1.6455	1.6483	0.8205	0.01707	0.09477
NP vs. MP	pos_3086	Levonorgestrel	up	C08149;C08153	HMDB0014511;MJDBOTE0001412	1.6418	1.6436	1.1919	0.001243	0.02161
NP vs. MP	pos_4192	Neocnidilide	up	C17002	HMDB0034450	1.6408	1.6416	1.1821	0.000709	0.01586
NP vs. MP	neg_5145	Caprylic acid	up	C06423	LMFA01010008;HMDB0303345;HMDB0000482;HMDB0304443;PW_C000366	1.6344	1.6353	1.222	0.01163	0.07578
NP vs. MP	pos_3102	Stearidonic acid	up	C16300	LMFA01030357;PW_C002804;HMDB0006547	1.633	1.6337	1.1449	0.008437	0.06261
NP vs. MP	neg_4796	20-Hydroxyeicosatrieneoic acid	up	-	HMDB0245565	1.6292	1.6328	1.1808	0.001939	0.02741
NP vs. MP	neg_4778	N-Docosahexaenoyl Proline	up	-	HMDB0242020	1.6266	1.6278	1.1541	0.001366	0.02259
NP vs. MP	pos_5980	Histidylproline	down	-	HMDB0304781;HMDB0028893	1.6245	1.6246	0.7878	0.005279	0.04811
NP vs. MP	pos_190	Dehydrovomifoliol	up	C04223;C02533	HMDB0302822;LMPR0103050009;HMDB0036819	1.6227	1.6231	1.1761	0.001499	0.02375
NP vs. MP	pos_4791	Val Pro Phe	down	-	-	1.6213	1.6193	0.8277	0.006053	0.05187
NP vs. MP	neg_2289	2-Acetylaminofluorene	down	C02778	HMDB0244967	1.621	1.6116	0.7578	0.01617	0.09151
NP vs. MP	neg_4369	Pyridinoline	down	-	HMDB0000851	1.6202	1.6202	0.8611	0.003555	0.03889
NP vs. MP	pos_188	Phytocassane B	up	-	HMDB0041055	1.6199	1.6202	1.1476	0.0007494	0.01647
NP vs. MP	pos_4631	L-Canaline	down	C08270	HMDB0012251	1.585	1.5842	0.8163	0.01787	0.09743
NP vs. MP	pos_4520	Octanoylcarnitine	down	C02838	LMFA07070095;HMDB0000791	1.5758	1.5773	0.8607	0.01409	0.08437
NP vs. MP	pos_4282	Glutathione episulfonium ion	up	C14874	HMDB0060479	1.5689	1.5655	1.2177	0.00421	0.04249
NP vs. MP	pos_2590	Histidinyl-Tryptophan	down	-	HMDB0028896;HMDB0304782	1.5603	1.5658	0.8064	0.0415	0.1561
NP vs. MP	pos_3907	Methyl hexadecanoic acid	up	C16995	HMDB0061859	1.5463	1.5551	1.2118	0.0272	0.1209
NP vs. MP	pos_3916	Drostanolone	up	C14605	HMDB0014996	1.5436	1.5453	1.1693	0.005005	0.04701
NP vs. MP	neg_5362	Cyclohexanecarboxamide	up	-	HMDB0250651	1.542	1.5406	1.1844	0.0054	0.04849
NP vs. MP	pos_4734	Serylaspartic acid	up	-	HMDB0029035	1.5348	1.5321	1.1929	0.0005414	0.0137
NP vs. MP	pos_2864	Metipranolol	down	C07915	PW_C009627;HMDB0015345	1.5329	1.5336	0.8536	0.01662	0.09328
NP vs. MP	neg_5727	Pimelic Acid	up	C02656	HMDB0000857;LMFA01170051	1.5289	1.5316	1.1714	0.007826	0.06014
NP vs. MP	pos_2344	5-Hydroxyindoleacetylglycine	down	C05832	HMDB0004185	1.5241	1.5245	0.8092	0.007932	0.06057
NP vs. MP	neg_4822	Chenodeoxycholylphenylalanine	down	-	HMDB0242391	1.5225	1.5296	0.8499	0.04384	0.1616
NP vs. MP	pos_153	(3R)-3,4-Dihydroxy-3-(hydroxymethyl)butanenitrile 4-glucoside	down	-	HMDB0034085	1.5202	1.5244	0.8463	0.03231	0.1334
NP vs. MP	neg_4920	(5Z)-(15S)-11alpha-Hydroxy-9,15-dioxoprostanoate	up	C04671	HMDB0012481;HMDB0002776	1.5151	1.5169	1.2288	0.04341	0.1606
NP vs. MP	pos_193	(Z,Z)-2,9,16-Heptadecatriene-4,6-diyn-8-ol	up	-	HMDB0032674	1.5147	1.5141	1.1232	0.0003792	0.01141
NP vs. MP	neg_5821	2-Methyl-4-propyloxazole	up	-	HMDB0037853	1.5142	1.5128	1.1739	0.0025	0.03204
NP vs. MP	neg_7523	Lacto-N-tetraose	up	C06371	HMDB0006566	1.5092	1.5101	1.2058	0.04981	0.1748
NP vs. MP	neg_4900	Ricinoleic acid	up	C08365	HMDB0034297;LMFA02000184	1.5074	1.5048	1.1699	9.937e-05	0.005675
NP vs. MP	neg_5124	THIARABINE	up	-	HMDB0258974	1.5071	1.5065	1.1772	2.201e-05	0.002812
NP vs. MP	neg_4940	Lovastatin	up	C07074	HMDB0248085;HMDB0014372;PW_C008769;MJDBOTE0001458	1.4994	1.4942	1.1856	0.01272	0.07988
NP vs. MP	neg_6278	Adenine	up	C00147	HMDB0000034;PW_C000024;MJDBOTE0000759	1.4967	1.4993	1.1924	0.009048	0.06512
NP vs. MP	pos_6140	Val Glu	down	-	-	1.4927	1.4891	0.8518	0.006335	0.05301
NP vs. MP	pos_1058	Thr Val Leu Thr Ser	down	-	-	1.4899	1.4934	0.8845	0.0103	0.07032
NP vs. MP	neg_3514	N-Linoleoyl Phenylalanine	up	-	HMDB0241982	1.4877	1.4884	1.1212	0.006752	0.05509
NP vs. MP	neg_1186	Pantetheine	down	C00831	HMDB0003426;PW_C001887	1.4859	1.4726	0.7942	0.04664	0.1679
NP vs. MP	neg_3462	Pregnanediol	up	C05484	HMDB0004025;HMDB0246874;LMST02030202	1.4789	1.4804	1.183	0.01875	0.1004
NP vs. MP	pos_4893	(+/-)-Hexanoylcarnitine	down	-	-	1.4764	1.4759	0.8804	0.002152	0.02924
NP vs. MP	neg_5026	Loliolide	up	-	HMDB0302428	1.4747	1.4706	1.1561	0.0009938	0.01904
NP vs. MP	pos_973	11-Hydroxyandrosterone	up	C14606	LMST02020086;HMDB0002984	1.472	1.4694	1.1527	0.004147	0.04215
NP vs. MP	neg_5400	Pseudoecgonine	up	C12449	HMDB0006348	1.4709	1.4694	1.1708	0.01219	0.07773
NP vs. MP	neg_3547	N-Oleoyl Leucine	up	-	LMFA08020116;HMDB0241962	1.467	1.4715	1.128	0.004282	0.0429
NP vs. MP	pos_625	Swainsonine	up	C10173	-	1.4628	1.4641	1.1702	0.01138	0.07499
NP vs. MP	neg_3507	Hexadecenoylcarnitine	up	-	HMDB0253127	1.4619	1.462	1.1704	0.00624	0.05276
NP vs. MP	pos_5159	(R)-Amphetamine	up	C07514	HMDB0012128	1.4587	1.4609	1.1938	0.004505	0.04445
NP vs. MP	pos_531	Dihydroergocryptine	down	-	HMDB0251310	1.4537	1.4496	0.8666	0.03193	0.1326
NP vs. MP	pos_2618	PS(18:4(6Z,9Z,12Z,15Z)/22:4(7Z,10Z,13Z,16Z))	down	C02737	LMGP03010454;PW_C060915;HMDB0112506	1.4536	1.4467	0.8611	0.01068	0.0721
NP vs. MP	neg_191	4-Hydroxyproline galactoside	down	-	HMDB0029354	1.4523	1.4572	0.8622	0.02162	0.105
NP vs. MP	pos_2931	Desmethylclomipramine	down	-	HMDB0060947;PW_C040566	1.4503	1.4552	0.8573	0.006099	0.05216
NP vs. MP	pos_2276	Ser Glu Leu	down	-	-	1.4439	1.4395	0.8213	0.02161	0.105
NP vs. MP	pos_3945	Gemeprost	up	-	HMDB0252671	1.4378	1.4397	1.1555	0.006912	0.05592
NP vs. MP	pos_2766	Isopenicillin N	down	C05557	HMDB0253667	1.4361	1.4404	0.8492	0.03223	0.1332
NP vs. MP	neg_6536	4-Hydroxy-benzenepropanedioate	up	-	HMDB0059809	1.4352	1.4348	1.1846	0.02033	0.1018
NP vs. MP	pos_2777	Phenmedipham	down	C18420	HMDB0256405	1.4345	1.4298	0.8764	0.00632	0.05295
NP vs. MP	pos_2881	Dec-7-enedioylcarnitine	down	-	HMDB0241085	1.4316	1.4295	0.8822	0.0006054	0.01454
NP vs. MP	pos_5237	3-Dehydroquinic acid	up	C00944	HMDB0012710	1.4283	1.4277	1.2039	0.02775	0.1224
NP vs. MP	neg_7783	Sulfametomidine	up	-	HMDB0258576	1.4256	1.4266	1.1977	0.04936	0.1737
NP vs. MP	pos_669	Ac-Tyr-OEt	down	C01657	-	1.4249	1.4277	0.8645	0.0215	0.1047
NP vs. MP	pos_4445	(R)-3-Hydroxy-tetradecanoic acid	up	-	HMDB0010731;PW_C006738	1.4242	1.4242	1.1866	0.02656	0.1193
NP vs. MP	neg_3436	4-Hydroxyretinoic acid	up	C16677	PW_C002690;HMDB0006254	1.424	1.4241	1.2009	0.03566	0.1424
NP vs. MP	neg_3541	N-Oleoyl Phenylalanine	up	-	LMFA08020092;HMDB0062336	1.411	1.4139	1.0998	0.002837	0.0346
NP vs. MP	neg_2547	Nor-psi-tropine	up	-	HMDB0031667	1.4079	1.4081	1.1433	0.002627	0.03285
NP vs. MP	pos_4898	1-Acetamidocyclopentanecarboxylic acid	up	-	-	1.4014	1.4007	1.1363	0.001309	0.02192
NP vs. MP	neg_4991	Cholylcitrulline	up	-	HMDB0242383	1.3976	1.3957	1.165	0.02172	0.1053
NP vs. MP	neg_7499	N-Acetylglucosamine 6-sulfate	up	C04132	HMDB0000814	1.3974	1.3943	1.1545	0.03877	0.1498
NP vs. MP	neg_2921	Supinidine	up	C10400	HMDB0302361	1.3933	1.3923	1.1522	0.008393	0.06242
NP vs. MP	pos_2899	Oclacitinib	down	-	HMDB0255887	1.3921	1.3971	0.845	0.02508	0.115
NP vs. MP	pos_1040	Thymyl acetate	up	C09909	HMDB0303499	1.3919	1.3903	1.118	0.0004991	0.01308
NP vs. MP	pos_5006	PIP(20:4(6E,8Z,11Z,13E)-2OH(5S,15S)/18:1(15Z))	down	-	HMDB0279007	1.3883	1.3878	0.8933	0.01351	0.08255
NP vs. MP	neg_4894	Traumatin	up	C16309	LMFA01060093;HMDB0037326	1.387	1.3848	1.1456	0.0002701	0.009614
NP vs. MP	pos_4590	Melanettin	down	C10504	HMDB0041758	1.3829	1.3779	0.8681	0.007633	0.05931
NP vs. MP	pos_958	3-Oxododecanoic acid	up	C02367	PW_C006734;HMDB0010727	1.3828	1.3841	1.1171	0.0006764	0.01549
NP vs. MP	pos_1057	Leptomycin B	down	-	HMDB0254018	1.3827	1.3839	0.9097	0.001571	0.02438
NP vs. MP	neg_7261	N-acetylaspartate	down	C01042	HMDB0000812	1.3818	1.3794	0.8712	0.01725	0.09518
NP vs. MP	pos_5706	PA(20:5(5Z,8Z,11Z,14Z,17Z)/20:5(5Z,8Z,11Z,14Z,17Z))	down	C00416	LMGP10010670;HMDB0115214;PW_C062635	1.3773	1.3812	0.8502	0.003908	0.04103
NP vs. MP	neg_3265	3-[4-(3-Trifluoromethyl-phenyl)-piperazin-1-yl]-dihydrofuran-2-one	up	-	HMDB0249941	1.3743	1.3735	1.1458	0.01151	0.07543
NP vs. MP	neg_3515	13-Hode	up	C14762	HMDB0004667;LMFA02000228;HMDB0242324	1.3733	1.3762	1.1402	0.004551	0.04468
NP vs. MP	pos_5152	Neuromedin N (1-4)	down	-	HMDB0013021	1.37	1.3608	0.8687	0.03061	0.1295
NP vs. MP	neg_4624	Gallic Acid	up	C01424	HMDB0005807;MJDBOTE0000353	1.37	1.3664	1.1189	0.00266	0.03313
NP vs. MP	pos_580	Dehydrodidemnin B	down	C16862	HMDB0250948	1.3646	1.3608	0.8979	0.01078	0.07256
NP vs. MP	neg_4975	Scillipheosidin 3-[glucosyl-(1->2)-rhamnoside]	up	-	HMDB0036946	1.3628	1.3609	1.0781	0.001332	0.02225
NP vs. MP	pos_2634	(R)-1-O-[b-D-Glucopyranosyl-(1->6)-b-D-glucopyranoside]-1,3-octanediol	down	-	HMDB0032799	1.361	1.3552	0.8629	0.03075	0.1298
NP vs. MP	pos_4103	Resolvin D2	up	C18179	LMFA04030001;HMDB0002294	1.3599	1.3591	1.1245	0.001303	0.02188
NP vs. MP	pos_2397	PA(i-13:0/PGJ2)	down	-	HMDB0267451	1.3581	1.356	0.8713	0.02954	0.1268
NP vs. MP	pos_3929	Alpha-Linolenoyl ethanolamide	up	C13828	HMDB0013624	1.3571	1.3587	1.1335	0.0127	0.07983
NP vs. MP	neg_7401	Furylfuramide	down	C19558	HMDB0252550	1.3549	1.3526	0.8704	0.01878	0.1004
NP vs. MP	neg_1676	Glabrin A	down	-	HMDB0301777	1.3548	1.3567	0.8643	0.002525	0.03222
NP vs. MP	pos_4748	N-Myristoyl Serine	up	-	HMDB0242059	1.3536	1.3564	1.1249	0.005174	0.0476
NP vs. MP	pos_1658	N-Acetyl-4-O-acetylneuraminic acid	down	C04015	HMDB0000796	1.3408	1.3443	0.8732	0.02529	0.1156
NP vs. MP	pos_5403	Osmundalactone	up	-	HMDB0031303	1.3383	1.3379	1.1412	0.02653	0.1192
NP vs. MP	neg_3098	17-beta-estradiol 3-sulfate-17-(beta-D-glucuronide)	down	C11289	HMDB0010358	1.3369	1.3372	0.8953	0.009168	0.06568
NP vs. MP	pos_4058	Curcumenol	up	C16942	HMDB0033960;MJDBOTE0000956	1.3352	1.3355	1.1231	0.001411	0.02307
NP vs. MP	pos_5241	(11beta,16beta)-9-Chloro-11-hydroxy-16-methyl-17,21-bis(1-oxopropoxy)pregna-1,4-diene-3,20-dione	down	C07813	HMDB0014538;HMDB0243494	1.33	1.3299	0.8699	0.02617	0.1184
NP vs. MP	pos_436	(Z)-But-1-ene-1,2,4-tricarboxylate	down	C04002	HMDB0060320	1.3287	1.3312	0.8707	0.02703	0.1204
NP vs. MP	pos_4350	1-Hexanol	up	C00854	HMDB0012971	1.3283	1.3213	1.1724	0.04625	0.1671
NP vs. MP	pos_2772	Cynaroside A	down	-	HMDB0040532	1.3224	1.3247	0.8795	0.02698	0.1203
NP vs. MP	neg_23	Ribothymidine	down	-	HMDB0000884	1.3208	1.3247	0.891	0.03289	0.1352
NP vs. MP	neg_3220	Senecionine N-oxide	up	C15612	HMDB0258230	1.3203	1.3159	1.1266	0.02728	0.1211
NP vs. MP	neg_3000	N-formylanthranilic acid	up	C05653	HMDB0004089	1.3188	1.3172	1.1392	0.008644	0.06357
NP vs. MP	neg_5563	Norzolmitripan	up	-	HMDB0060966	1.3181	1.3156	1.1211	0.02185	0.1055
NP vs. MP	neg_4815	5(S)-HETE	up	C04805	HMDB0011134	1.3121	1.3144	1.1065	0.003001	0.03557
NP vs. MP	pos_384	Gly Leu Arg	down	-	-	1.3117	1.3056	0.8575	0.03328	0.1366
NP vs. MP	pos_3121	7alpha-Hydroxypregnenolone	up	C18038	HMDB0060424	1.3084	1.3096	1.1274	0.01408	0.08436
NP vs. MP	pos_1995	N-hydroxy-L-tryptophan	down	C19716	HMDB0255152	1.3057	1.3086	0.8266	0.04808	0.1711
NP vs. MP	pos_2799	1-Pentanol	up	C16834	HMDB0013036	1.3047	1.3114	1.1761	0.02926	0.1261
NP vs. MP	neg_2861	8-Amino-7-oxononanoic acid	up	C01092	HMDB0240687;LMFA01060168	1.2874	1.2839	1.0979	0.00498	0.0469
NP vs. MP	pos_5147	Perilloside B	up	-	HMDB0040465	1.2852	1.286	1.1269	0.006388	0.05324
NP vs. MP	pos_4661	N-Lactoylleucine	up	-	HMDB0062176	1.272	1.2722	1.113	0.002663	0.03313
NP vs. MP	pos_5661	Pglu-Leu-Thr-Phe-Thr-Ser-Ser-Trp-GlyNH2	down	-	HMDB0247699	1.2683	1.2682	0.9008	0.007163	0.05716
NP vs. MP	pos_5304	Mozenavir	down	-	HMDB0254911	1.2606	1.2541	0.9013	0.02222	0.1067
NP vs. MP	pos_2499	PA(22:6(4Z,7Z,10Z,13E,15E,19Z)-OH(17)/22:4(7Z,10Z,13Z,16Z))	down	-	HMDB0265945	1.2539	1.2497	0.9051	0.0283	0.1236
NP vs. MP	neg_3616	Citric Acid	up	C00158	PW_C000063;HMDB0000094;MJDBNL00000139	1.2535	1.2489	1.1279	0.02532	0.1156
NP vs. MP	pos_4267	4-oxo-Retinoic acid	up	C16678	HMDB0006285;PW_C002706	1.251	1.2509	1.0822	0.009783	0.06823
NP vs. MP	pos_4447	Alpha-Campholonic acid	down	-	HMDB0301822	1.251	1.2501	0.8457	0.03731	0.1461
NP vs. MP	pos_5787	7-Hydroxyetodolac	down	-	HMDB0060544	1.25	1.2434	0.8987	0.02015	0.1018
NP vs. MP	neg_5246	LysoPA(18:2(9Z,12Z)/0:0)	down	-	HMDB0007856	1.2488	1.2535	0.8954	0.02547	0.1161
NP vs. MP	neg_7164	N-Acetyl-9-O-acetylneuraminic acid	down	-	HMDB0000794	1.2486	1.2532	0.913	0.01517	0.08817
NP vs. MP	pos_3023	Palmitoyl Serinol	down	-	LMFA08020197;HMDB0013654	1.2473	1.2502	0.9037	0.02413	0.1124
NP vs. MP	pos_1446	1,6-di-O-Galloylglucose	down	C04101	HMDB0302910	1.2445	1.25	0.8911	0.04154	0.1561
NP vs. MP	neg_7652	2-Hydroxy-L-methionine	up	-	HMDB0246915	1.2389	1.2391	1.1076	0.01167	0.07594
NP vs. MP	neg_4288	Netilmicin	down	C07657	PW_C009396;HMDB0015090	1.2353	1.2324	0.9285	0.00415	0.04215
NP vs. MP	neg_2265	Bopta	down	-	HMDB0249345	1.233	1.2285	0.8563	0.04825	0.1715
NP vs. MP	neg_44	Serylserine	up	-	HMDB0029048	1.2326	1.2359	1.1156	0.03689	0.1451
NP vs. MP	pos_3088	MG(0:0/20:3(11Z,14Z,17Z)/0:0)	down	-	HMDB0011545	1.2315	1.2368	0.9017	0.04624	0.1671
NP vs. MP	pos_4560	Cavipetin E isomer 1	down	-	HMDB0059922	1.2306	1.2342	0.9264	0.00848	0.06278
NP vs. MP	pos_2788	Atipamezole	down	-	HMDB0248699	1.2295	1.2351	0.8917	0.04448	0.1631
NP vs. MP	neg_7650	Muramic acid	up	C06470	HMDB0248237;HMDB0003254	1.2232	1.2256	1.1368	0.03435	0.1395
NP vs. MP	pos_5712	4,5-Dihydro-6-(4-(imidazol-1-yl)phenyl)-5-methyl-3(2H)-pyridazinone	down	-	HMDB0250224	1.2225	1.2252	0.8975	0.01088	0.07294
NP vs. MP	pos_6327	N-Acetyl-D-galactosamine	down	C01132;C01074;C05021	HMDB0000212;HMDB0000853;MJDBOTE0000646	1.2208	1.2197	0.9066	0.004352	0.04332
NP vs. MP	neg_4620	5-((7-(Benzyloxy)quinazolin-4-yl)amino)-4-fluoro-2-methylphenol	up	-	HMDB0260032	1.2107	1.2071	1.0864	0.04839	0.1716
NP vs. MP	pos_2616	Tryptophyl-Proline	down	-	HMDB0029091	1.2038	1.2024	0.911	0.0445	0.1631
NP vs. MP	pos_2917	Perillic acid	up	C11924	LMPR0102090041;HMDB0004586	1.2034	1.1982	1.1433	0.03158	0.1316
NP vs. MP	neg_1757	Hordatine A	up	C08307	HMDB0030461	1.2003	1.196	1.1063	0.002819	0.03449
NP vs. MP	pos_3966	Lithocholic acid glycine conjugate	down	C15557	PW_C000550;HMDB0000698;LMST05030009	1.2001	1.2034	0.9054	0.03583	0.1429
NP vs. MP	neg_7491	2,6-diamino-4-hydroxy-5-formamidopyrimidine	up	C04744	HMDB0304046;HMDB0011657	1.1983	1.1928	1.101	0.00394	0.04118
NP vs. MP	pos_788	Hexadecanedioic acid mono-L-carnitine ester	down	-	LMFA07070007;HMDB0000712	1.1963	1.1927	0.9	0.04471	0.1637
NP vs. MP	pos_5247	Tuliposide A	down	C08561	HMDB0303140;LMFA13010041	1.1936	1.1925	0.8931	0.02536	0.1157
NP vs. MP	pos_4351	Ethyl isothiocyanate	up	-	HMDB0303226	1.1931	1.1876	1.1412	0.006112	0.0522
NP vs. MP	pos_722	Fluvoxamino acid	down	-	HMDB0060950	1.1885	1.1843	0.9143	0.01746	0.09577
NP vs. MP	pos_4650	3-Hydroxynona-4,6-dienoylcarnitine	down	-	HMDB0241771	1.1875	1.1902	0.9119	0.01434	0.08515
NP vs. MP	neg_1851	5-S-Cysteinyldopamine	down	-	HMDB0246842	1.1848	1.1873	0.9116	0.008026	0.06113
NP vs. MP	pos_609	1-[4-(propanoylamino)phenyl]cyclobutane-1-carboxylic acid	down	-	-	1.1839	1.1802	0.9254	0.01731	0.09528
NP vs. MP	pos_750	Aristospan	down	-	HMDB0248600	1.1753	1.1811	0.9219	0.036	0.1431
NP vs. MP	pos_4588	3-Hydroxydodec-10-enedioylcarnitine	down	-	HMDB0241238	1.1748	1.1789	0.9023	0.04291	0.1595
NP vs. MP	neg_1782	N-Acetylmuramate	down	C02713	HMDB0060493	1.1699	1.1694	0.9064	0.001541	0.02421
NP vs. MP	neg_5247	[3-(2-Aminopropyl)-6-methylidenecyclohexa-1,3-dien-1-yl]methanediol	down	-	HMDB0257571	1.1696	1.175	0.9091	0.03353	0.1371
NP vs. MP	pos_4062	(S)-(-)-Perillyl alcohol	up	C02452	HMDB0003634	1.1686	1.1674	1.0827	0.0002678	0.009589
NP vs. MP	neg_7242	Valylglutamic acid	down	-	HMDB0029126	1.1647	1.1631	0.912	0.002064	0.0284
NP vs. MP	pos_1478	Turicine	down	C21513	HMDB0029409	1.1637	1.1678	0.9007	0.01782	0.09724
NP vs. MP	neg_6652	(2-Ethylcrotonoyl)urea	down	-	HMDB0242468	1.1606	1.1574	0.9282	0.007917	0.06057
NP vs. MP	neg_4448	2,3,4-Trihydroxybenzoic acid	up	-	HMDB0059964	1.158	1.1519	1.0858	0.01279	0.08002
NP vs. MP	pos_4057	Prostaglandin B1	up	C00959	LMFA03010131;HMDB0002982	1.1577	1.1574	1.0758	0.001609	0.02467
NP vs. MP	pos_2229	Ser Gly Ile	down	-	-	1.1558	1.1554	0.8927	0.03892	0.1502
NP vs. MP	neg_7439	H Type II trisaccharide	down	-	HMDB0253004	1.1543	1.155	0.9156	0.04125	0.1557
NP vs. MP	pos_3585	Corchorusoside D	up	-	HMDB0033085	1.1462	1.149	1.1044	0.03832	0.1486
NP vs. MP	pos_1052	(3E,5Z)-3,5-Octadien-1-ol	up	-	HMDB0040149	1.1449	1.1444	1.0818	0.001065	0.01972
NP vs. MP	pos_83	KAPA	up	C01092	HMDB0240687	1.1439	1.1423	1.0802	0.02046	0.102
NP vs. MP	neg_3343	Nafazatrom	up	-	HMDB0255420	1.1411	1.1406	1.1269	0.04519	0.1648
NP vs. MP	neg_3003	Sulfolithocholic acid	down	-	HMDB0000907;LMST05020015	1.1379	1.1443	0.9147	0.04265	0.1587
NP vs. MP	pos_3900	2,5-Heptadien-1-ol	up	-	HMDB0040339	1.1371	1.1368	1.0807	0.0003038	0.01012
NP vs. MP	pos_5932	Artemorin	up	C09345	HMDB0302701	1.1368	1.1339	1.0956	0.004324	0.04314
NP vs. MP	neg_4607	Capric acid	up	C01571	HMDB0000511;PW_C000391;LMFA01010010	1.1271	1.1221	1.0846	0.002746	0.03389
NP vs. MP	neg_6643	9-(Tetrahydrofuran-2-yl)-9h-purin-6-amine	down	-	HMDB0244787	1.1257	1.1265	0.9187	0.0403	0.1533
NP vs. MP	pos_1030	Cyclohexa-2,4-dienylmethanol	up	-	HMDB0250648	1.1237	1.123	1.0786	0.0001652	0.007311
NP vs. MP	neg_2476	Valylphenylalanine	down	-	HMDB0255244;HMDB0029134	1.1228	1.1203	0.9268	0.011	0.07342
NP vs. MP	pos_790	15-Hydroxy-5,8,11,13-eicosatetraenoic acid	up	C04742	HMDB0244669;HMDB0003876	1.1199	1.1209	1.081	0.03928	0.151
NP vs. MP	pos_5464	Pro Glu Val	down	-	-	1.1196	1.1211	0.9148	0.01114	0.07407
NP vs. MP	neg_3117	Glaucamine	down	-	HMDB0029363	1.1163	1.1213	0.9229	0.04167	0.1564
NP vs. MP	neg_7697	N-(2-Hydroxyethyl)valine	up	-	HMDB0254990	1.1148	1.1106	1.0856	0.006357	0.05309
NP vs. MP	pos_1002	2-Hydroxy-6-pentadeca-8,11,14-trienyl benzoic acid	up	-	HMDB0247824	1.1125	1.1159	1.0774	0.004738	0.04573
NP vs. MP	pos_1176	N-formimidoyl-glutamic acid	down	C00439	HMDB0255140;HMDB0000854	1.1102	1.1157	0.9176	0.03544	0.1421
NP vs. MP	pos_2819	Dodec-9-enedioylcarnitine	down	-	HMDB0241226	1.1068	1.1112	0.9259	0.02818	0.1234
NP vs. MP	pos_4721	Dec-4-enedioylcarnitine	down	-	HMDB0241082	1.0935	1.0967	0.9254	0.02773	0.1224
NP vs. MP	pos_1788	(24E)-3beta,15alpha,22S-Triacetoxylanosta-7,9(11),24-trien-26-oic acid	down	-	HMDB0035606	1.0889	1.0839	0.8845	0.0283	0.1236
NP vs. MP	pos_4244	(R-(R*,S*))-3-(3-Cyclohexyl-3-hydroxypropyl)-2,5-dioxoimidazolidine-4-heptanoic acid	up	-	HMDB0249486	1.0822	1.0787	1.0993	0.01152	0.07545
NP vs. MP	pos_2354	Val Leu	down	-	-	1.0768	1.0743	0.9332	0.01008	0.06955
NP vs. MP	neg_3305	3-(1-((4-Carboxycyclohexyl)carbamoyl)cyclopentyl)-2-(2-methoxyethoxymethyl)propanoic acid 5-indanyl ester	down	-	HMDB0259392	1.0654	1.0563	0.9411	0.04045	0.1535
NP vs. MP	pos_3832	4alpha-carboxy-5alpha-cholesta-8-en-3beta-ol	down	-	HMDB0062386;HMDB0012166;LMST01010228	1.0654	1.0637	0.9351	0.02455	0.1133
NP vs. MP	pos_2866	(6,8)-Decadienoylcarnitine	down	-	HMDB0241097	1.0645	1.0658	0.9271	0.01703	0.09466
NP vs. MP	pos_4626	3,11,12-Trihydroxy-1(10)-spirovetiven-2-one	down	-	HMDB0038154	1.0627	1.0631	0.9302	0.001999	0.02796
NP vs. MP	pos_6596	3,4,5-trihydroxy-6-({7-oxo-7H-furo[3,2-g]chromen-4-yl}oxy)oxane-2-carboxylic acid	down	-	HMDB0129424	1.0603	1.0537	0.9126	0.02118	0.1039
NP vs. MP	neg_3519	Arachidonic acid	up	C00219	PW_C000821;HMDB0001043;LMFA01030001	1.0596	1.0603	1.0691	0.003254	0.03725
NP vs. MP	neg_5962	Paramethadione	up	C07411	HMDB0014755	1.0575	1.0583	1.0688	0.0025	0.03204
NP vs. MP	neg_1542	3-Phenoxypropylene di(acetate)	down	-	HMDB0245968	1.0496	1.0498	0.924	0.008375	0.06241
NP vs. MP	pos_1208	Gamma-L-Glutamyl-L-pipecolic acid	up	-	HMDB0038614	1.0403	1.0394	1.077	0.008835	0.06429
NP vs. MP	pos_2871	Dodecanedioylcarnitine	down	-	HMDB0013327	1.0378	1.0417	0.9282	0.0229	0.1088
NP vs. MP	neg_2442	Trigonelline	up	C01004	HMDB0000875	1.0369	1.0377	1.0719	0.003094	0.03628
NP vs. MP	pos_4600	1-(3-Hydroxy-2,2,6-trimethyl-3,4-dihydrochromen-4-yl)pyrrolidin-2-one	down	-	HMDB0257599	1.0361	1.0326	0.9252	0.03522	0.1415
NP vs. MP	pos_2285	CDP-DG(5-iso PGF2VI/22:3(10Z,13Z,16Z))	up	-	HMDB0292368	1.0357	1.0274	1.0882	0.04106	0.1551
NP vs. MP	pos_4608	Galactosyl 4-hydroxyproline	down	-	HMDB0029353	1.035	1.0334	0.9353	0.01143	0.07521
NP vs. MP	neg_4149	Chloroform	up	C13827	HMDB0029596	1.035	1.0321	1.0741	0.0007533	0.01647
NP vs. MP	pos_4897	3-Amino-1,4-dimethyl-5H-pyrido[4,3-b]indole	up	C19306	HMDB0029746	1.0331	1.0247	1.0865	0.04422	0.1625
NP vs. MP	neg_2830	Butenoylcarnitine	down	-	HMDB0249460	1.0302	1.0344	0.9276	0.04759	0.17
NP vs. MP	pos_403	Epsilon-(gamma-Glutamyl)-L-lysine	up	-	HMDB0257624	1.0248	1.0195	1.0742	0.007093	0.05676
NP vs. MP	pos_5231	Glu Gln Ile	down	-	-	1.0216	1.017	0.9148	0.03955	0.1511
NP vs. MP	pos_5515	(2E)-Decenoyl-ACP	down	C03969	HMDB0062225	1.0208	1.0196	0.93	0.03749	0.1466
NP vs. MP	pos_1022	Furanogermenone	up	C17488	HMDB0036766	1.0152	1.0135	1.0673	0.009618	0.06765
NP vs. MP	pos_2327	2-Naphthylamine	up	C02227	HMDB0041802	1.0147	1.0126	1.0573	0.01391	0.08374
NP vs. MP	neg_15	3-Oxoadipic acid	up	C00846	HMDB0000398	1.0137	1.0141	1.0733	0.005847	0.05064
NP vs. MP	pos_2333	AB-MECA	down	-	HMDB0242721	1.0135	1.0148	0.9316	0.01053	0.07144
NP vs. MP	neg_7181	Mesaconic Acid	up	C01732;C02226	HMDB0000749;LMFA01170116;HMDB0000634	1.0121	1.0147	1.065	0.008231	0.06168
NP vs. MP	neg_227	5-L-Glutamyl-taurine	down	C05844	PW_C002088;HMDB0004195	1.0051	1.0125	0.9339	0.04542	0.1653
NP vs. LL	pos_5046	Phe Leu	down	-	-	4.0008	3.997	0.2355	4.329e-05	0.01313
NP vs. LL	pos_5192	Renin Inhibitor	down	-	HMDB0257148	3.8848	3.8733	0.1935	0.0002089	0.02343
NP vs. LL	pos_2101	CDP-DG(PGF1alpha/i-15:0)	down	-	HMDB0293667	3.7048	3.6655	0.0599	0.001578	0.05947
NP vs. LL	neg_1908	5-(N-Hexadecanoyl)aminofluorescin	down	-	HMDB0246734	3.4092	3.3962	0.4152	0.0001398	0.01968
NP vs. LL	neg_6429	PE(22:6(4Z,7Z,11E,13Z,15E,19Z)-2OH(10S,17)/DiMe(9,3))	down	-	HMDB0285047	3.3895	3.3722	0.3698	0.0001913	0.02305
NP vs. LL	neg_6089	Enkephalinamide-leu	down	-	HMDB0243765	3.3747	3.2686	0.2244	0.03094	0.2206
NP vs. LL	pos_2858	Dihydroxylysinonorleucine	up	-	HMDB0251345	3.1421	3.1242	2.0461	0.000496	0.0324
NP vs. LL	pos_4964	Alarelin	down	-	HMDB0248112	3.1264	3.1468	0.4209	0.01424	0.1579
NP vs. LL	pos_1918	Cyclotricuspidoside C	down	-	HMDB0033636	3.0782	3.0762	0.3001	0.01155	0.1437
NP vs. LL	pos_5495	Prexanthoperol	down	-	HMDB0034712	2.9094	2.9163	0.4925	0.007405	0.1176
NP vs. LL	pos_638	PI(PGF1alpha/22:6(4Z,7Z,10Z,13Z,16Z,19Z))	down	-	HMDB0278410	2.8754	2.8627	0.5866	9.299e-05	0.01731
NP vs. LL	pos_5650	7,8-Dihydrovomifoliol 9-[apiosyl-(1->6)-glucoside]	down	-	HMDB0029771	2.8704	2.8113	0.5447	0.009777	0.1337
NP vs. LL	pos_2954	Triterpenoids	up	-	HMDB0259282	2.8387	2.8336	2.3123	0.002785	0.07738
NP vs. LL	pos_4496	3a,7b,21-Trihydroxy-5b-cholanoic acid	up	-	HMDB0013192	2.838	2.8046	1.8252	0.009316	0.131
NP vs. LL	pos_1953	Valylleucine	down	-	HMDB0029131	2.8252	2.7928	0.6087	0.001606	0.05947
NP vs. LL	pos_551	CDP-DG(18:2(9Z,11Z)/i-12:0)	down	C00269	HMDB0116052;PW_C076388	2.7957	2.7995	0.5365	0.008494	0.1253
NP vs. LL	pos_1734	N-(3-Hydroxypropyl)valine	down	-	HMDB0255001	2.7839	2.765	0.5986	4.703e-05	0.01358
NP vs. LL	pos_711	Aplysiatoxin, 17-debromo-	down	-	HMDB0248517	2.7579	2.6935	0.6368	0.01078	0.1391
NP vs. LL	pos_5646	PIP(18:1(9Z)/18:1(9Z)-O(12,13))	down	-	HMDB0279095	2.7199	2.7279	0.5829	0.001679	0.06066
NP vs. LL	pos_5252	N-OCTANOYL-L-HOMOSERINE LACTONE	down	C21199	HMDB0255213	2.7022	2.7022	0.5936	0.002841	0.07774
NP vs. LL	pos_2140	PA(8:0/22:6(4Z,7Z,11E,13Z,15E,19Z)-2OH(10S,17))	down	-	HMDB0266671	2.696	2.6715	0.5156	0.02417	0.199
NP vs. LL	neg_7039	2,4,6(1H,3H,5H)-Pyrimidinetrione, 5-ethyl-5-(3-hydroxy-1-methylbutyl)-	down	-	HMDB0246099	2.6736	2.6373	0.5727	0.002745	0.07737
NP vs. LL	neg_2291	Methionyl-Arginine	down	-	HMDB0028967	2.6659	2.6803	0.5973	0.006139	0.1083
NP vs. LL	pos_716	2-(2,5-dioxopyrrolidin-1-yl)-N-(2-hydroxy-2-methyl-4-phenylbutyl)acetamide	down	-	-	2.6369	2.6097	0.6032	0.0006613	0.03798
NP vs. LL	neg_848	NPC	up	C16543	HMDB0060499;PW_C040680	2.6247	2.5781	1.5742	0.003612	0.08608
NP vs. LL	neg_2263	CDP-DG(PGD2/a-13:0)	down	-	HMDB0292766	2.5983	2.6124	0.6063	0.01277	0.1516
NP vs. LL	pos_4516	(6Z,9Z,12Z,15Z,18Z,21Z)-Tetracosa-6,9,12,15,18,21-hexaenoylcarnitine	up	-	HMDB0241636	2.5952	2.5581	1.5499	0.0006162	0.03671
NP vs. LL	pos_2500	1-[1-Butyl-2-oxo-4-[3-(pyridin-3-ylmethoxy)phenyl]-1,8-naphthyridin-3-yl]-3-[2,6-di(propan-2-yl)phenyl]urea	down	-	HMDB0258061	2.5645	2.5479	0.6398	0.0002061	0.02343
NP vs. LL	pos_5166	PS(20:2(11Z,14Z)/TXB2)	down	-	HMDB0282291	2.5553	2.5442	0.6701	1.703e-05	0.009533
NP vs. LL	pos_2095	Tyr Leu	down	-	-	2.5483	2.5243	0.6182	0.002582	0.07582
NP vs. LL	pos_5172	1,4'-Bipiperidine-1'-carboxylic acid	down	C16836	HMDB0060336	2.5397	2.5383	0.682	9.357e-05	0.01731
NP vs. LL	pos_5376	PIP(PGF2alpha/18:0)	down	-	HMDB0278758	2.5251	2.5219	0.5952	0.01588	0.1652
NP vs. LL	pos_2672	2-Hydroxy-4-[(1R)-1-hydroxy-8-methyl-6-oxononyl]-3-methyl-2H-furan-5-one	up	-	HMDB0258463	2.5188	2.477	1.6114	0.003435	0.08463
NP vs. LL	pos_735	(2S,3S,5S,8S,9S,10S,13S,14S,17S)-17-Acetyl-2-(2,2-dimethylmorpholino)-3-hydroxy-10,13-dimethylhexadecahydro-11H-cyclopenta[a]phenanthren-11-one	up	-	HMDB0260132	2.5	2.472	1.4727	0.003655	0.08644
NP vs. LL	pos_1653	Citrusin IV	up	-	HMDB0303683	2.4882	2.4548	1.4843	0.002795	0.07749
NP vs. LL	pos_5584	CDP-DG(22:6(4Z,7Z,10Z,13Z,16Z,19Z)/18:2(9Z,12Z))	down	C00269	HMDB0116035;PW_C063178	2.4876	2.4931	0.5955	0.005947	0.1077
NP vs. LL	pos_2218	(9Z,11E,13E,15Z)-4-Oxo-9,11,13,15-octadecatetraenoic acid	up	-	HMDB0031098	2.4867	2.4628	1.5854	0.0009613	0.04618
NP vs. LL	pos_285	2-O-alpha-D-Glucopyranosyl-O-beta-D-galactopyranosylhydroxylysine	up	-	HMDB0000585;HMDB0246739	2.4772	2.4327	1.4432	0.005734	0.1065
NP vs. LL	pos_2157	PI(22:6(5Z,8E,10Z,13Z,15E,19Z)-2OH(7S, 17S)/20:2(11Z,14Z))	down	-	HMDB0277240	2.4718	2.4648	0.6378	0.0002167	0.02343
NP vs. LL	neg_6694	Amphibine H	down	-	HMDB0029333	2.4579	2.4859	0.5942	0.0274	0.21
NP vs. LL	pos_2412	28-Glucosylarjunolate 3-[rhamnosyl-(1->3)-glucuronide]	down	-	HMDB0033580	2.4562	2.4555	0.6612	0.001146	0.04995
NP vs. LL	pos_596	Chymostatin	down	C11308	HMDB0242696	2.4548	2.4727	0.6521	0.006036	0.1079
NP vs. LL	pos_2115	PI(20:4(5Z,8Z,11Z,14Z)/PGJ2)	down	-	HMDB0277515	2.4423	2.4298	0.6383	0.003467	0.0849
NP vs. LL	pos_5300	Deltonin	down	C08894	HMDB0029311	2.422	2.4375	0.5739	0.01691	0.1687
NP vs. LL	pos_5985	Edoxudine	down	-	HMDB0251705	2.3894	2.3694	0.6465	0.000447	0.0309
NP vs. LL	pos_6119	(2E,4E)-N-[2-[[(2R,3R,4R,5R,6S)-2-(1,2-Dihydroxyethyl)-4,5-dihydroxy-6-(7H-purin-6-ylamino)oxan-3-yl]amino]-2-oxoethyl]tetradeca-2,4-dienamide	down	-	HMDB0253826	2.3753	2.3661	0.635	0.001551	0.05947
NP vs. LL	pos_2161	N1-(alpha-D-ribosyl)-5,6-dimethyl-benzimidazole	down	-	HMDB0011112	2.3634	2.361	0.6246	0.003565	0.08552
NP vs. LL	pos_2427	Perindopril	up	C07706	PW_C009254;HMDB0014928;MJDBOTE0001391	2.3471	2.3118	1.4593	0.007936	0.1216
NP vs. LL	pos_2198	(2S)-1-[2-[[(2S)-Pyrrolidine-2-carbonyl]amino]acetyl]pyrrolidine-2-carboxylic Acid	down	-	HMDB0260136	2.3344	2.3436	0.6594	0.002547	0.07569
NP vs. LL	pos_5616	Vincristine	up	C07204	HMDB0014681;PW_C009036;MJDBOTE0001034	2.3328	2.2966	1.4467	0.01046	0.1373
NP vs. LL	pos_5059	Sapanisertib	down	-	HMDB0244472	2.3303	2.3053	0.6761	0.008371	0.1244
NP vs. LL	pos_1361	5-Amino-1-[(2R,3R,4S,5R)-3,4-dihydroxy-5-(hydroxymethyl)oxolan-2-yl]oxyimidazole-4-carboxamide	up	-	HMDB0257644	2.3284	2.2959	1.456	0.001004	0.04764
NP vs. LL	pos_4501	Urobilinogen	down	C05791;C05790	HMDB0004158;HMDB0001898	2.3146	2.3155	0.708	0.02969	0.2174
NP vs. LL	pos_5335	Mytilus Small cardioactive peptide	down	-	HMDB0040914	2.312	2.306	0.6988	0.0003184	0.02859
NP vs. LL	pos_5065	Glycylprolylarginine	up	-	HMDB0252828	2.2893	2.2676	1.4943	0.0003833	0.02959
NP vs. LL	pos_5312	RPR112698	down	-	HMDB0060870	2.2876	2.258	0.7013	0.008578	0.126
NP vs. LL	pos_2116	7,8-Dihydro-3b,6a-dihydroxy-alpha-ionol 9-[apiosyl-(1->6)-glucoside]	down	-	HMDB0041579	2.2866	2.288	0.6784	0.001392	0.05542
NP vs. LL	pos_2478	Cortolone-3-glucuronide	down	-	HMDB0010320	2.2832	2.2735	0.7032	4.246e-05	0.01313
NP vs. LL	pos_4315	(25R)-3beta-hydroxycholest-5-en-7-one-26-oate	up	-	HMDB0062613	2.2796	2.2474	1.3458	0.01094	0.1404
NP vs. LL	neg_5807	12-Hydroxyjasmonic acid glucoside	down	C08558	HMDB0301837	2.2742	2.2578	0.6254	0.005957	0.1077
NP vs. LL	pos_4569	2-Hydroxyundecanoate	up	-	HMDB0059736	2.2677	2.2162	1.4891	0.01924	0.1801
NP vs. LL	neg_6122	PS(LTE4/18:2(9Z,12Z))	down	-	HMDB0281665	2.2637	2.2897	0.6827	0.03815	0.2402
NP vs. LL	pos_6098	PGP(i-12:0/PGJ2)	down	-	HMDB0274817	2.2623	2.2664	0.6645	0.01526	0.1625
NP vs. LL	pos_2042	Mabioside C	down	-	HMDB0040653	2.261	2.2146	0.6451	0.03677	0.2363
NP vs. LL	pos_2817	4,5-Dihydrovomifoliol	up	-	HMDB0040615	2.2529	2.2097	1.4016	0.008579	0.126
NP vs. LL	neg_988	N-(2-Hydroxyethyl)ethylenediaminetriacetic acid	up	-	HMDB0244676	2.2482	2.203	1.4751	0.02475	0.2005
NP vs. LL	pos_2177	N-Arachidonoyl Glutamine	up	-	LMFA08020126;HMDB0241994	2.2387	2.1811	1.5306	0.01335	0.1547
NP vs. LL	pos_4375	4a-Methylzymosterol-4-carboxylic acid	up	C06050;C15808	HMDB0006927;HMDB0001181;PW_C003009	2.2353	2.182	1.4429	0.01738	0.1709
NP vs. LL	pos_2469	Luteolin 7-sulfate	down	-	HMDB0038472;LMPK12110734	2.2337	2.2329	0.679	0.006003	0.1079
NP vs. LL	pos_2418	Voxelotor	down	-	HMDB0304877	2.2337	2.2308	0.7441	0.004006	0.08875
NP vs. LL	pos_6127	Isoleucyl-Threonine	down	-	HMDB0028917	2.2332	2.225	0.6657	0.0001352	0.01968
NP vs. LL	pos_4266	7-Ketodeoxycholic Acid	down	-	HMDB0000391;MJDBDZS0000043	2.2323	2.1812	0.7407	0.0151	0.1612
NP vs. LL	pos_4833	4-Ethylnaphthalen-1-yl-(1-pentylindol-3-yl)methanone	up	-	HMDB0253748	2.232	2.1898	1.5005	0.01471	0.1595
NP vs. LL	pos_4331	LysoPE(22:4(7Z,10Z,13Z,16Z)/0:0)	down	-	HMDB0011523	2.2267	2.2095	0.6893	0.02416	0.199
NP vs. LL	pos_4736	Imazamethabenz-methyl	down	C11083;C11494	HMDB0034913	2.2072	2.1543	0.7172	0.01645	0.1665
NP vs. LL	pos_2404	2-(3-Carboxy-3-(methylammonio)propyl)-L-histidine	up	C04692	HMDB0011654	2.1909	2.1506	1.4701	0.008108	0.1227
NP vs. LL	neg_6189	3-[1-(3-Aminopropyl)-1H-indol-3-YL]-4-(1-methyl-1H-indol-3-YL)-1H-pyrrole-2,5-dione	down	-	HMDB0257261	2.1908	2.2046	0.6254	0.03392	0.2282
NP vs. LL	neg_5154	Mesobilirubinogen	down	C05790	HMDB0001898	2.186	2.1479	0.7146	0.01615	0.1657
NP vs. LL	pos_4530	Menthol	up	C00400	HMDB0003352;HMDB0035765	2.1818	2.1607	1.4283	6.874e-05	0.01549
NP vs. LL	pos_2486	Phenylalanyl-Gamma-glutamate	up	-	HMDB0029009	2.1791	2.1371	1.4367	0.004528	0.09509
NP vs. LL	pos_1362	Carboxymethyl chitosan	up	-	HMDB0249663	2.179	2.128	1.3548	0.02205	0.1913
NP vs. LL	pos_1689	Glu Val	down	-	-	2.1729	2.1704	0.6968	0.001946	0.06474
NP vs. LL	pos_754	Dodec-2-enedioylcarnitine	up	-	HMDB0241227	2.1607	2.1104	1.3819	0.02087	0.1864
NP vs. LL	pos_2152	Ile Pro Gln	down	-	-	2.1517	2.1802	0.7018	0.0192	0.1799
NP vs. LL	pos_5162	PI(PGJ2/20:4(8Z,11Z,14Z,17Z))	down	-	HMDB0277620	2.1504	2.1628	0.7344	0.00745	0.1177
NP vs. LL	pos_4607	3,4-Dihydroxy-2-methoxy-4-methyl-3-[2-methyl-3-(3-methyl-but-2-enyl)-oxiranyl]-cyclohexanone	up	-	HMDB0246031	2.1495	2.1236	1.4299	0.0004114	0.02985
NP vs. LL	pos_5397	PIP(20:5(5Z,8Z,11Z,14Z,16E)-OH(18R)/20:1(11Z))	down	-	HMDB0279617	2.1326	2.139	0.6866	0.01281	0.1516
NP vs. LL	pos_4409	3-Hydroxydodecanedioic acid	up	-	HMDB0000413	2.1324	2.1064	1.4526	0.004305	0.09251
NP vs. LL	pos_5797	Kainic acid	up	C12819	HMDB0253757	2.1307	2.0918	1.4022	0.01424	0.1579
NP vs. LL	pos_5445	Ginsenoside Rs2	down	-	HMDB0039552	2.119	2.1329	0.7384	0.02186	0.1901
NP vs. LL	pos_5219	Seglitide	down	-	HMDB0258209	2.1175	2.1282	0.7558	0.003508	0.08524
NP vs. LL	pos_1712	Isopentenyladenine-9-N-glucoside	down	-	HMDB0012240	2.1168	2.1541	0.5437	0.04389	0.2577
NP vs. LL	neg_1330	Castanospermine	down	C02256	HMDB0249700	2.1104	2.1263	0.7486	0.002648	0.07625
NP vs. LL	pos_2763	5-Hydroxyvalproic acid	up	C16650	HMDB0013898;PW_C008640	2.1001	2.0457	1.4542	0.01565	0.1645
NP vs. LL	neg_2891	Neotussilagine	up	-	HMDB0031820	2.0963	2.0513	1.3994	0.01712	0.1695
NP vs. LL	pos_5907	1-O-Acetyl britannilactone	down	-	HMDB0243974	2.0958	2.0925	0.7236	0.0002337	0.02367
NP vs. LL	neg_4888	Chenodeoxycholic Acid	down	C02528	HMDB0000518;PW_C000397;LMST04010032;MJDBOTE0001132	2.0938	2.0617	0.7548	0.0009698	0.0464
NP vs. LL	pos_1788	(24E)-3beta,15alpha,22S-Triacetoxylanosta-7,9(11),24-trien-26-oic acid	down	-	HMDB0035606	2.0928	2.1017	0.6921	0.01361	0.1559
NP vs. LL	pos_2706	Ccris 6547	down	-	HMDB0249732	2.0898	2.095	0.7224	0.01056	0.1378
NP vs. LL	neg_4824	MG(22:4(7Z,10Z,13Z,16Z)/0:0/0:0)	down	-	HMDB0011584	2.0892	2.0503	0.7653	0.01045	0.1373
NP vs. LL	pos_5235	PS(22:6(4Z,7Z,10Z,13E,15E,19Z)-OH(17)/22:6(4Z,7Z,10Z,13Z,16Z,19Z))	up	-	HMDB0283583	2.0878	2.0204	1.3822	0.03084	0.2205
NP vs. LL	pos_2240	Stercobilinogen	down	C05789	HMDB0004157	2.0825	2.0903	0.7168	0.02346	0.1968
NP vs. LL	neg_1797	Tetrahydropteroyltri-L-glutamic acid	down	C04144	HMDB0012290	2.079	2.1227	0.6959	0.0462	0.2639
NP vs. LL	pos_5095	PIP(22:3(10Z,13Z,16Z)/PGJ2)	down	-	HMDB0280315	2.0775	2.0937	0.6919	0.03243	0.2244
NP vs. LL	pos_1447	L-Epicatechol	down	C09727	HMDB0001871;MJDBOTE0001156	2.0606	2.052	0.7504	0.001305	0.05374
NP vs. LL	neg_6293	Virginiamycin m1	down	C11299	HMDB0259836	2.0579	2.0356	0.7531	0.00407	0.0899
NP vs. LL	pos_4797	4-Methylpentanoylcarnitine	down	-	HMDB0241032	2.0476	2.0448	0.7067	0.02547	0.2033
NP vs. LL	pos_5052	Narlaprevir	down	-	HMDB0255462	2.0423	2.0544	0.7338	0.01848	0.1768
NP vs. LL	neg_1039	Valaciclovir	down	C07184	HMDB0014716	2.0333	2.0508	0.7383	0.006162	0.1083
NP vs. LL	pos_6328	Val Ser	down	-	-	2.0302	2.0238	0.7414	4.345e-05	0.01313
NP vs. LL	neg_4634	12-hydroxyicosanoic acid	down	-	HMDB0061664	2.025	2.0174	0.7306	0.02376	0.1979
NP vs. LL	neg_7052	1,4-b-D-Mannan	down	C02492	HMDB0006798	2.0237	2.0395	0.6776	0.03657	0.2353
NP vs. LL	pos_4374	Peiminine	up	C10808	HMDB0256206	2.0221	1.9779	1.2536	0.0215	0.1887
NP vs. LL	pos_4444	10-Hydroxy-3-methoxy-1,3,5,7-cadinatetraen-9-one	up	C09695	HMDB0036456	2.021	1.9811	1.2733	0.004513	0.09509
NP vs. LL	pos_5701	Furylacryloylalanyllysine	down	-	HMDB0247373	2.0201	2.0267	0.7501	0.00869	0.1268
NP vs. LL	pos_2521	Sirolimus	down	C07909	LMPK06000003;HMDB0015015;MJDBOTE0000850	2.0183	2.0353	0.7505	0.02268	0.1936
NP vs. LL	pos_1165	Lactulose	down	C07064	HMDB0000740	2.0134	1.9722	0.7575	0.02096	0.1866
NP vs. LL	pos_384	Gly Leu Arg	down	-	-	1.9955	1.9827	0.756	0.002559	0.07574
NP vs. LL	pos_5382	10-Deacetylbaccatin III	down	C11700	HMDB0244264	1.9951	1.9972	0.7389	0.03511	0.2308
NP vs. LL	neg_1187	Lactosamine	down	C00203	HMDB0006591	1.9909	1.9687	0.7128	0.03423	0.229
NP vs. LL	neg_5118	4-Hydroxycitrulline	down	-	HMDB0029384	1.9731	1.9786	0.7235	0.006201	0.1083
NP vs. LL	pos_4453	Cromakalim	down	C11819	HMDB0250542	1.97	1.9323	0.7594	0.02153	0.1887
NP vs. LL	neg_3183	Cis-3-Hexenyl lactate	up	-	HMDB0036213	1.9584	1.9472	1.2688	0.00167	0.06055
NP vs. LL	neg_1005	Butein	down	C08578	LMPK12120111;MJDBOTE0001183	1.9484	1.9826	0.7393	0.03365	0.2276
NP vs. LL	pos_1989	2-Hydroxypropyl starch	down	-	HMDB0303342	1.9462	1.9717	0.7354	0.03986	0.2464
NP vs. LL	neg_2338	Tyr-Leu-Tyr-Glu-Ile-Ala-Arg	down	-	HMDB0247897	1.9435	1.9627	0.7495	0.02344	0.1968
NP vs. LL	pos_2276	Ser Glu Leu	down	-	-	1.9341	1.9256	0.752	0.0002047	0.02343
NP vs. LL	pos_5247	Tuliposide A	up	C08561	HMDB0303140;LMFA13010041	1.9222	1.9368	1.3713	0.00231	0.07088
NP vs. LL	pos_5108	Isovalerylcarnitine	up	C20826	HMDB0000688;LMFA07070076	1.9205	1.8653	1.3371	0.03801	0.2399
NP vs. LL	pos_5037	N(6)-(Octanoyl)lysine	up	-	HMDB0011684	1.9063	1.8777	1.2932	0.01151	0.1436
NP vs. LL	pos_1979	Angiotensin (1-7)	down	C15850	HMDB0248423	1.9037	1.9003	0.8015	0.0006405	0.03762
NP vs. LL	neg_6384	Satratoxin G	down	-	HMDB0257507	1.8962	1.9032	0.7734	0.02218	0.1917
NP vs. LL	pos_367	Asp Ile Lys	down	-	-	1.8953	1.9034	0.7736	0.03897	0.2428
NP vs. LL	pos_1187	Lacto-N-biose I	down	C06372	HMDB0006575;HMDB0252594	1.8927	1.8641	0.8036	0.01646	0.1665
NP vs. LL	neg_6441	Trh-gly-lys	down	-	HMDB0259130	1.8911	1.8563	0.8146	0.002211	0.06903
NP vs. LL	pos_3031	(10Z,12E)-Hexadecadienoylcarnitine	up	-	HMDB0241484	1.879	1.8346	1.2263	0.01288	0.1517
NP vs. LL	neg_5696	6-Hydroxymelatonin	up	C05643	PW_C002052;HMDB0004081	1.8776	1.8208	1.3877	0.03203	0.2232
NP vs. LL	pos_5321	Celestone	down	C06848	HMDB0014586;HMDB0249791	1.8714	1.8482	0.7866	0.03304	0.2261
NP vs. LL	pos_5766	Sorbinil	up	-	HMDB0258388	1.8707	1.8663	1.3379	0.001742	0.06132
NP vs. LL	pos_2515	Lupinine	up	C10773	HMDB0304704	1.8635	1.8329	1.3725	0.01117	0.1417
NP vs. LL	neg_6585	(1,10,11,12,14,23-Hexahydroxy-6,10,19-trimethyl-24-oxa-4-azaheptacyclo[12.12.0.02,11.04,9.015,25.018,23.019,25]hexacosan-22-yl) 3,4-dimethoxybenzoate	down	-	HMDB0242290	1.8626	1.8498	0.8031	0.0124	0.1489
NP vs. LL	pos_4344	N-heptanoyl-homoserine lactone	up	C11844	LMFA08030006	1.8609	1.8334	1.2722	0.001693	0.06078
NP vs. LL	pos_744	LysoPE(18:1(11Z)/0:0)	up	-	HMDB0011505	1.8526	1.8322	1.2216	0.004	0.08875
NP vs. LL	neg_2802	Gingerol	up	C10462	HMDB0005783	1.8517	1.8062	1.3342	0.04088	0.2493
NP vs. LL	pos_5107	Cephalexin	down	C06895;C08099	HMDB0014707;MJDBOTE0001388	1.8454	1.8546	0.7683	0.0107	0.1387
NP vs. LL	pos_1669	Gamma-Glutamylthreonine	up	-	HMDB0029159	1.8453	1.8123	1.2833	0.01337	0.1547
NP vs. LL	pos_6663	Vomifoliol 9-[glucosyl-(1->4)-xylosyl-(1->6)-glucoside]	up	-	HMDB0038449	1.8448	1.8195	1.2405	0.002853	0.07788
NP vs. LL	pos_2588	(9E)-Valenciaxanthin	down	-	HMDB0036848	1.8438	1.7987	0.7791	0.009461	0.1325
NP vs. LL	pos_4542	2-Propyl-2,4-pentadienoic acid	down	C16656	PW_C040569;HMDB0060682	1.8406	1.8524	0.7785	0.001885	0.06403
NP vs. LL	pos_2745	3-Hydroxytetradecanedioic acid	up	-	HMDB0000394	1.8362	1.8008	1.2749	0.002664	0.07625
NP vs. LL	pos_6329	(R)-1-Methylpiperidine-2-carboxylic acid	down	-	HMDB0242107	1.8328	1.8412	0.8333	0.001605	0.05947
NP vs. LL	pos_5163	Cyclo(glycylglycylleucylleucylleucylprolylprolylphenylalanyl)	down	-	HMDB0303710	1.8292	1.8086	0.7899	0.001973	0.06474
NP vs. LL	pos_2977	4-Hydroxy-6-octenoylcarnitine	up	-	HMDB0241704	1.8269	1.7752	1.3016	0.03457	0.2299
NP vs. LL	pos_5050	(-)-Slaframine	up	C06185	HMDB0243523	1.8212	1.8139	1.3332	0.0426	0.2539
NP vs. LL	pos_5788	CDP-DG(PGF1alpha/i-14:0)	down	-	HMDB0293563	1.8032	1.8229	0.7856	0.03478	0.2302
NP vs. LL	neg_1891	LysoPA(8:0/0:0)	down	-	HMDB0114740	1.7898	1.7559	0.6909	0.03032	0.2189
NP vs. LL	neg_7275	Asn-Arg-Ala-Ile	down	-	HMDB0304797	1.7798	1.7517	0.8233	0.04408	0.258
NP vs. LL	pos_2208	Penicillanic acid	up	-	HMDB0256227	1.7785	1.7387	1.3181	0.01283	0.1516
NP vs. LL	pos_5562	Rifametane	up	-	HMDB0257224	1.7777	1.752	1.2136	0.003713	0.08714
NP vs. LL	neg_1282	6-(alpha-D-Glucosaminyl)-1D-myo-inositol	down	C15658	HMDB0011668	1.7741	1.747	0.7942	0.01915	0.1797
NP vs. LL	pos_1925	(+)-gamma-Hydroxy-L-homoarginine	up	C08286	HMDB0301838	1.7735	1.7155	1.3368	0.04559	0.2623
NP vs. LL	pos_6261	2-Deoxystreptamine	down	C02627	HMDB0245101	1.7435	1.754	0.7747	0.01581	0.1651
NP vs. LL	pos_5032	Setmelanotide	down	-	HMDB0304856	1.7409	1.7401	0.8332	0.005141	0.1019
NP vs. LL	neg_5165	Exo,exo-1,8-Epoxy-p-menthane-2,6-diol	up	C17620	HMDB0041376	1.7329	1.7079	1.2317	0.04873	0.2681
NP vs. LL	pos_4345	LysoPE(22:6(4Z,7Z,10Z,13Z,16Z,19Z)/0:0)	down	-	HMDB0011526	1.7322	1.7057	0.7742	0.03367	0.2276
NP vs. LL	pos_6140	Val Glu	down	-	-	1.7205	1.7241	0.8167	0.008085	0.1227
NP vs. LL	pos_2618	PS(18:4(6Z,9Z,12Z,15Z)/22:4(7Z,10Z,13Z,16Z))	down	C02737	LMGP03010454;PW_C060915;HMDB0112506	1.7163	1.7169	0.828	0.003305	0.08369
NP vs. LL	pos_5508	Candidin	down	-	HMDB0259425	1.7158	1.7052	0.8284	0.04314	0.2553
NP vs. LL	neg_7544	N-Acetyllactosamine	down	C00611	HMDB0001542	1.7154	1.693	0.8397	0.03486	0.2305
NP vs. LL	neg_7650	Muramic acid	up	C06470	HMDB0248237;HMDB0003254	1.711	1.7069	1.2909	0.03951	0.2448
NP vs. LL	pos_4509	Ecdysone	down	C00477	LMST01010210;HMDB0251684	1.695	1.6771	0.8058	0.02056	0.1854
NP vs. LL	neg_2281	2-(4-(2-Carboxyethyl)phenethylamino)-5'-N-ethylcarboxamidoadenosine	down	-	HMDB0249866	1.6913	1.7164	0.8273	0.01383	0.1567
NP vs. LL	pos_2034	Desacetyllevonantradol	down	-	HMDB0251028	1.6903	1.6771	0.8186	0.0378	0.2395
NP vs. LL	neg_3274	R-limonene	up	C06099	HMDB0257077;HMDB0003375	1.6872	1.6512	1.2055	0.005973	0.1077
NP vs. LL	pos_163	QUINGESTANOL	down	-	HMDB0257039	1.6767	1.645	0.8305	0.008185	0.1228
NP vs. LL	pos_2397	PA(i-13:0/PGJ2)	down	-	HMDB0267451	1.6705	1.6914	0.8278	0.01364	0.1561
NP vs. LL	pos_2023	CDP-DG(i-20:0/6 keto-PGF1alpha)	down	-	HMDB0294118	1.6655	1.6438	0.8267	0.008115	0.1227
NP vs. LL	pos_1354	Histidylarginine	down	-	HMDB0028879	1.6619	1.672	0.8101	0.005576	0.1052
NP vs. LL	pos_3885	10Z-Nonadecenoic acid	up	-	HMDB0013622;LMFA01030362	1.6466	1.6238	1.2158	0.01604	0.1657
NP vs. LL	pos_4896	PIP(18:1(9Z)/18:2(9Z,12Z))	down	C00626	HMDB0009976	1.6441	1.6419	0.8136	0.03307	0.2261
NP vs. LL	pos_2666	Pro Ile Ile	down	-	-	1.6422	1.6269	0.8295	0.01208	0.1466
NP vs. LL	pos_5080	Sugeonol	up	C17504	HMDB0041036;LMPR0103450003	1.6392	1.6235	1.2244	0.00228	0.0703
NP vs. LL	pos_2955	Porrigenin A	down	-	LMST01080001;HMDB0032783	1.6375	1.6055	0.8141	0.02196	0.1909
NP vs. LL	pos_2310	Desglymidodrine	up	C21521	HMDB0060558	1.6355	1.5979	1.2667	0.04898	0.2688
NP vs. LL	pos_4635	Carteolol	up	C06874	PW_C009020;HMDB0014662	1.6223	1.6015	1.2362	0.01253	0.1498
NP vs. LL	pos_6176	3h-Adrenaline	down	-	HMDB0246263	1.6071	1.6003	0.8698	0.0002505	0.02483
NP vs. LL	pos_4726	Desaminotyrosine	down	C01744	HMDB0002199	1.6063	1.5877	0.8134	0.009655	0.1331
NP vs. LL	neg_986	Homomethionine	up	C17213	HMDB0030406	1.6001	1.5876	1.1887	0.003373	0.08378
NP vs. LL	pos_2204	Fluocinonide	down	C07007	HMDB0015181;HMDB0252348;MJDBOTE0001513	1.5963	1.6182	0.8381	0.02208	0.1914
NP vs. LL	pos_5039	Hydroquinidine	up	C10696	HMDB0242615;MJDBOTE0000234	1.5943	1.5733	1.2198	0.01812	0.1753
NP vs. LL	pos_4427	10-Nitrolinoleic acid	up	C13800	HMDB0005049;LMFA01120001	1.5908	1.5712	1.1666	0.01638	0.1663
NP vs. LL	pos_1780	20-COOH-leukotriene E4	down	-	LMFA03020060;HMDB0012634	1.5893	1.5751	0.8348	0.003796	0.08724
NP vs. LL	neg_4812	Varanic acid	down	-	LMST04030067;HMDB0002195	1.5805	1.5316	0.8477	0.04824	0.2674
NP vs. LL	pos_5699	Globo-H	up	-	HMDB0252749	1.5771	1.5593	1.1842	0.01846	0.1768
NP vs. LL	pos_4449	Hydroxygaleon	down	-	HMDB0031535	1.5756	1.5742	0.8348	0.01166	0.1444
NP vs. LL	neg_3286	3-Hydroxyisoheptanoic acid	up	-	HMDB0002207	1.5748	1.5375	1.2168	0.04575	0.2624
NP vs. LL	neg_6050	Trans-cinnamoyl-beta-D-glucoside	down	C04164	HMDB0304505	1.56	1.5752	0.8404	0.02534	0.2031
NP vs. LL	pos_2854	(+/-)-Ribaline	down	-	HMDB0033345	1.5566	1.5729	0.8139	0.007798	0.1207
NP vs. LL	pos_2528	Gly Val Leu	down	-	-	1.5505	1.5194	0.8429	0.04387	0.2577
NP vs. LL	pos_4217	N-(3-Amino-3-oxopropyl)-L-valine	down	-	HMDB0246894	1.5464	1.5576	0.8317	0.03001	0.2183
NP vs. LL	pos_788	Hexadecanedioic acid mono-L-carnitine ester	down	-	LMFA07070007;HMDB0000712	1.544	1.5407	0.8613	0.01618	0.1658
NP vs. LL	pos_5519	Ala Ile	down	-	-	1.5407	1.5457	0.8508	0.008857	0.1278
NP vs. LL	pos_3515	13(S)-HpOTrE	up	C04785	HMDB0301803	1.5357	1.5098	1.1962	0.03065	0.2203
NP vs. LL	neg_1952	Barnidipine	down	-	HMDB0248875	1.526	1.5382	0.8518	0.01692	0.1687
NP vs. LL	pos_2322	Acolongifloriside K	down	C01443	HMDB0247956;HMDB0031448	1.5209	1.5158	0.8845	0.004601	0.09566
NP vs. LL	pos_2285	CDP-DG(5-iso PGF2VI/22:3(10Z,13Z,16Z))	up	-	HMDB0292368	1.5192	1.5186	1.1775	0.009854	0.1343
NP vs. LL	neg_7401	Furylfuramide	down	C19558	HMDB0252550	1.5168	1.5436	0.8385	0.03087	0.2205
NP vs. LL	pos_1743	Queuine	down	C01449	HMDB0001495	1.5058	1.4888	0.7854	0.01279	0.1516
NP vs. LL	pos_2884	5,6-Dihydro-5'-azacytidine	down	-	HMDB0246861	1.4996	1.5142	0.8268	0.04717	0.2656
NP vs. LL	pos_3013	Taxine B	down	C19989	HMDB0258750	1.4936	1.4883	0.8674	0.01474	0.1596
NP vs. LL	neg_3359	[(2R,3S,4S,6R,7S,8R)-4-Ethenyl-3-hydroxy-2,4,7,14-tetramethyl-9-oxo-6-tricyclo[5.4.3.01,8]tetradecanyl] 2-[2-(diethylamino)ethylsulfanyl]acetate	down	-	HMDB0257757	1.4918	1.4829	0.8821	0.001269	0.05285
NP vs. LL	neg_6023	Imazethapyr	up	C18865	HMDB0253406	1.4897	1.4576	1.1514	0.01038	0.137
NP vs. LL	neg_11	N-(Carbomethoxyacetyl)-4-S-chlorotryptophan	down	-	HMDB0030398	1.4882	1.5072	0.8523	0.04834	0.2677
NP vs. LL	pos_3865	Sclareol	up	C09183	HMDB0036827;LMPR0104030010;MJDBOTE0001479	1.4879	1.4867	1.1504	0.04448	0.2586
NP vs. LL	pos_6414	Xanthohumol	up	C16416;C16417	HMDB0037479;LMPK12120294;HMDB0030610;MJDBOTE0001182	1.487	1.4609	1.1793	0.01765	0.1721
NP vs. LL	neg_7242	Valylglutamic acid	down	-	HMDB0029126	1.4833	1.4932	0.8591	0.0176	0.1721
NP vs. LL	neg_4944	Arg-Thr-Lys-Arg	down	-	HMDB0304796	1.4797	1.4742	0.8956	0.0007332	0.03968
NP vs. LL	neg_584	Ganolucidic acid E	down	-	HMDB0037607	1.4751	1.4869	0.8938	0.01286	0.1516
NP vs. LL	pos_3966	Lithocholic acid glycine conjugate	down	C15557	PW_C000550;HMDB0000698;LMST05030009	1.4747	1.4478	0.8816	0.01403	0.1579
NP vs. LL	pos_2628	Epothilone B	down	C12154	HMDB0251874;LMPK04000041	1.4713	1.4829	0.8911	0.005022	0.1009
NP vs. LL	pos_2590	Histidinyl-Tryptophan	down	-	HMDB0028896;HMDB0304782	1.4685	1.4881	0.8308	0.0355	0.2322
NP vs. LL	pos_363	TETRAHYDROURIDINE	up	-	HMDB0258911	1.4639	1.4238	1.1465	0.044	0.2579
NP vs. LL	neg_7710	Hydralazine pyruvate hydrazone	up	-	HMDB0061143	1.4599	1.4293	1.1336	0.01015	0.1359
NP vs. LL	neg_10	L-Glutamate	down	C00217;C00025;C00302	HMDB0060475;HMDB0000148;HMDB0003339	1.4576	1.4803	0.8881	0.0481	0.2671
NP vs. LL	pos_2091	Evodiamine	up	C09187	HMDB0252138;MJDBOTE0001652	1.4542	1.4533	1.1466	0.006294	0.1088
NP vs. LL	pos_3873	N-Palmitoyl Valine	down	-	LMFA08020120;HMDB0241935	1.4538	1.4364	0.8388	0.0121	0.1466
NP vs. LL	pos_213	Cholylsarcosine	up	-	HMDB0259600	1.4509	1.4437	1.1215	0.001172	0.05077
NP vs. LL	pos_1088	Contignasterol	up	C19902	HMDB0250439	1.444	1.4011	1.1391	0.04549	0.2622
NP vs. LL	pos_5473	Erinacine D	down	-	HMDB0031896	1.4425	1.4155	0.8717	0.01038	0.137
NP vs. LL	neg_5362	Cyclohexanecarboxamide	up	-	HMDB0250651	1.4418	1.4169	1.1523	0.01702	0.1691
NP vs. LL	pos_4912	Ser Val Leu	down	-	-	1.4288	1.4188	0.8799	0.0003746	0.02959
NP vs. LL	pos_5706	PA(20:5(5Z,8Z,11Z,14Z,17Z)/20:5(5Z,8Z,11Z,14Z,17Z))	down	C00416	LMGP10010670;HMDB0115214;PW_C062635	1.4284	1.4213	0.8471	0.006475	0.1104
NP vs. LL	pos_609	1-[4-(propanoylamino)phenyl]cyclobutane-1-carboxylic acid	up	-	-	1.4256	1.4106	1.1123	0.001695	0.06078
NP vs. LL	pos_5270	5'-Methylthioadenosine	up	C00170	PW_C000910;HMDB0001173	1.4237	1.3885	1.1162	0.02707	0.2091
NP vs. LL	pos_5304	Mozenavir	down	-	HMDB0254911	1.4206	1.4333	0.8835	0.0125	0.1496
NP vs. LL	pos_3023	Palmitoyl Serinol	down	-	LMFA08020197;HMDB0013654	1.4186	1.3818	0.8891	0.02648	0.2066
NP vs. LL	pos_6181	(3b,20R,22R)-3,20,27-Trihydroxy-1-oxowitha-5,24-dienolide 3-glucoside	up	-	HMDB0033573	1.4067	1.3873	1.1151	0.04298	0.255
NP vs. LL	pos_4778	LysoPC(18:3(6Z,9Z,12Z)/0:0)	down	C04230	HMDB0010387	1.4001	1.4043	0.9026	0.008683	0.1268
NP vs. LL	pos_403	Epsilon-(gamma-Glutamyl)-L-lysine	up	-	HMDB0257624	1.3979	1.3669	1.1518	0.04053	0.2483
NP vs. LL	pos_401	Keto-3-deoxy-D-manno-octulosonic acid	down	C01187	HMDB0244292	1.3962	1.4128	0.8081	0.04635	0.2644
NP vs. LL	pos_4791	Val Pro Phe	down	-	-	1.3784	1.3669	0.8779	0.003652	0.08644
NP vs. LL	pos_5805	Americine	down	C09996	HMDB0034441	1.3778	1.3889	0.8952	0.01349	0.1551
NP vs. LL	pos_4631	L-Canaline	down	C08270	HMDB0012251	1.3678	1.3786	0.8558	0.02884	0.2145
NP vs. LL	pos_2433	4-Acetylbutyrate	up	C02129	HMDB0061881	1.3641	1.3623	1.1574	0.0142	0.1579
NP vs. LL	neg_2736	Epothilone D	down	C12039	LMPK04000001;HMDB0251876	1.3637	1.3677	0.8853	0.01526	0.1625
NP vs. LL	pos_5560	Alpha-D-GalpNAc-(1->3)-[alpha-L-Fucp-(1->2)]-D-Galp	up	-	HMDB0247725	1.3587	1.3707	1.1322	0.00628	0.1088
NP vs. LL	neg_2413	Cytidine, 2'-deoxy-2',2'-difluoro-N-(1-oxo-2-propylpentyl)-	down	-	HMDB0254250	1.356	1.3481	0.8981	0.003231	0.08307
NP vs. LL	pos_6064	Fagomine	down	C10144	HMDB0033453	1.3506	1.3519	0.8916	0.003997	0.08875
NP vs. LL	pos_2114	PA(20:4(7E,9E,11Z,13E)-3OH(5S,6R,15S)/22:4(7Z,10Z,13Z,16Z))	down	-	HMDB0265903	1.3502	1.3772	0.8867	0.0393	0.2439
NP vs. LL	pos_6197	Val Thr	down	-	-	1.3499	1.3366	0.8886	0.0003699	0.02959
NP vs. LL	pos_2258	Gly Glu Leu	down	-	-	1.3493	1.3405	0.8748	0.01615	0.1657
NP vs. LL	pos_2626	2-cis,4-trans-xanthoxin	down	C13453	HMDB0304066	1.3479	1.3662	0.8823	0.0135	0.1551
NP vs. LL	pos_1823	Ile Ala	down	-	-	1.3474	1.3477	0.8916	0.001773	0.06181
NP vs. LL	neg_5085	(+)-Rotundifolone	down	C09896	HMDB0301852	1.3454	1.3458	0.8743	0.03311	0.2262
NP vs. LL	pos_4632	Ser Val Gln Leu Leu	down	-	-	1.3453	1.3715	0.8839	0.02338	0.1968
NP vs. LL	neg_6233	Abeado	down	-	HMDB0247746	1.3297	1.3225	0.8945	0.004137	0.09052
NP vs. LL	pos_1338	Alcoifosfamide	down	C16558	PW_C040490;HMDB0060693	1.3283	1.3125	0.8933	0.01684	0.1683
NP vs. LL	pos_4626	3,11,12-Trihydroxy-1(10)-spirovetiven-2-one	down	-	HMDB0038154	1.328	1.3326	0.8988	0.00299	0.07969
NP vs. LL	pos_1658	N-Acetyl-4-O-acetylneuraminic acid	down	C04015	HMDB0000796	1.3275	1.3021	0.886	0.02246	0.1927
NP vs. LL	neg_2153	Esmolol	down	C06980	PW_C008734;HMDB0014333	1.3246	1.3259	0.8826	0.02897	0.2146
NP vs. LL	pos_3937	Ciprostene	down	-	HMDB0250270	1.323	1.3187	0.8808	0.01891	0.1785
NP vs. LL	pos_2229	Ser Gly Ile	down	-	-	1.3207	1.298	0.8772	0.02958	0.2169
NP vs. LL	neg_1775	ALA-ILE	down	-	HMDB0028690	1.3181	1.3314	0.8893	0.007958	0.1217
NP vs. LL	neg_6509	Glutamylleucine	down	-	HMDB0028823	1.3143	1.3367	0.8793	0.03134	0.2212
NP vs. LL	pos_5351	CDP-DG(i-18:0/PGF2alpha)	down	-	HMDB0293912	1.3031	1.3241	0.8927	0.02604	0.2049
NP vs. LL	neg_26	Azelaic Acid	up	C08261	HMDB0000784;LMFA01170054;MJDBOTE0000344	1.3014	1.2731	1.0924	0.02727	0.2095
NP vs. LL	neg_3309	(Z)-7-[(1R,2R,3R,5S)-2-(1,2-Dihydroxy-3-oxooctyl)-3,5-dihydroxycyclopentyl]hept-5-enoic acid	up	-	HMDB0244520	1.2995	1.2824	1.1172	0.03307	0.2261
NP vs. LL	neg_6582	Isoleucylproline	up	-	HMDB0011174	1.2988	1.2774	1.127	0.01492	0.1602
NP vs. LL	pos_2281	Tobramycin	up	C00397	HMDB0014822;PW_C009161	1.2932	1.2878	1.1204	0.03602	0.2333
NP vs. LL	pos_2899	Oclacitinib	down	-	HMDB0255887	1.2911	1.2706	0.874	0.02457	0.2002
NP vs. LL	neg_1782	N-Acetylmuramate	down	C02713	HMDB0060493	1.2867	1.2754	0.8889	0.01454	0.1586
NP vs. LL	pos_4785	Val Val Leu	down	-	-	1.2826	1.2728	0.876	0.01803	0.1748
NP vs. LL	neg_7164	N-Acetyl-9-O-acetylneuraminic acid	down	-	HMDB0000794	1.2771	1.2696	0.9143	0.01703	0.1691
NP vs. LL	neg_2359	PS(22:5(4Z,7Z,10Z,13Z,16Z)/20:5(7Z,9Z,11E,13E,17Z)-3OH(5,6,15))	down	-	HMDB0283362	1.2737	1.2753	0.9047	0.02905	0.2148
NP vs. LL	pos_4893	(+/-)-Hexanoylcarnitine	down	-	-	1.269	1.2933	0.9011	0.03107	0.2207
NP vs. LL	neg_5290	Citreoviridinol A1	down	-	HMDB0035369	1.2676	1.2709	0.9089	0.002078	0.06688
NP vs. LL	neg_5973	Bemcentinib	down	-	HMDB0244307	1.2655	1.278	0.911	0.02388	0.1982
NP vs. LL	pos_5609	Epsilon-(Carboxyethyl)lysine	down	-	HMDB0251886	1.265	1.2709	0.9035	0.003545	0.08548
NP vs. LL	pos_143	L-Methionine S-oxide	up	C02989	HMDB0002005	1.2642	1.2265	1.0934	0.01995	0.1831
NP vs. LL	pos_518	Glu Leu	down	-	-	1.2567	1.2777	0.893	0.02336	0.1968
NP vs. LL	pos_5789	Desoxylimonin	down	C10897	HMDB0035031	1.2492	1.2497	0.8842	0.01714	0.1695
NP vs. LL	neg_5563	Norzolmitripan	up	-	HMDB0060966	1.2398	1.2289	1.0946	0.01209	0.1466
NP vs. LL	pos_2928	Pravastatin lactone	down	-	HMDB0256737	1.2374	1.2223	0.9028	0.01888	0.1785
NP vs. LL	neg_7674	L-4-Hydroxyglutamate semialdehyde	down	C05938	HMDB0006556;PW_C002808	1.2329	1.2526	0.8983	0.02567	0.2039
NP vs. LL	pos_6146	N2-Acetyl-L-ornithine	down	C00437	HMDB0003357	1.2275	1.2438	0.8949	0.02869	0.2143
NP vs. LL	pos_5515	(2E)-Decenoyl-ACP	up	C03969	HMDB0062225	1.215	1.2203	1.1063	0.01537	0.1627
NP vs. LL	neg_6636	Gamma-Glutamylisoleucine	down	-	HMDB0011170	1.2131	1.23	0.9007	0.02523	0.2031
NP vs. LL	neg_7652	2-Hydroxy-L-methionine	up	-	HMDB0246915	1.2067	1.1711	1.1009	0.04655	0.2648
NP vs. LL	pos_6084	Ser Val	down	-	-	1.2051	1.2084	0.9137	0.004704	0.09717
NP vs. LL	pos_2772	Cynaroside A	down	-	HMDB0040532	1.2046	1.1972	0.9113	0.004455	0.09488
NP vs. LL	pos_5154	Asn Pro Leu	down	-	-	1.2042	1.2081	0.9008	0.0194	0.1804
NP vs. LL	pos_4086	22-Hydroxydocosanoic acid	down	C19623	HMDB0302963;HMDB0304091	1.2041	1.1767	0.9135	0.006796	0.1137
NP vs. LL	pos_6057	Lys Leu	down	-	-	1.1964	1.1958	0.907	0.02065	0.1856
NP vs. LL	neg_645	Allantoin	up	C01551	HMDB0000462;MJDBOTE0001088	1.19	1.1728	1.0878	0.007274	0.1172
NP vs. LL	pos_1932	Sarmentosin	up	C08340	HMDB0030697	1.1888	1.1877	1.1389	0.03845	0.241
NP vs. LL	neg_2357	Hydroxyphenylacetylglycine	up	C05596	HMDB0000735	1.1881	1.1633	1.0988	0.03315	0.2263
NP vs. LL	pos_2680	Ala Val Leu	down	-	-	1.1806	1.1541	0.9086	0.02054	0.1854
NP vs. LL	pos_4748	N-Myristoyl Serine	up	-	HMDB0242059	1.1798	1.1845	1.0864	0.002924	0.07865
NP vs. LL	pos_557	Glycyl-l-histidyl-l-lysine	up	-	HMDB0252882	1.1796	1.1807	1.1027	0.01304	0.1529
NP vs. LL	neg_2512	3-Oxovalproic acid	up	C16652	HMDB0060685;PW_C040543	1.1795	1.1453	1.1044	0.0457	0.2624
NP vs. LL	pos_580	Dehydrodidemnin B	down	C16862	HMDB0250948	1.1795	1.1857	0.916	0.04676	0.2652
NP vs. LL	pos_5177	(+/-)-Tryptophan	up	C00806	HMDB0030396	1.1791	1.1442	1.0759	0.02646	0.2066
NP vs. LL	pos_83	KAPA	up	C01092	HMDB0240687	1.1789	1.1515	1.0762	0.01644	0.1665
NP vs. LL	pos_5231	Glu Gln Ile	down	-	-	1.1766	1.1663	0.9069	0.004365	0.09359
NP vs. LL	pos_1478	Turicine	down	C21513	HMDB0029409	1.1704	1.1551	0.9148	0.0006	0.03645
NP vs. LL	pos_597	Desglucocheirotoxol	down	-	HMDB0033828	1.1694	1.1761	0.9343	0.006789	0.1137
NP vs. LL	pos_2373	PS(22:6(4Z,7Z,10Z,13Z,16Z,19Z)/22:6(4Z,7Z,10Z,13E,15E,19Z)-OH(17))	down	-	HMDB0283582	1.1672	1.1581	0.9248	0.03231	0.2242
NP vs. LL	pos_1119	Geranic acid	down	C16461	HMDB0036103;LMFA01030784;HMDB0304369	1.165	1.1627	0.8853	0.02577	0.2042
NP vs. LL	pos_2228	Canescein	down	-	HMDB0029313	1.1631	1.17	0.9152	0.02717	0.2095
NP vs. LL	pos_2215	Salicylic Acid	up	C00805;C07588	HMDB0001895;PW_C001263;HMDB0000840;HMDB0302214;MJDBZSJ0000117	1.159	1.1376	1.0993	0.004917	0.09974
NP vs. LL	neg_5694	Norhygrine	down	-	HMDB0302903	1.1556	1.1498	0.9082	0.04918	0.2695
NP vs. LL	neg_4897	DG(8:0/13:0/0:0)	down	C00165	HMDB0092907;PW_C062169	1.1485	1.1233	0.8936	0.04391	0.2577
NP vs. LL	pos_5712	4,5-Dihydro-6-(4-(imidazol-1-yl)phenyl)-5-methyl-3(2H)-pyridazinone	down	-	HMDB0250224	1.1465	1.1308	0.9071	0.04442	0.2586
NP vs. LL	neg_2507	Perampanel	up	-	HMDB0256305	1.1456	1.1397	1.0816	0.007674	0.1189
NP vs. LL	neg_5975	Leucyl-Isoleucine	down	-	HMDB0028932	1.1421	1.1635	0.9053	0.0479	0.2666
NP vs. LL	pos_5932	Artemorin	up	C09345	HMDB0302701	1.1389	1.1113	1.0954	0.02489	0.2012
NP vs. LL	pos_3139	Deoxycholylalanine	up	-	HMDB0242412	1.1363	1.128	1.0715	0.0157	0.1647
NP vs. LL	neg_1350	3-Fumarylpyruvate	down	C02514	HMDB0060371	1.1334	1.1389	0.9157	0.03814	0.2402
NP vs. LL	pos_3977	3beta,7alpha-Dihydroxy-5-cholestenoate	down	C17335	HMDB0012454;PW_C007981	1.1322	1.1146	0.9308	0.01111	0.1413
NP vs. LL	neg_7135	Succinic Acid	down	C00042	LMFA01170043;HMDB0000254;PW_C000174;MJDBOTE0000409	1.1271	1.1296	0.9261	0.02594	0.2048
NP vs. LL	pos_2622	3-hydroxyoctanoyl carnitine	down	-	HMDB0061634	1.126	1.1394	0.9086	0.02717	0.2095
NP vs. LL	pos_2494	Methyl 1-methylpiperidine-3-carboxylate	up	-	HMDB0254560	1.1248	1.1004	1.0877	0.02422	0.199
NP vs. LL	pos_4676	3-Hydroxynona-5,7-dienoylcarnitine	down	-	HMDB0241770	1.1205	1.1258	0.9089	0.03118	0.2207
NP vs. LL	pos_5006	PIP(20:4(6E,8Z,11Z,13E)-2OH(5S,15S)/18:1(15Z))	down	-	HMDB0279007	1.1199	1.1122	0.9337	0.0074	0.1176
NP vs. LL	pos_625	Swainsonine	up	C10173	-	1.1186	1.0985	1.0868	0.01859	0.1771
NP vs. LL	pos_3168	3,4-Dimethyl-5-pentyl-2-furantridecanoic acid	up	-	HMDB0061649	1.1109	1.1005	1.079	0.02534	0.2031
NP vs. LL	pos_618	1,2-Cyclohexanedicarboxylic acid	up	-	HMDB0250649	1.0985	1.0631	1.0851	0.03607	0.2335
NP vs. LL	pos_5936	(6S)-Tetrahydro-L-biopterin	up	-	HMDB0257928	1.0907	1.0854	1.0887	0.002719	0.07737
NP vs. LL	neg_2547	Nor-psi-tropine	up	-	HMDB0031667	1.0893	1.0545	1.0842	0.04242	0.2537
NP vs. LL	pos_5822	N(2)-phenylacetyl-L-glutaminate	up	C05597	HMDB0062645	1.0871	1.0751	1.0669	0.004	0.08875
NP vs. LL	neg_3413	Frangulanine	down	C10003	HMDB0030199	1.0844	1.0875	0.9317	0.04418	0.2581
NP vs. LL	neg_439	Cholic Acid	down	C00695	LMST04010001;PW_C000480;HMDB0000619;MJDBDZS0000046	1.0807	1.0562	0.9557	0.01702	0.1691
NP vs. LL	pos_2804	11-Hydroxyyohimbine	up	-	HMDB0244362	1.0789	1.0847	1.1014	0.02403	0.1986
NP vs. LL	pos_1565	Glutamylarginine	down	-	HMDB0028813	1.0762	1.0898	0.9276	0.01126	0.1419
NP vs. LL	pos_5976	3-Hydroxypropyl methacrylate	up	-	HMDB0245905	1.0747	1.0612	1.0751	0.01593	0.1653
NP vs. LL	neg_2861	8-Amino-7-oxononanoic acid	up	C01092	HMDB0240687;LMFA01060168	1.0695	1.037	1.0682	0.04799	0.2669
NP vs. LL	pos_595	Acetyl-DL-Valine	up	-	-	1.0676	1.0578	1.0685	0.009622	0.133
NP vs. LL	pos_2645	11-Hydroxyprogesterone 11-glucuronide	down	-	HMDB0010364;LMST05010031	1.0674	1.0672	0.9376	0.004142	0.09052
NP vs. LL	neg_2716	LysoPC(14:1(9Z)/0:0)	down	C04230	HMDB0010380	1.064	1.0706	0.931	0.006196	0.1083
NP vs. LL	pos_2659	Gly Leu Leu	down	-	-	1.0607	1.0413	0.9297	0.01683	0.1683
NP vs. LL	pos_360	N-Methylglutamic acid	up	C01046	HMDB0062660	1.0471	1.0331	1.0566	0.001794	0.06183
NP vs. LL	neg_2476	Valylphenylalanine	up	-	HMDB0255244;HMDB0029134	1.0469	1.0284	1.0684	0.0137	0.1562
NP vs. LL	neg_5210	Trans-1,2-Dihydrobenzene-1,2-diol	down	C04221	HMDB0001164	1.0451	1.0469	0.9349	0.007105	0.1164
NP vs. LL	neg_721	Inosine	down	C00294	HMDB0000195;HMDB0247301;PW_C000127;MJDBOTE0000386	1.0444	1.0179	0.9445	0.02257	0.1931
NP vs. LL	pos_4938	Val Ala Val	down	-	-	1.042	1.0337	0.9256	0.02446	0.1997
NP vs. LL	pos_5485	Retigabine	up	C13826	HMDB0257171	1.0403	1.0305	1.0657	0.0003295	0.02904
NP vs. LL	pos_3136	2-Hydroxyphenethylamine	up	C02735	HMDB0001065	1.036	1.0089	1.0703	0.01194	0.1457
NP vs. LL	pos_5184	Alanylproline	down	-	HMDB0028695	1.0348	1.0448	0.9233	0.03268	0.225
NP vs. LL	neg_1676	Glabrin A	down	-	HMDB0301777	1.0271	1.0115	0.921	0.007869	0.1213
NP vs. LL	pos_4588	3-Hydroxydodec-10-enedioylcarnitine	down	-	HMDB0241238	1.0242	1.0053	0.9343	0.02041	0.1852
NP vs. LL	neg_2143	Glycyl-Phenylalanine	down	-	HMDB0028848	1.0239	1.0277	0.9328	0.02801	0.2121
NP vs. LL	pos_2885	3-(4-Methoxyphenyl)-2-propenal	down	C10475	HMDB0032611	1.0215	1.0161	0.9239	0.03329	0.2264
NP vs. LL	pos_6307	Tenuazonic acid	up	C08511	HMDB0036074	1.0168	1.0105	1.0516	0.003907	0.08836
NP vs. LL	neg_4915	MG(0:0/20:4(5Z,8Z,11Z,14Z)/0:0)	down	C13856	HMDB0004666;LMGL01010023	1.0072	0.9997	0.9466	0.04288	0.2547
NP vs. LL	pos_2674	Cinncassiol D1 glucoside	down	-	HMDB0034677	1.0046	0.9898	0.9377	0.02767	0.2104
NP vs. LL	neg_3918	Pisumoside B	up	-	HMDB0037125	1.0014	0.9903	1.0667	0.01932	0.1804
NP vs. LL	pos_4342	3-(3-Methyl-5-pentylfuran-2-yl)propanoylcarnitine	up	-	HMDB0241844	1.0003	1.0097	1.0713	0.01399	0.1577
NP vs. LL	pos_1208	Gamma-L-Glutamyl-L-pipecolic acid	up	-	HMDB0038614	1	0.9859	1.067	0.01485	0.1599
MP vs. LL	pos_5517	Butyryl-L-carnitine	down	C02862	HMDB0002013	3.4981	3.3683	0.0386	0.04794	0.3235
MP vs. LL	neg_1908	5-(N-Hexadecanoyl)aminofluorescin	down	-	HMDB0246734	3.4338	3.3506	0.4159	0.0001568	0.0324
MP vs. LL	neg_6429	PE(22:6(4Z,7Z,11E,13Z,15E,19Z)-2OH(10S,17)/DiMe(9,3))	down	-	HMDB0285047	3.41	3.3269	0.3705	0.0002114	0.03691
MP vs. LL	pos_2142	Luminespib	down	-	HMDB0254202	3.358	3.2808	0.3871	0.00106	0.07867
MP vs. LL	pos_5192	Renin Inhibitor	down	-	HMDB0257148	3.3026	3.119	0.3742	0.03287	0.2849
MP vs. LL	pos_2298	Nodulisporic acid	down	-	HMDB0255694	3.2659	3.1932	0.2894	0.0003135	0.0477
MP vs. LL	pos_5013	Gabazine	up	C13796	HMDB0252568	3.2329	3.1175	4.7933	0.007323	0.1576
MP vs. LL	pos_1828	Cinobufotalin	up	C16932	LMST01130034;HMDB0250267	3.1381	3.0303	2.7546	0.02395	0.2482
MP vs. LL	pos_2140	PA(8:0/22:6(4Z,7Z,11E,13Z,15E,19Z)-2OH(10S,17))	down	-	HMDB0266671	3.1278	3.0365	0.4108	0.003764	0.1215
MP vs. LL	neg_2281	2-(4-(2-Carboxyethyl)phenethylamino)-5'-N-ethylcarboxamidoadenosine	down	-	HMDB0249866	3.0544	2.9848	0.5118	0.0001647	0.0324
MP vs. LL	pos_5701	Furylacryloylalanyllysine	down	-	HMDB0247373	2.9897	2.9356	0.474	0.004461	0.1292
MP vs. LL	pos_2042	Mabioside C	down	-	HMDB0040653	2.9459	2.8466	0.4819	0.0009639	0.07626
MP vs. LL	pos_1918	Cyclotricuspidoside C	down	-	HMDB0033636	2.9443	2.7791	0.3571	0.04045	0.3034
MP vs. LL	pos_4964	Alarelin	down	-	HMDB0248112	2.9176	2.8448	0.5107	0.01574	0.2109
MP vs. LL	neg_6476	Mesulergine	down	-	HMDB0254486	2.9011	2.7153	0.4743	0.03896	0.3012
MP vs. LL	pos_6093	Integerrimine	down	C10328	HMDB0242680	2.8736	2.8462	0.3686	0.02282	0.2453
MP vs. LL	pos_5495	Prexanthoperol	down	-	HMDB0034712	2.8415	2.694	0.5246	0.02462	0.2505
MP vs. LL	pos_5376	PIP(PGF2alpha/18:0)	down	-	HMDB0278758	2.757	2.6797	0.5434	0.009652	0.1739
MP vs. LL	neg_6293	Virginiamycin m1	down	C11299	HMDB0259836	2.7391	2.7089	0.5578	0.002111	0.09745
MP vs. LL	pos_5584	CDP-DG(22:6(4Z,7Z,10Z,13Z,16Z,19Z)/18:2(9Z,12Z))	down	C00269	HMDB0116035;PW_C063178	2.7239	2.6397	0.5476	0.001957	0.09514
MP vs. LL	pos_5194	6-(2,2-Diphenylethylamino)-9-[(2r,3r,4s,5s)-5-(Ethylcarbamoyl)-3,4-Dihydroxy-Oxolan-2-Yl]-N-[2-[(1-Pyridin-2-Ylpiperidin-4-Yl)carbamoylamino]ethyl]purine-2-Carboxamide	down	-	HMDB0260329	2.7159	2.6299	0.5707	0.003006	0.1112
MP vs. LL	neg_2263	CDP-DG(PGD2/a-13:0)	down	-	HMDB0292766	2.6636	2.5773	0.607	0.01313	0.1982
MP vs. LL	pos_4736	Imazamethabenz-methyl	down	C11083;C11494	HMDB0034913	2.6519	2.5973	0.6238	7.208e-06	0.01476
MP vs. LL	pos_5059	Sapanisertib	down	-	HMDB0244472	2.6379	2.5765	0.6083	0.000922	0.07626
MP vs. LL	pos_2638	L-Hexanoylcarnitine	down	-	HMDB0000756	2.627	2.459	0.6286	0.03216	0.2817
MP vs. LL	neg_1797	Tetrahydropteroyltri-L-glutamic acid	down	C04144	HMDB0012290	2.6136	2.5025	0.6084	0.01281	0.1962
MP vs. LL	pos_551	CDP-DG(18:2(9Z,11Z)/i-12:0)	down	C00269	HMDB0116052;PW_C076388	2.5962	2.4434	0.5872	0.04996	0.3274
MP vs. LL	pos_5445	Ginsenoside Rs2	down	-	HMDB0039552	2.5959	2.4859	0.659	0.005569	0.1403
MP vs. LL	pos_5166	PS(20:2(11Z,14Z)/TXB2)	down	-	HMDB0282291	2.5917	2.5341	0.6652	1.613e-05	0.01934
MP vs. LL	neg_5504	Doisynoestrol	up	C15453	HMDB0252206	2.581	2.4819	1.6447	0.02176	0.2433
MP vs. LL	pos_2239	PIP(20:4(6E,8Z,11Z,13E)-2OH(5S,15S)/20:0)	down	-	HMDB0279525	2.5635	2.452	0.6029	0.03741	0.2963
MP vs. LL	pos_4797	4-Methylpentanoylcarnitine	down	-	HMDB0241032	2.5516	2.5183	0.6032	8.841e-05	0.02745
MP vs. LL	pos_2157	PI(22:6(5Z,8E,10Z,13Z,15E,19Z)-2OH(7S, 17S)/20:2(11Z,14Z))	down	-	HMDB0277240	2.519	2.454	0.6319	0.0002039	0.03691
MP vs. LL	pos_4567	Lumichrome	up	C01727	HMDB0254199	2.5088	2.4781	1.6044	0.002418	0.1023
MP vs. LL	neg_6122	PS(LTE4/18:2(9Z,12Z))	down	-	HMDB0281665	2.5044	2.4192	0.6659	0.01245	0.1946
MP vs. LL	pos_2160	2-Hydroxy-desipramine glucuronide	down	-	HMDB0060716;PW_C040600	2.5001	2.3985	0.6689	0.008497	0.1671
MP vs. LL	pos_5300	Deltonin	down	C08894	HMDB0029311	2.4709	2.3715	0.5798	0.02105	0.241
MP vs. LL	pos_5321	Celestone	down	C06848	HMDB0014586;HMDB0249791	2.4707	2.4166	0.6815	0.000209	0.03691
MP vs. LL	pos_5842	Theasaponin E1	down	-	HMDB0033410	2.4701	2.4176	0.6672	0.001007	0.07759
MP vs. LL	pos_2601	Secologanate	up	C01957	HMDB0304481	2.4627	2.4384	1.5622	9.316e-05	0.02745
MP vs. LL	pos_2210	Trelanserin	down	-	HMDB0259118	2.462	2.385	0.6449	0.002211	0.09858
MP vs. LL	pos_2116	7,8-Dihydro-3b,6a-dihydroxy-alpha-ionol 9-[apiosyl-(1->6)-glucoside]	down	-	HMDB0041579	2.462	2.4156	0.6313	0.001539	0.09088
MP vs. LL	pos_6471	2-Amino-9-(4-amino-2-oxopyrimidin-1-yl)-1H-purin-6-one	down	-	HMDB0258125	2.4536	2.3869	0.631	0.0005041	0.06066
MP vs. LL	pos_674	(1-(5-Fluoropentyl)-1H-indol-3-yl)(4-methylnaphthalen-1-yl)methanone	down	-	HMDB0242280	2.4482	2.3675	0.6419	0.00664	0.1518
MP vs. LL	neg_6516	Dhesn	down	-	HMDB0251109	2.4339	2.3483	0.6586	0.01064	0.1827
MP vs. LL	pos_5650	7,8-Dihydrovomifoliol 9-[apiosyl-(1->6)-glucoside]	down	-	HMDB0029771	2.4261	2.4627	0.6086	0.03881	0.3005
MP vs. LL	neg_1757	Hordatine A	down	C08307	HMDB0030461	2.4212	2.3166	0.6646	0.01011	0.178
MP vs. LL	pos_638	PI(PGF1alpha/22:6(4Z,7Z,10Z,13Z,16Z,19Z))	down	-	HMDB0278410	2.4148	2.4258	0.6627	0.01557	0.2106
MP vs. LL	pos_2198	(2S)-1-[2-[[(2S)-Pyrrolidine-2-carbonyl]amino]acetyl]pyrrolidine-2-carboxylic Acid	down	-	HMDB0260136	2.4056	2.3933	0.6415	0.001829	0.09432
MP vs. LL	pos_5382	10-Deacetylbaccatin III	down	C11700	HMDB0244264	2.3734	2.3143	0.6747	0.006871	0.1518
MP vs. LL	pos_1998	4-Hydroxyandrostenedione glucuronide	down	C11455	HMDB0010315;LMST05010040	2.3691	2.3035	0.6451	0.02145	0.2422
MP vs. LL	pos_5335	Mytilus Small cardioactive peptide	down	-	HMDB0040914	2.3609	2.2982	0.6932	0.0002972	0.04648
MP vs. LL	pos_1989	2-Hydroxypropyl starch	down	-	HMDB0303342	2.3596	2.2773	0.6764	0.006873	0.1518
MP vs. LL	pos_5219	Seglitide	down	-	HMDB0258209	2.3591	2.2947	0.7168	0.00066	0.06821
MP vs. LL	pos_6098	PGP(i-12:0/PGJ2)	down	-	HMDB0274817	2.3452	2.2608	0.6587	0.01441	0.207
MP vs. LL	pos_4896	PIP(18:1(9Z)/18:2(9Z,12Z))	down	C00626	HMDB0009976	2.3441	2.3067	0.6724	0.0008024	0.07406
MP vs. LL	pos_6119	(2E,4E)-N-[2-[[(2R,3R,4R,5R,6S)-2-(1,2-Dihydroxyethyl)-4,5-dihydroxy-6-(7H-purin-6-ylamino)oxan-3-yl]amino]-2-oxoethyl]tetradeca-2,4-dienamide	down	-	HMDB0253826	2.3409	2.2518	0.6555	0.003162	0.1133
MP vs. LL	neg_7495	7-Benzylidenenaltrexone	down	C20167	HMDB0247235	2.3317	2.2545	0.6078	0.04757	0.323
MP vs. LL	pos_5100	Annomuricatin B	down	-	HMDB0303182	2.3224	2.2439	0.6681	0.02596	0.2569
MP vs. LL	pos_5646	PIP(18:1(9Z)/18:1(9Z)-O(12,13))	down	-	HMDB0279095	2.3023	2.2674	0.6858	0.01175	0.1894
MP vs. LL	pos_5397	PIP(20:5(5Z,8Z,11Z,14Z,16E)-OH(18R)/20:1(11Z))	down	-	HMDB0279617	2.2761	2.2217	0.6626	0.006808	0.1518
MP vs. LL	pos_2082	PIP(18:2(9Z,11E)+=O(13)/20:4(8Z,11Z,14Z,17Z))	down	-	HMDB0280129	2.2712	2.2213	0.6834	7.084e-05	0.02745
MP vs. LL	pos_5235	PS(22:6(4Z,7Z,10Z,13E,15E,19Z)-OH(17)/22:6(4Z,7Z,10Z,13Z,16Z,19Z))	down	-	HMDB0283583	2.2692	2.145	0.5508	0.03624	0.2924
MP vs. LL	neg_6189	3-[1-(3-Aminopropyl)-1H-indol-3-YL]-4-(1-methyl-1H-indol-3-YL)-1H-pyrrole-2,5-dione	down	-	HMDB0257261	2.2567	2.1797	0.6263	0.0348	0.2881
MP vs. LL	pos_5162	PI(PGJ2/20:4(8Z,11Z,14Z,17Z))	down	-	HMDB0277620	2.2537	2.1784	0.7183	0.01117	0.1869
MP vs. LL	pos_2418	Voxelotor	down	-	HMDB0304877	2.2143	2.0844	0.7475	0.02826	0.2667
MP vs. LL	neg_5696	6-Hydroxymelatonin	up	C05643	PW_C002052;HMDB0004081	2.2062	2.2253	1.5349	0.009454	0.1725
MP vs. LL	pos_2240	Stercobilinogen	down	C05789	HMDB0004157	2.2005	2.0837	0.7126	0.02194	0.2444
MP vs. LL	neg_7783	Sulfametomidine	down	-	HMDB0258576	2.192	2.1217	0.6895	0.0117	0.1894
MP vs. LL	pos_58	Asp Val Lys	down	-	-	2.1877	2.0975	0.6999	0.02433	0.25
MP vs. LL	pos_2034	Desacetyllevonantradol	down	-	HMDB0251028	2.1828	2.1369	0.7132	0.01996	0.2349
MP vs. LL	pos_1788	(24E)-3beta,15alpha,22S-Triacetoxylanosta-7,9(11),24-trien-26-oic acid	down	-	HMDB0035606	2.1772	2.1006	0.6859	0.01272	0.1959
MP vs. LL	neg_1039	Valaciclovir	down	C07184	HMDB0014716	2.1714	2.115	0.7188	0.003564	0.1188
MP vs. LL	pos_1427	Creatinine aspartate	down	-	HMDB0250526	2.1712	2.1032	0.7118	0.005223	0.1371
MP vs. LL	pos_5247	Tuliposide A	up	C08561	HMDB0303140;LMFA13010041	2.1702	2.082	1.4597	0.009333	0.1717
MP vs. LL	pos_4331	LysoPE(22:4(7Z,10Z,13Z,16Z)/0:0)	down	-	HMDB0011523	2.1601	2.1942	0.6876	0.0251	0.2525
MP vs. LL	neg_1891	LysoPA(8:0/0:0)	down	-	HMDB0114740	2.1554	2.1363	0.5915	0.001592	0.09112
MP vs. LL	pos_5280	L-Theanine	up	C01047	HMDB0034365	2.1532	2.0881	1.5945	0.04812	0.3239
MP vs. LL	neg_7772	5-phosphonooxy-L-lysine	down	C03366	HMDB0059600	2.1511	2.115	0.7034	0.008787	0.1694
MP vs. LL	pos_5402	1H-Indole-3-carboxylic acid, 1-methyl-, (1-(2-((methylsulfonyl)amino)ethyl)-4-piperidinyl)methyl ester	down	-	HMDB0252924	2.151	2.1467	0.6433	0.02638	0.2582
MP vs. LL	pos_2500	1-[1-Butyl-2-oxo-4-[3-(pyridin-3-ylmethoxy)phenyl]-1,8-naphthyridin-3-yl]-3-[2,6-di(propan-2-yl)phenyl]urea	down	-	HMDB0258061	2.147	2.0576	0.7479	0.004879	0.1353
MP vs. LL	pos_2330	Tryptamine	down	C00398	PW_C000207;HMDB0000303;MJDBOTE0000393	2.1167	2.1178	0.686	0.01989	0.2346
MP vs. LL	pos_475	Docetaxol	down	C11231	HMDB0251554;HMDB0015378	2.1077	2.0132	0.7497	0.00972	0.1746
MP vs. LL	pos_2478	Cortolone-3-glucuronide	down	-	HMDB0010320	2.1041	2.0144	0.745	0.006731	0.1518
MP vs. LL	neg_5777	Etiracetam	up	C07841	HMDB0252105;HMDB0015333	2.1006	2.0391	1.3948	0.01447	0.2071
MP vs. LL	neg_51	Riboflavin	up	C00061;C00255	HMDB0247501;PW_C000165;HMDB0001520;HMDB0000244;MJDBOTE0000812	2.0904	2.0611	1.2721	0.002137	0.09745
MP vs. LL	pos_213	Cholylsarcosine	up	-	HMDB0259600	2.0793	2.046	1.243	0.0001326	0.03102
MP vs. LL	pos_5107	Cephalexin	down	C06895;C08099	HMDB0014707;MJDBOTE0001388	2.0739	2.0079	0.7331	0.002931	0.1101
MP vs. LL	pos_6118	Citreoviridin D	up	-	HMDB0030522	2.0732	2.0505	1.3573	0.01303	0.1969
MP vs. LL	pos_1689	Glu Val	down	-	-	2.0699	1.9969	0.7254	0.00815	0.1638
MP vs. LL	pos_1602	D-Alanyl-D-alanine	down	C00993	HMDB0003459;HMDB0028680	2.0554	1.9391	0.7701	0.03219	0.2817
MP vs. LL	pos_367	Asp Ile Lys	down	-	-	2.0532	2.0039	0.7596	0.01658	0.2152
MP vs. LL	pos_4329	Trans-3-Feruloylcorosolic acid	up	-	HMDB0040496	2.0504	2.0067	1.3063	0.02099	0.2409
MP vs. LL	pos_1188	Gln Gln Asn	down	-	-	2.0473	1.9801	0.7027	0.006754	0.1518
MP vs. LL	pos_5266	Sudan II	up	C19526	HMDB0258558	2.0357	2.0331	1.3669	0.001008	0.07759
MP vs. LL	pos_5766	Sorbinil	up	-	HMDB0258388	2.03	1.9537	1.3816	0.002368	0.102
MP vs. LL	pos_3538	Curcumin diglucoside	down	C17750	HMDB0304302	2.0187	2.017	0.7089	0.04073	0.3045
MP vs. LL	pos_2261	Pyrazoloacridine	down	-	HMDB0256951	2.0179	1.9891	0.7163	0.04773	0.323
MP vs. LL	pos_5797	Kainic acid	up	C12819	HMDB0253757	2.0172	2.0044	1.3646	0.01255	0.1951
MP vs. LL	pos_5052	Narlaprevir	down	-	HMDB0255462	2.016	1.9954	0.7407	0.02159	0.243
MP vs. LL	pos_5896	TIAZOFURIN	down	C22196	HMDB0259072	2.0071	1.9353	0.7242	0.007122	0.1548
MP vs. LL	pos_5663	PGP(18:2(9Z,11E)+=O(13)/a-13:0)	down	-	HMDB0274319	2.0069	1.9355	0.7352	0.01134	0.1869
MP vs. LL	neg_7147	(1S,2S,3S,4R)-3-(1-Acetamido-2-ethylbutyl)-4-(diaminomethylideneamino)-2-hydroxycyclopentane-1-carboxylic acid	down	-	HMDB0242447	2.0023	1.9623	0.7461	0.0298	0.2732
MP vs. LL	neg_7115	2-Isopropylmalic acid	up	C02504	HMDB0000402	2.0017	1.964	1.2492	0.002911	0.1101
MP vs. LL	pos_1701	Dimethyl C7	down	-	HMDB0251368	2.0001	1.8852	0.7714	0.0377	0.2967
MP vs. LL	pos_5050	(-)-Slaframine	up	C06185	HMDB0243523	1.9992	1.8848	1.361	0.03123	0.2779
MP vs. LL	pos_5202	Cimicifugoside	down	C08935	HMDB0250252	1.9962	1.8896	0.7551	0.02249	0.2453
MP vs. LL	neg_5499	Dipivefrin	down	C06963	HMDB0014592	1.9908	1.9393	0.7763	0.009262	0.1717
MP vs. LL	neg_2642	3-Methyl-1-(2,4,6-trihydroxyphenyl)-1-butanone	up	C07350	HMDB0033798	1.9848	1.9411	1.2718	0.007012	0.1535
MP vs. LL	neg_6050	Trans-cinnamoyl-beta-D-glucoside	down	C04164	HMDB0304505	1.9813	1.9874	0.7348	0.03078	0.2769
MP vs. LL	neg_7052	1,4-b-D-Mannan	down	C02492	HMDB0006798	1.9743	2.043	0.6785	0.03779	0.2967
MP vs. LL	pos_5116	2-Methylbutyroylcarnitine	down	-	HMDB0000378;LMFA07070034	1.9729	1.9156	0.7803	0.04136	0.3069
MP vs. LL	neg_1187	Lactosamine	down	C00203	HMDB0006591	1.9726	2.0038	0.7132	0.02791	0.2656
MP vs. LL	neg_1587	Rabeprazole thioether	down	-	HMDB0244427	1.9616	1.923	0.6908	0.02381	0.2482
MP vs. LL	neg_988	N-(2-Hydroxyethyl)ethylenediaminetriacetic acid	up	-	HMDB0244676	1.9548	1.8532	1.3303	0.01235	0.194
MP vs. LL	pos_5213	CDP-DG(18:3(6Z,9Z,12Z)/18:2(9Z,11E)+=O(13))	down	-	HMDB0291543	1.9534	1.9722	0.7352	0.01429	0.2062
MP vs. LL	neg_1953	3-Hydroxy-beta-ionol 3-[glucosyl-(1->6)-glucoside]	down	-	HMDB0037527	1.939	1.879	0.7935	0.02888	0.2701
MP vs. LL	pos_3156	11Z-Eicosenoic acid	up	C16526	HMDB0002231;LMFA01030085	1.9333	1.8993	1.3177	0.01055	0.1823
MP vs. LL	neg_6605	Galactosylglycerol	up	C05401	HMDB0304157;PW_C002928;HMDB0006790	1.9321	1.8971	1.274	0.008903	0.1703
MP vs. LL	neg_2359	PS(22:5(4Z,7Z,10Z,13Z,16Z)/20:5(7Z,9Z,11E,13E,17Z)-3OH(5,6,15))	down	-	HMDB0283362	1.9263	1.879	0.7924	0.02097	0.2409
MP vs. LL	pos_5058	Loganoside	up	-	HMDB0247827	1.9245	1.9605	1.381	0.0224	0.2453
MP vs. LL	pos_669	Ac-Tyr-OEt	up	C01657	-	1.9109	1.8794	1.2381	0.0006264	0.06821
MP vs. LL	pos_5907	1-O-Acetyl britannilactone	down	-	HMDB0243974	1.9054	1.84	0.7702	0.004784	0.1345
MP vs. LL	pos_1338	Alcoifosfamide	down	C16558	PW_C040490;HMDB0060693	1.8972	1.8532	0.7934	0.007081	0.1544
MP vs. LL	pos_2158	PG(i-12:0/5-iso PGF2VI)	down	-	HMDB0271093	1.8893	1.854	0.7827	0.01099	0.1855
MP vs. LL	neg_3395	3beta-hydroxy-4beta-methyl-5alpha-cholest-7-ene-4alpha-carboxylate	up	C04840	HMDB0304159;HMDB0011662;LMST01010175	1.8795	1.8553	1.1997	0.008644	0.1684
MP vs. LL	pos_6257	Tributyrylglycerol	down	C13870	HMDB0259168;HMDB0031094	1.8781	1.809	0.7366	0.01718	0.2195
MP vs. LL	pos_2373	PS(22:6(4Z,7Z,10Z,13Z,16Z,19Z)/22:6(4Z,7Z,10Z,13E,15E,19Z)-OH(17))	down	-	HMDB0283582	1.8727	1.8198	0.8213	0.01058	0.1825
MP vs. LL	pos_596	Chymostatin	down	C11308	HMDB0242696	1.8699	1.8206	0.7874	0.03071	0.2768
MP vs. LL	pos_5308	4-Hydroxymandelonitrile	up	C00650;C03742	HMDB0060318	1.8686	1.7985	1.3692	0.003598	0.1189
MP vs. LL	neg_1282	6-(alpha-D-Glucosaminyl)-1D-myo-inositol	down	C15658	HMDB0011668	1.8662	1.8289	0.7741	0.021	0.2409
MP vs. LL	pos_434	Monocrotaline	down	C10350	HMDB0034363	1.8603	1.8609	0.7732	0.02506	0.2525
MP vs. LL	pos_1502	Alpha-[3-[(Hydroxymethyl)nitrosoamino]propyl]-3-pyridinemethanol	down	C19580	HMDB0062444	1.8601	1.7633	0.8236	0.0179	0.2241
MP vs. LL	neg_7478	Glutamyllysine	down	-	HMDB0004207	1.8555	1.7756	0.8012	0.004659	0.1324
MP vs. LL	pos_5032	Setmelanotide	down	-	HMDB0304856	1.8549	1.8362	0.793	0.02608	0.2572
MP vs. LL	pos_81	Pyroglutamyl-glutamyl-proline amide	up	-	HMDB0247524	1.8515	1.8239	1.1864	0.0002433	0.0413
MP vs. LL	pos_5163	Cyclo(glycylglycylleucylleucylleucylprolylprolylphenylalanyl)	down	-	HMDB0303710	1.8386	1.8301	0.7837	0.001773	0.09432
MP vs. LL	pos_2628	Epothilone B	down	C12154	HMDB0251874;LMPK04000041	1.8287	1.8126	0.836	0.002297	0.1013
MP vs. LL	pos_6050	Gamma-L-Glutamyl-L-methionine sulfoxide	down	-	HMDB0038613	1.8272	1.7575	0.7303	0.03366	0.2858
MP vs. LL	pos_2152	Ile Pro Gln	down	-	-	1.8235	1.7459	0.7971	0.0292	0.2714
MP vs. LL	pos_5508	Candidin	down	-	HMDB0259425	1.8221	1.8439	0.7976	0.03654	0.2936
MP vs. LL	pos_4000	Pregnanetriolone	up	C15368	HMDB0041997	1.8186	1.7277	1.2252	0.01086	0.1844
MP vs. LL	pos_1715	7-Hydroxy-6-methyl-8-ribityl lumazine	up	C05995	PW_C002109;HMDB0004256	1.8048	1.7977	1.3091	0.004627	0.132
MP vs. LL	pos_4839	Thienamycin	down	C06664	HMDB0258982	1.8045	1.7697	0.7559	0.02911	0.2711
MP vs. LL	pos_1261	O-Acetylcarnitine	down	C02571	HMDB0240773;HMDB0000201	1.7911	1.6821	0.8183	0.04736	0.323
MP vs. LL	neg_3293	Tolmetin glucuronide	up	-	HMDB0042044	1.7888	1.714	1.1687	0.005081	0.137
MP vs. LL	neg_2413	Cytidine, 2'-deoxy-2',2'-difluoro-N-(1-oxo-2-propylpentyl)-	down	-	HMDB0254250	1.7811	1.7431	0.8244	0.003843	0.1216
MP vs. LL	pos_470	Isoleucyl-Glutamine	down	-	HMDB0028905	1.7506	1.7296	0.7561	0.04744	0.323
MP vs. LL	pos_5030	4-Imidazolone-5-propionic acid	up	C03680	PW_C000802;HMDB0001014	1.7348	1.7487	1.3573	0.04514	0.3187
MP vs. LL	pos_2626	2-cis,4-trans-xanthoxin	down	C13453	HMDB0304066	1.7326	1.7179	0.8183	0.003123	0.1125
MP vs. LL	pos_2023	CDP-DG(i-20:0/6 keto-PGF1alpha)	down	-	HMDB0294118	1.7313	1.7081	0.813	0.003375	0.1163
MP vs. LL	neg_5715	2-Pyrrolidinone	up	C11118	HMDB0002039	1.7171	1.7372	1.2765	0.0197	0.2335
MP vs. LL	pos_2135	Kinetensin 4-7	down	-	HMDB0012986	1.6945	1.6594	0.8436	0.001186	0.08225
MP vs. LL	neg_7469	7-hydroxyolanzapine	down	-	HMDB0060958	1.6934	1.6887	0.7733	0.04588	0.3203
MP vs. LL	neg_1296	Hydroxyprolyl-Alanine	down	-	HMDB0028856	1.6912	1.624	0.8476	0.01516	0.2092
MP vs. LL	pos_354	Momordin Ia	down	-	HMDB0041017	1.6856	1.6263	0.8115	0.04779	0.323
MP vs. LL	neg_7056	Biopterin	down	C06313	HMDB0000633;HMDB0000468;HMDB0000817;MJDBOTE0001160	1.6846	1.7077	0.8081	0.04643	0.3205
MP vs. LL	pos_3824	Docosadienoic acid	up	C16533	HMDB0061714;HMDB0251556	1.6817	1.6475	1.2615	0.04633	0.3203
MP vs. LL	pos_1575	Blasticidin S	down	C02010	HMDB0030452	1.6669	1.5854	0.8579	0.01437	0.207
MP vs. LL	neg_1676	Glabrin A	up	-	HMDB0301777	1.6539	1.6444	1.2096	0.004341	0.1269
MP vs. LL	pos_2115	PI(20:4(5Z,8Z,11Z,14Z)/PGJ2)	down	-	HMDB0277515	1.6493	1.5897	0.8151	0.04745	0.323
MP vs. LL	pos_5241	(11beta,16beta)-9-Chloro-11-hydroxy-16-methyl-17,21-bis(1-oxopropoxy)pregna-1,4-diene-3,20-dione	up	C07813	HMDB0014538;HMDB0243494	1.6415	1.7162	1.244	0.03562	0.2903
MP vs. LL	pos_5034	PS(22:6(4Z,7Z,10Z,13E,15E,19Z)-OH(17)/20:4(5Z,8Z,11Z,14Z))	up	-	HMDB0282648	1.6275	1.5649	1.255	0.03968	0.3023
MP vs. LL	pos_6446	Pyroglutamic Acid	down	C01879	PW_C000182;HMDB0000267;MJDBOTE0000549	1.6254	1.6187	0.8516	0.03085	0.277
MP vs. LL	pos_5351	CDP-DG(i-18:0/PGF2alpha)	down	-	HMDB0293912	1.6177	1.569	0.8456	0.02444	0.2504
MP vs. LL	neg_6862	Deoxyinosine	down	C05512	PW_C000050;HMDB0000071;MJDBOTE0001081	1.6153	1.6012	0.8692	0.0001495	0.0321
MP vs. LL	pos_609	1-[4-(propanoylamino)phenyl]cyclobutane-1-carboxylic acid	up	-	-	1.5933	1.5272	1.1465	0.02261	0.2453
MP vs. LL	pos_3937	Ciprostene	up	-	HMDB0250270	1.5919	1.5215	1.1574	0.008067	0.1634
MP vs. LL	pos_4388	Tyramine	up	C00483	HMDB0000306;PW_C000210;MJDBOTE0000392	1.5901	1.5613	1.182	0.00584	0.1426
MP vs. LL	neg_2830	Butenoylcarnitine	up	-	HMDB0249460	1.5875	1.5616	1.154	0.009275	0.1717
MP vs. LL	pos_4246	Lactucin	up	C09489	HMDB0035814	1.5838	1.5025	1.1987	0.02365	0.2482
MP vs. LL	neg_44	Serylserine	down	-	HMDB0029048	1.5799	1.567	0.8349	0.03231	0.2824
MP vs. LL	pos_5085	((4-(4-Amidinophenoxy)butanoyl)aspartyl)valine	up	-	HMDB0242231	1.5796	1.5562	1.2085	0.04561	0.3203
MP vs. LL	neg_6201	Gln Asp Leu Glu	down	-	-	1.5772	1.5308	0.8673	0.0273	0.2627
MP vs. LL	pos_1925	(+)-gamma-Hydroxy-L-homoarginine	up	C08286	HMDB0301838	1.5743	1.5637	1.2619	0.02138	0.2422
MP vs. LL	neg_5360	Amprenavir	down	C08086	HMDB0014839;MJDBOTE0000874	1.5726	1.5155	0.8551	0.04327	0.3129
MP vs. LL	neg_7265	Arginylglutamic acid	down	-	HMDB0028708	1.5711	1.4933	0.8437	0.03394	0.2863
MP vs. LL	pos_2797	9-Hydroxydecanoylcarnitine	down	-	HMDB0241063	1.5702	1.5372	0.8656	0.001173	0.08225
MP vs. LL	pos_5108	Isovalerylcarnitine	up	C20826	HMDB0000688;LMFA07070076	1.5598	1.5292	1.2114	0.01538	0.2102
MP vs. LL	pos_1354	Histidylarginine	down	-	HMDB0028879	1.5523	1.4629	0.84	0.02256	0.2453
MP vs. LL	pos_6297	N-(N-(3-Amino-3-carboxypropyl)-3-amino-3-carboxypropyl)azetidine-2-carboxylic acid	down	-	HMDB0255025	1.5483	1.4684	0.8633	0.02683	0.2607
MP vs. LL	neg_5085	(+)-Rotundifolone	down	C09896	HMDB0301852	1.5449	1.5857	0.8146	0.04601	0.3203
MP vs. LL	neg_584	Ganolucidic acid E	down	-	HMDB0037607	1.5423	1.5499	0.8813	0.01374	0.2025
MP vs. LL	pos_1669	Gamma-Glutamylthreonine	up	-	HMDB0029159	1.5407	1.4607	1.1968	0.02387	0.2482
MP vs. LL	pos_5456	41-O-demethylrapamycin	up	-	HMDB0061048	1.5399	1.5593	1.195	0.04659	0.3207
MP vs. LL	pos_1357	Fructosyl-lysine	down	C16488	HMDB0034879;HMDB0252495;HMDB0242138	1.5348	1.5051	0.8224	0.01656	0.2152
MP vs. LL	pos_2322	Acolongifloriside K	down	C01443	HMDB0247956;HMDB0031448	1.5329	1.4705	0.8799	0.02272	0.2453
MP vs. LL	neg_2942	(4As,5aS,6S,12aS)-1,6,10,11-tetrahydroxy-6-methyl-3,12-dioxo-4a,5,5a,12a-tetrahydro-4H-tetracene-2-carboxamide	up	-	HMDB0250378	1.5289	1.4952	1.1476	0.0004928	0.06046
MP vs. LL	neg_6582	Isoleucylproline	up	-	HMDB0011174	1.523	1.5259	1.1711	0.003846	0.1216
MP vs. LL	pos_2147	2-(5-Methoxy-1H-indol-3-yl)ethyl acetate	down	-	HMDB0247825	1.5186	1.5063	0.8772	0.001237	0.08331
MP vs. LL	neg_3183	Cis-3-Hexenyl lactate	up	-	HMDB0036213	1.5152	1.5447	1.2068	0.04965	0.3269
MP vs. LL	pos_5673	PIP(18:3(6Z,9Z,12Z)/PGF1alpha)	down	-	HMDB0279341	1.5093	1.4761	0.8441	0.0335	0.2855
MP vs. LL	pos_2433	4-Acetylbutyrate	up	C02129	HMDB0061881	1.5044	1.4643	1.1871	0.015	0.2084
MP vs. LL	neg_7711	1,3-Diphenyl-1-propanone	up	-	HMDB0032041	1.5032	1.4594	1.2555	0.03019	0.2747
MP vs. LL	pos_1993	PL	down	C18210	HMDB0302594	1.5012	1.4339	0.8596	0.04394	0.3155
MP vs. LL	neg_6787	3'-Deoxyinosine	down	-	HMDB0246093	1.5005	1.4943	0.8509	0.001532	0.09088
MP vs. LL	neg_43	L-Glutamine	down	C00064	HMDB0003423;PW_C000500;HMDB0000641;MJDBOTE0000775	1.4831	1.4845	0.8661	0.04412	0.3161
MP vs. LL	pos_186	Salbutamol	down	C11770	HMDB0001937	1.4822	1.4415	0.8946	0.02528	0.2534
MP vs. LL	pos_1932	Sarmentosin	up	C08340	HMDB0030697	1.4789	1.4693	1.2243	0.04859	0.3248
MP vs. LL	pos_4716	Dopamine	up	C03758	HMDB0000073;PW_C000052;MJDBSJD0000070	1.4584	1.4446	1.1552	0.001291	0.08475
MP vs. LL	pos_5515	(2E)-Decenoyl-ACP	up	C03969	HMDB0062225	1.4528	1.3634	1.1434	0.03103	0.2775
MP vs. LL	pos_1266	Urocanic acid	up	C00785	HMDB0062562;HMDB0000301;PW_C000205	1.4506	1.4541	1.1126	0.005326	0.1378
MP vs. LL	pos_5805	Americine	down	C09996	HMDB0034441	1.4499	1.4003	0.8902	0.01529	0.2098
MP vs. LL	neg_7501	Diglyceride	down	C03199;C13861;C16667;C00165	HMDB0007843;HMDB0007435;HMDB0094509;HMDB0092902;HMDB0093104;HMDB0116386;HMDB0007295;HMDB0093358;HMDB0093637;HMDB0093295;HMDB0007611;HMDB0094253;HMDB0093700;HMDB0093352;HMDB0093011;HMDB0056304;HMDB0007393;HMDB0007021;HMDB0116423;HMDB0093640;HMDB0094191;HMDB0116404;HMDB0093848;HMDB0007367;HMDB0007783;HMDB0007839;HMDB0007342;HMDB0007472;HMDB0007605;HMDB0093620;HMDB0007645;HMDB0094151;HMDB0007582;HMD…
MP vs. LL	HMDB0093101;HMDB0094045;HMDB0094538;HMDB0092989;HMDB0056092;HMDB0055964;HMDB0094350;HMDB0056029;HMDB0116390;HMDB0094002;HMDB0007799;HMDB0094549;HMDB0093173;HMDB0093238;HMDB0007117;HMDB0007309;HMDB0007711;HMDB0093327;HMDB0056379;HMDB0056193;HMDB0094054;HMDB0094148;HMDB0092987;HMDB0093674;HMDB0094480;HMDB0094066;HMDB0094363;HMDB0093611;HMDB0007354;HMDB0007493;HMDB0093521;HMDB0093775;HMDB0007790;HMD…	-	Cancer: specific types;Infectious disease: viral;Infectious disease: parasitic;Infectious disease: viral;Infectious disease: parasitic;Endocrine system;Signal transduction;Signal transduction;Immune system;Immune system;Circulatory system;Signal transduction;Cancer: overview;Immune system;Signal transduction;Signal transduction;Signal transduction;Signal transduction;Cancer: overview;Endocrine sy…	Glycerolipids	5.208
MP vs. LL	neg_1742	Ribalinium	up	C10735	HMDB0033346	1.4416	1.3865	1.1289	0.01109	0.1868
MP vs. LL	pos_4632	Ser Val Gln Leu Leu	down	-	-	1.433	1.4385	0.8708	0.01773	0.2226
MP vs. LL	pos_5224	Angiotensin I, des-leu(10)-	up	-	HMDB0248425	1.4303	1.3922	1.118	0.01464	0.2079
MP vs. LL	neg_1542	3-Phenoxypropylene di(acetate)	up	-	HMDB0245968	1.4274	1.4249	1.141	0.001845	0.09432
MP vs. LL	neg_2389	LysoPE(0:0/15:0)	up	-	HMDB0011472	1.4222	1.4017	1.1428	0.01022	0.1791
MP vs. LL	pos_4424	5-(Hexahydro-2-oxo-1H-thieno[3,4-D]imidazol-6-YL)pentanal	down	-	HMDB0246728	1.4124	1.3433	0.8555	0.03143	0.2784
MP vs. LL	pos_4662	8-Hydroxydecanoylcarnitine	down	-	HMDB0241060	1.4105	1.4469	0.8352	0.03656	0.2936
MP vs. LL	pos_5387	Cystathione	down	C00542	HMDB0033142;HMDB0303077	1.4056	1.3547	0.8668	0.02301	0.2456
MP vs. LL	pos_1505	Riesling acetal	down	-	HMDB0037562	1.4053	1.369	0.9061	0.007946	0.1631
MP vs. LL	pos_2038	1-Methylhypoxanthine	down	-	HMDB0013141	1.3949	1.4064	0.8404	0.03961	0.3023
MP vs. LL	neg_7278	2-Hydroxy-3-(1H-imidazol-5-yl)propanoic acid	up	C05568	HMDB0253418	1.3842	1.3897	1.1154	0.009834	0.1751
MP vs. LL	neg_7710	Hydralazine pyruvate hydrazone	up	-	HMDB0061143	1.384	1.3273	1.1164	0.007792	0.1626
MP vs. LL	pos_6213	Dhlnl	down	-	HMDB0246853	1.3677	1.3352	0.9098	0.01361	0.201
MP vs. LL	neg_639	Leu-Gly-Gly	down	-	-	1.3589	1.3277	0.8842	0.02399	0.2482
MP vs. LL	pos_5167	Obacunone	up	C08775	HMDB0035858;MJDBOTE0000934	1.354	1.3311	1.121	3.294e-05	0.02252
MP vs. LL	pos_1203	2-Pyrimidine Acetic Acid	up	-	-	1.3319	1.3277	1.1043	0.002732	0.1078
MP vs. LL	pos_2666	Pro Ile Ile	down	-	-	1.3271	1.2577	0.8851	0.04132	0.3069
MP vs. LL	pos_2673	D-TYROSINE	up	C06420;C01536	HMDB0250803	1.3107	1.2847	1.1224	0.007671	0.1606
MP vs. LL	neg_60	Glycylproline	down	-	HMDB0000721	1.3072	1.2482	0.9035	0.01267	0.1956
MP vs. LL	neg_6608	Valyltyrosine	up	-	HMDB0029139	1.303	1.2377	1.106	0.01819	0.2251
MP vs. LL	pos_4244	(R-(R*,S*))-3-(3-Cyclohexyl-3-hydroxypropyl)-2,5-dioxoimidazolidine-4-heptanoic acid	up	-	HMDB0249486	1.3018	1.2928	1.1309	0.04441	0.3161
MP vs. LL	pos_59	Gamma-Glutamylarginine	down	-	HMDB0029143	1.3009	1.2811	0.8996	0.01225	0.1931
MP vs. LL	neg_7393	Sumiki's acid	down	C20448	HMDB0002432	1.2913	1.2613	0.9086	0.03419	0.2867
MP vs. LL	neg_2736	Epothilone D	down	C12039	LMPK04000001;HMDB0251876	1.289	1.3107	0.8806	0.04894	0.3253
MP vs. LL	pos_1713	PGP(18:3(9,11,15)-OH(13)/i-13:0)	down	-	HMDB0274980	1.2841	1.2918	0.8968	0.02198	0.2445
MP vs. LL	pos_4301	Beta-Micropteroxanthin	up	-	HMDB0038505	1.2821	1.3184	1.1031	0.02531	0.2534
MP vs. LL	neg_1257	Methylimidazoleacetic acid	up	C05828	PW_C001712;HMDB0002820	1.2714	1.194	1.0974	0.03979	0.3024
MP vs. LL	pos_5847	Ribostamycin	down	C01759	HMDB0257216	1.2688	1.2526	0.8999	0.01562	0.2106
MP vs. LL	neg_5199	4-Hydroxyphenylpyruvic Acid	down	C01179	PW_C000558;HMDB0000707	1.2565	1.2293	0.8885	0.03335	0.2855
MP vs. LL	pos_1900	Spongothymidine	up	C16744	MJDBOTE0000613	1.2565	1.251	1.1345	0.01274	0.1959
MP vs. LL	pos_6414	Xanthohumol	up	C16416;C16417	HMDB0037479;LMPK12120294;HMDB0030610;MJDBOTE0001182	1.2479	1.3047	1.1572	0.0481	0.3239
MP vs. LL	pos_2613	Ile Phe	up	-	-	1.2403	1.2465	1.1055	0.01162	0.1894
MP vs. LL	pos_5627	Syringomycin	down	C12268	HMDB0303493	1.2395	1.2282	0.9137	0.01869	0.2285
MP vs. LL	neg_6873	Deoxyguanosine	down	C00330	HMDB0000085;PW_C000058;MJDBOTE0000696	1.2375	1.2351	0.9062	0.007427	0.1583
MP vs. LL	neg_15	3-Oxoadipic acid	down	C00846	HMDB0000398	1.2352	1.199	0.9045	0.02057	0.2386
MP vs. LL	pos_886	7,8-Dehydro-beta-micropteroxanthin	up	-	HMDB0038506	1.2179	1.1601	1.1053	0.03464	0.2879
MP vs. LL	pos_6351	Morpholine	up	C14452	HMDB0031581	1.2162	1.1989	1.0911	0.03306	0.2853
MP vs. LL	neg_6710	N-Acetylalliin	up	-	HMDB0242184	1.2125	1.1948	1.0946	0.04179	0.3083
MP vs. LL	pos_2581	2-Phenylacetamide	up	C02505	HMDB0010715	1.2094	1.1514	1.1045	0.01738	0.2209
MP vs. LL	pos_1887	Cis-4-Hydroxy-D-proline	up	C03440	HMDB0060460	1.2043	1.1725	1.0912	0.04605	0.3203
MP vs. LL	pos_384	Gly Leu Arg	down	-	-	1.1977	1.1376	0.9094	0.02339	0.2468
MP vs. LL	neg_5436	Methionyl-Asparagine	down	-	HMDB0028968	1.1908	1.1302	0.9265	0.01629	0.2144
MP vs. LL	pos_140	L-Proline	up	C00148	PW_C000106;HMDB0000162;HMDB0251528;MJDBOTE0000527	1.1893	1.1791	1.0684	0.03453	0.2879
MP vs. LL	pos_143	L-Methionine S-oxide	up	C02989	HMDB0002005	1.1802	1.204	1.0917	0.0217	0.2433
MP vs. LL	pos_538	Kuwanon E	up	-	LMPK12140462;HMDB0030862	1.1699	1.1294	1.077	0.006557	0.1518
MP vs. LL	neg_1642	Aspartyl-L-proline	up	-	HMDB0002335	1.1686	1.187	1.11	0.02455	0.2504
MP vs. LL	neg_1778	(S)-3-Hydroxybutyric acid	down	C03197	LMFA01050463;HMDB0000442	1.1622	1.1609	0.882	0.04871	0.3251
MP vs. LL	neg_2357	Hydroxyphenylacetylglycine	up	C05596	HMDB0000735	1.1607	1.1147	1.0965	0.04666	0.3207
MP vs. LL	neg_2878	Exatecan	down	-	HMDB0252142	1.1604	1.1257	0.9283	0.007596	0.1598
MP vs. LL	pos_1449	(3R,4R)-3-Amino-1-hydroxy-4-methylpyrrolidin-2-one	up	-	HMDB0243603	1.1526	1.084	1.0918	0.02358	0.2479
MP vs. LL	pos_5304	Mozenavir	down	-	HMDB0254911	1.1487	1.1236	0.9196	0.04558	0.3203
MP vs. LL	pos_4542	2-Propyl-2,4-pentadienoic acid	down	C16656	PW_C040569;HMDB0060682	1.1437	1.1478	0.9028	0.02581	0.256
MP vs. LL	pos_1671	N-Methylhydantoin	up	C02565	HMDB0003646	1.1431	1.1282	1.0875	0.01631	0.2144
MP vs. LL	pos_618	1,2-Cyclohexanedicarboxylic acid	up	-	HMDB0250649	1.1425	1.1457	1.0953	0.03136	0.2784
MP vs. LL	pos_597	Desglucocheirotoxol	down	-	HMDB0033828	1.1339	1.0677	0.9394	0.03017	0.2747
MP vs. LL	pos_481	3-Oxo-alpha-ionol	down	-	HMDB0303805	1.1315	1.166	0.914	0.02295	0.2453
MP vs. LL	neg_3271	N,O-Didesmethylvenlafaxine glucuronide	up	-	HMDB0061167;PW_C040612	1.1271	1.1478	1.092	0.01891	0.2302
MP vs. LL	neg_7144	Xanthine	up	C00385	HMDB0000292;PW_C000198;MJDBOTE0000403	1.1236	1.0567	1.0672	0.04892	0.3253
MP vs. LL	pos_545	Cepharanthine	up	C09391	HMDB0249813	1.1151	1.0923	1.0604	0.0001122	0.02898
MP vs. LL	pos_2766	Isopenicillin N	up	C05557	HMDB0253667	1.1076	1.1268	1.1006	0.02173	0.2433
MP vs. LL	pos_2885	3-(4-Methoxyphenyl)-2-propenal	down	C10475	HMDB0032611	1.1042	1.1439	0.9074	0.01927	0.2314
MP vs. LL	pos_2631	15(S)-Fluprostenol isopropyl ester	up	-	HMDB0244675	1.1034	1.0927	1.0806	0.006153	0.1461
MP vs. LL	pos_47	Citrulline	up	C00327	HMDB0000904;PW_C000723;MJDBOTE0000481	1.1003	1.0352	1.0636	0.03205	0.2811
MP vs. LL	pos_5822	N(2)-phenylacetyl-L-glutaminate	up	C05597	HMDB0062645	1.0977	1.0626	1.066	0.00175	0.09432
MP vs. LL	pos_3075	Valyllysine	down	-	HMDB0029132	1.0969	1.1289	0.9061	0.01565	0.2106
MP vs. LL	neg_6290	Miglitol	up	C07708	HMDB0014634;MJDBOTE0000907	1.0903	1.0501	1.0903	0.04365	0.3145
MP vs. LL	pos_684	N-Acetyl-L-phenylalanine	up	C03519	HMDB0000512	1.0851	1.0678	1.0706	0.01043	0.1814
MP vs. LL	pos_3031	(10Z,12E)-Hexadecadienoylcarnitine	up	-	HMDB0241484	1.0806	1.0786	1.0868	0.03782	0.2967
MP vs. LL	pos_1197	Delta-Valerolactone	down	C02240	HMDB0250981	1.0642	1.0513	0.9459	0.006174	0.1463
MP vs. LL	pos_6462	L-Histidine	down	C00135	PW_C000116;HMDB0000177;MJDBOTE0000427	1.061	1.0604	0.9394	0.03837	0.2991
MP vs. LL	pos_5954	Physagulin G	down	-	HMDB0039694	1.0604	1.0539	0.9359	0.006745	0.1518
MP vs. LL	pos_192	Cholylphenylalanine	up	-	HMDB0242371	1.0598	1.0183	1.0657	0.04629	0.3203
MP vs. LL	pos_5519	Ala Ile	down	-	-	1.0503	1.054	0.9305	0.01007	0.1778
MP vs. LL	pos_4759	(4E,7E)-3-Hydroxydeca-4,7-dienoylcarnitine	up	-	HMDB0241112	1.0309	1.0035	1.0646	0.002117	0.09745
MP vs. LL	neg_2333	LysoPA(P-16:0/0:0)	down	C15646	HMDB0011154	1.0241	1.0279	0.9372	0.01062	0.1827
MP vs. LL	pos_1509	2-Amino-2-methyl-1-propanol	up	-	HMDB0244974	1.0115	1.0031	1.0534	0.00437	0.1274
MP vs. LL	pos_5774	D-alpha-Aminobutyric acid	up	C02261	HMDB0000650	1.0107	0.972	1.0702	0.03219	0.2817
