# Supplementary material for: Physiological function of gut microbiota and metabolome on successful pregnancy and lactation in the captive Yangtze finless porpoise (Neophocaena asiaeorientalis asiaeorientalis)
Source: Biol Reprod. 2024 Aug 13;111(6):1249–61. doi: 10.1093/biolre/ioae123 (PMC11647103; doi:10.1093/biolre/ioae123)
Supplement: Table_S4_ioae123 [file table_s4_ioae123.xlsx]

## Sheet: Sheet2
Table S4 Summary of KEGG pathway enrichment
Comparison group	Pathyway	Hits	Total	Raw p	Class
NP vs. EP	Riboflavin metabolism	2	21	0.01397412+I7+I2:I2:I35	Metabolism of cofactors and vitamins
NP vs. EP	Starch and sucrose metabolism	1	35	0.23231	Carbohydrate metabolism
NP vs. EP	Pantothenate and CoA biosynthesis	1	27	0.192344	Metabolism of cofactors and vitamins
NP vs. EP	Vitamin B6 metabolism	2	23	0.0165482	Metabolism of cofactors and vitamins
NP vs. EP	D-Amino acid metabolism	2	58	0.079901	Metabolism of other amino acids
NP vs. EP	Tyrosine metabolism	3	60	0.0141668	Amino acid metabolism
NP vs. EP	Nucleotide metabolism	4	56	0.00133496	Global and overview maps
NP vs. EP	Alanine, aspartate and glutamate metabolism	1	28	0.197713	Amino acid metabolism
NP vs. EP	Ubiquinone and other terpenoid-quinone biosynthesis	2	65	0.0946135	Metabolism of cofactors and vitamins
NP vs. EP	Phenylalanine, tyrosine and tryptophan biosynthesis	1	34	0.227678	Amino acid metabolism
NP vs. EP	Steroid biosynthesis	1	56	0.308541	Lipid metabolism
NP vs. EP	Valine, leucine and isoleucine biosynthesis	1	23	0.169738	Amino acid metabolism
NP vs. EP	Cysteine and methionine metabolism	1	60	0.319028	Amino acid metabolism
NP vs. EP	Histidine metabolism	2	33	0.0316837	Amino acid metabolism
NP vs. EP	Pyrimidine metabolism	2	62	0.0882869	Nucleotide metabolism
NP vs. EP	Folate biosynthesis	2	57	0.0778178	Metabolism of cofactors and vitamins
NP vs. EP	Biosynthesis of cofactors	8	304	0.00363515	Global and overview maps
NP vs. EP	Glycerophospholipid metabolism	1	52	0.296867	Lipid metabolism
NP vs. EP	Galactose metabolism	3	46	0.0070733	Carbohydrate metabolism
NP vs. EP	Purine metabolism	4	86	0.00602395	Nucleotide metabolism
NP vs. EP	Lysine degradation	2	52	0.0675166	Amino acid metabolism
NP vs. EP	Biosynthesis of nucleotide sugars	4	195	0.0664023	Global and overview maps
NP vs. EP	Amino sugar and nucleotide sugar metabolism	3	116	0.0651465	Carbohydrate metabolism
NP vs. EP	Glutathione metabolism	1	38	0.245614	Metabolism of other amino acids
NP vs. EP	Primary bile acid biosynthesis	2	46	0.0555093	Lipid metabolism
NP vs. EP	Arginine and proline metabolism	1	67	0.334725	Amino acid metabolism
NP vs. EP	Drug metabolism - other enzymes	1	39	0.249855	Xenobiotics biodegradation and metabolism
NP vs. EP	Glycine, serine and threonine metabolism	1	47	0.280497	Amino acid metabolism
NP vs. EP	Glyoxylate and dicarboxylate metabolism	1	56	0.308541	Carbohydrate metabolism
NP vs. EP	beta-Alanine metabolism	1	25	0.181269	Metabolism of other amino acids
NP vs. EP	Nitrogen metabolism	1	19	0.145254	Energy metabolism
NP vs. EP	Arginine biosynthesis	1	23	0.169738	Amino acid metabolism
NP vs. EP	Aminoacyl-tRNA biosynthesis	1	52	0.296867	Translation
NP vs. EP	Pyruvate metabolism	1	28	0.197713	Carbohydrate metabolism
NP vs. MP	alpha-Linolenic acid metabolism	5	30	6.4464e-05	Lipid metabolism
NP vs. MP	Arachidonic acid metabolism	8	46	2.57078e-07	Lipid metabolism
NP vs. MP	Riboflavin metabolism	2	21	0.0349359	Metabolism of cofactors and vitamins
NP vs. MP	Valine, leucine and isoleucine biosynthesis	3	23	0.00423028	Amino acid metabolism
NP vs. MP	Histidine metabolism	3	33	0.0112759	Amino acid metabolism
NP vs. MP	Vitamin B6 metabolism	1	23	0.247601	Metabolism of cofactors and vitamins
NP vs. MP	Biotin metabolism	2	24	0.0439378	Metabolism of cofactors and vitamins
NP vs. MP	Sphingolipid metabolism	1	33	0.306037	Lipid metabolism
NP vs. MP	Alanine, aspartate and glutamate metabolism	2	28	0.056742	Amino acid metabolism
NP vs. MP	Glycerophospholipid metabolism	2	52	0.139762	Lipid metabolism
NP vs. MP	Ubiquinone and other terpenoid-quinone biosynthesis	2	65	0.180881	Metabolism of cofactors and vitamins
NP vs. MP	Pantothenate and CoA biosynthesis	2	27	0.0534689	Metabolism of cofactors and vitamins
NP vs. MP	Phenylalanine, tyrosine and tryptophan biosynthesis	1	34	0.310638	Amino acid metabolism
NP vs. MP	Citrate cycle (TCA cycle)	1	20	0.225142	Carbohydrate metabolism
NP vs. MP	Steroid biosynthesis	2	56	0.153001	Lipid metabolism
NP vs. MP	Galactose metabolism	3	46	0.0259781	Carbohydrate metabolism
NP vs. MP	Butanoate metabolism	1	44	0.346185	Carbohydrate metabolism
NP vs. MP	Primary bile acid biosynthesis	2	46	0.119194	Lipid metabolism
NP vs. MP	Neomycin, kanamycin and gentamicin biosynthesis	1	76	0.369808	Biosynthesis of other secondary metabolites
NP vs. MP	Nucleotide metabolism	1	56	0.36809	Global and overview maps
NP vs. MP	Glycerolipid metabolism	1	32	0.301226	Lipid metabolism
NP vs. MP	Tryptophan metabolism	1	56	0.36809	Amino acid metabolism
NP vs. MP	Purine metabolism	1	86	0.35987	Nucleotide metabolism
NP vs. MP	Arginine and proline metabolism	1	67	0.373319	Amino acid metabolism
NP vs. MP	Biosynthesis of cofactors	6	304	0.134254	Global and overview maps
NP vs. MP	Glutathione metabolism	1	38	0.327046	Metabolism of other amino acids
NP vs. MP	Glyoxylate and dicarboxylate metabolism	2	56	0.153001	Carbohydrate metabolism
NP vs. MP	Fatty acid degradation	1	47	0.35355	Lipid metabolism
NP vs. MP	Fatty acid elongation	1	39	0.330672	Lipid metabolism
NP vs. MP	Biosynthesis of nucleotide sugars	2	195	0.233197	Global and overview maps
NP vs. MP	Amino sugar and nucleotide sugar metabolism	2	116	0.271342	Carbohydrate metabolism
NP vs. MP	Taurine and hypotaurine metabolism	1	22	0.24039	Metabolism of other amino acids
NP vs. MP	N-Glycan biosynthesis	1	8	0.107647	Glycan biosynthesis and metabolism
NP vs. MP	Biosynthesis of unsaturated fatty acids	1	36	0.319231	Lipid metabolism
NP vs. MP	Pyruvate metabolism	1	28	0.279781	Carbohydrate metabolism
NP vs. MP	Lipoic acid metabolism	1	32	0.301226	Metabolism of cofactors and vitamins
NP vs. MP	Glycine, serine and threonine metabolism	1	47	0.35355	Amino acid metabolism
NP vs. MP	Retinol metabolism	1	17	0.200109	Metabolism of cofactors and vitamins
NP vs. MP	Metabolism of xenobiotics by cytochrome P450	1	68	0.373234	Xenobiotics biodegradation and metabolism
NP vs. MP	Steroid hormone biosynthesis	4	89	0.0329549	Lipid metabolism
NP vs. MP	Tyrosine metabolism	1	60	0.3714	Amino acid metabolism
NP vs. MP	D-Amino acid metabolism	1	58	0.369964	Metabolism of other amino acids
NP vs. MP	Linoleic acid metabolism	1	13	0.162403	Lipid metabolism
NP vs. MP	Porphyrin metabolism	1	116	0.308102	Metabolism of cofactors and vitamins
NP vs. MP	Lysine degradation	1	52	0.362929	Amino acid metabolism
NP vs. MP	Fatty acid biosynthesis	2	57	0.156238	Lipid metabolism
NP vs. LL	Alanine, aspartate and glutamate metabolism	2	28	0.0207272	Amino acid metabolism
NP vs. LL	alpha-Linolenic acid metabolism	1	30	0.196921	Lipid metabolism
NP vs. LL	Glycerophospholipid metabolism	4	52	0.000770911	Lipid metabolism
NP vs. LL	Arginine biosynthesis	2	23	0.0144366	Amino acid metabolism
NP vs. LL	Vitamin B6 metabolism	1	23	0.159873	Metabolism of cofactors and vitamins
NP vs. LL	Biotin metabolism	1	24	0.165465	Metabolism of cofactors and vitamins
NP vs. LL	D-Amino acid metabolism	2	58	0.071311	Metabolism of other amino acids
NP vs. LL	Aminoacyl-tRNA biosynthesis	1	52	0.284937	Translation
NP vs. LL	Steroid biosynthesis	1	56	0.296916	Lipid metabolism
NP vs. LL	Citrate cycle (TCA cycle)	1	20	0.142471	Carbohydrate metabolism
NP vs. LL	Cysteine and methionine metabolism	2	60	0.075143	Amino acid metabolism
NP vs. LL	Neomycin, kanamycin and gentamicin biosynthesis	3	76	0.0212147	Biosynthesis of other secondary metabolites
NP vs. LL	Tyrosine metabolism	2	60	0.075143	Amino acid metabolism
NP vs. LL	Sulfur metabolism	1	30	0.196921	Energy metabolism
NP vs. LL	Glycerolipid metabolism	1	32	0.206636	Lipid metabolism
NP vs. LL	Butanoate metabolism	2	44	0.045653	Carbohydrate metabolism
NP vs. LL	Glyoxylate and dicarboxylate metabolism	2	56	0.0675103	Carbohydrate metabolism
NP vs. LL	Taurine and hypotaurine metabolism	1	22	0.154177	Metabolism of other amino acids
NP vs. LL	Amino sugar and nucleotide sugar metabolism	2	116	0.180173	Carbohydrate metabolism
NP vs. LL	Propanoate metabolism	1	37	0.229329	Carbohydrate metabolism
NP vs. LL	Arginine and proline metabolism	2	67	0.0887342	Amino acid metabolism
NP vs. LL	Biosynthesis of nucleotide sugars	3	195	0.142801	Global and overview maps
NP vs. LL	Nucleotide metabolism	1	56	0.296916	Global and overview maps
NP vs. LL	Glutathione metabolism	1	38	0.233603	Metabolism of other amino acids
NP vs. LL	Purine metabolism	1	86	0.355879	Nucleotide metabolism
NP vs. LL	Biosynthesis of cofactors	2	304	0.26155	Global and overview maps
NP vs. LL	Primary bile acid biosynthesis	3	46	0.0057901	Lipid metabolism
NP vs. LL	Nitrogen metabolism	1	19	0.136458	Energy metabolism
NP vs. LL	Histidine metabolism	1	33	0.211355	Amino acid metabolism
NP vs. LL	Porphyrin metabolism	2	116	0.180173	Metabolism of cofactors and vitamins
NP vs. LL	Tryptophan metabolism	1	56	0.296916	Amino acid metabolism
NP vs. LL	Drug metabolism - other enzymes	1	39	0.237792	Xenobiotics biodegradation and metabolism
NP vs. LL	Glycine, serine and threonine metabolism	1	47	0.268349	Amino acid metabolism
NP vs. LL	Lysine degradation	1	52	0.284937	Amino acid metabolism
NP vs. LL	Pyruvate metabolism	1	28	0.186827	Carbohydrate metabolism
NP vs. LL	Phenylalanine metabolism	1	43	0.253712	Amino acid metabolism
NP vs. LL	Nicotinate and nicotinamide metabolism	1	51	0.281766	Metabolism of cofactors and vitamins
NP vs. LL	Fructose and mannose metabolism	1	53	0.288036	Carbohydrate metabolism
EP vs. LL	Riboflavin metabolism	2	21	0.0127636	Metabolism of cofactors and vitamins
EP vs. LL	Histidine metabolism	4	33	0.000148538	Amino acid metabolism
EP vs. LL	Tyrosine metabolism	3	60	0.0124969	Amino acid metabolism
EP vs. LL	Arginine biosynthesis	2	23	0.0151277	Amino acid metabolism
EP vs. LL	Nucleotide metabolism	3	56	0.0104532	Global and overview maps
EP vs. LL	Alanine, aspartate and glutamate metabolism	1	28	0.190505	Amino acid metabolism
EP vs. LL	Arginine and proline metabolism	2	67	0.0920988	Amino acid metabolism
EP vs. LL	Caffeine metabolism	1	18	0.133189	Biosynthesis of other secondary metabolites
EP vs. LL	Valine, leucine and isoleucine biosynthesis	1	23	0.163196	Amino acid metabolism
EP vs. LL	Steroid biosynthesis	1	56	0.300927	Lipid metabolism
EP vs. LL	Tryptophan metabolism	2	56	0.0702382	Amino acid metabolism
EP vs. LL	Glycerophospholipid metabolism	1	52	0.289037	Lipid metabolism
EP vs. LL	Neomycin, kanamycin and gentamicin biosynthesis	1	76	0.344754	Biosynthesis of other secondary metabolites
EP vs. LL	Purine metabolism	4	86	0.00509674	Nucleotide metabolism
EP vs. LL	Phenylalanine metabolism	2	43	0.0458319	Amino acid metabolism
EP vs. LL	D-Amino acid metabolism	5	58	0.00010725	Metabolism of other amino acids
EP vs. LL	Biosynthesis of cofactors	6	304	0.0288623	Global and overview maps
EP vs. LL	Galactose metabolism	1	46	0.268968	Carbohydrate metabolism
EP vs. LL	Lysine degradation	1	52	0.289037	Amino acid metabolism
EP vs. LL	Ubiquinone and other terpenoid-quinone biosynthesis	1	65	0.32368	Metabolism of cofactors and vitamins
EP vs. LL	Amino sugar and nucleotide sugar metabolism	1	116	0.374138	Carbohydrate metabolism
EP vs. LL	Biosynthesis of nucleotide sugars	1	195	0.317839	Global and overview maps
EP vs. LL	Phenylalanine, tyrosine and tryptophan biosynthesis	1	34	0.219948	Amino acid metabolism
EP vs. LL	Glutathione metabolism	1	38	0.237687	Metabolism of other amino acids
EP vs. LL	Vitamin B6 metabolism	1	23	0.163196	Metabolism of cofactors and vitamins
EP vs. LL	Aminoacyl-tRNA biosynthesis	3	52	0.00860538	Translation
EP vs. LL	Nitrogen metabolism	1	19	0.139415	Energy metabolism
EP vs. LL	Ether lipid metabolism	1	21	0.151527	Lipid metabolism
EP vs. LL	beta-Alanine metabolism	1	25	0.174434	Metabolism of other amino acids
EP vs. LL	Folate biosynthesis	1	57	0.303723	Metabolism of cofactors and vitamins
EP vs. LL	Metabolism of xenobiotics by cytochrome P450	1	68	0.330122	Xenobiotics biodegradation and metabolism
EP vs. LL	Fructose and mannose metabolism	1	53	0.292118	Carbohydrate metabolism
EP vs. LL	Pyrimidine metabolism	1	62	0.316683	Nucleotide metabolism
EP vs. LL	Cysteine and methionine metabolism	1	60	0.311699	Amino acid metabolism
EP vs. LL	Glyoxylate and dicarboxylate metabolism	1	56	0.300927	Carbohydrate metabolism
EP vs. LL	Pyruvate metabolism	1	28	0.190505	Carbohydrate metabolism
